# Supplementary material for: A High-Density Genetic Linkage Map and QTL Mapping for Sex in Black Tiger Shrimp (Penaeus monodon)
Source: Front Genet. 2019 Apr 9;10:326. doi: 10.3389/fgene.2019.00326 (PMC6465554; doi:10.3389/fgene.2019.00326)
Supplement: TABLE S1 — The pedigree information for the mapping family. [file Table_1.XLS]

## Sheet: SupTable 1
Group	Position	Flanking Sequence
1	0	atgtatgaatgaaatgaataattaacTAATGCATCAGAAATGCGTAaattagagtgtgtgtgtaatttgt[T/G]ATCTGTATCTTTcagcatatttctctctctctctctctctccaactatcAATAtacctatcttcctcttt
1	4.09	GCCGTTTCCATTTTGGTGGAAGGAGGAAGCACCTTATTTATTAAAAAGGGGGGCGTCCAAGATGGGCGTC[T/C]TAGGTCTCTCCGTGGGCGGCGTCTGGGCGTGCGTGTGGGCGCGTGTGAATGAGCTAGCCTGTGACAAGAG
1	4.09	TTTATTGTCCCGATGGGTGGCAGGTGGCTTTGGCGTCCCTTCCGCAGATGACACGGGTGATGATCACGGC[T/G]AAGTCCCCTTCAGTCCTCACTAAGACCCCTCGGCAGTTAACCTTCCGGCGGGTGACGCGAGCAGAACTGG
1	7.67	acctatctatctatttatgaatcgatccatatccatatatatatctgtctgtatccctatctgtctgtct[A/G]tctatctgtctatctatctatctatctatctatctatctatctatctatctatctatctatctatcagga
1	9.2	GCCTGAAAAGACTGAATAGTCTCTTACCTTCactgatggaaaaaaagaaatacattataGACCCTGATAG[T/C]AGATTTCAGCGGGTTTCCTCAAGGGGTCTTTTGTGCTTAAAAGCTATTCGAAATCGGTAAGATATGCTAC
1	9.2	CGTAGCAAACACACCTACAGTAAAATATTAATTACCAAAATATGTCATCAAAGGgatgacaacacacaca[A/C]aaaaaaaagaaagaaagaaaaaaaaagaaagaaagaaagaaggaagaagaagaagaagaagaagacgagg
1	9.2	CAGTAAAATATTAATTACCAAAATATGTCATCAAAGGgatgacaacacacacacaaaaaaaagaaagaaa[A/G]aaaaaaaaagaaagaaagaaagaaggaagaagaagaagaagaagaagacgaggaaagaagaagaggaaag
1	12.26	CCTCTAATCTTAATCCTGATCTTCcatcttatccttatccttgtggCTACAACCAAATCCTAATCCTGAA[T/C]TTCCACCGCATCCTTATCCTTCTGCCTACGAccccctaatcctaatcctgaaccacATCCTTACCTTATC
1	12.26	ATGAGAACAAACCCTAGAATTTAACCCTTCACCTTTTTTCCATATGACGCCCTGGCACTCCCTGGCACTT[C/G]TGTTGTAGGTTCCGTCACCTAGGCTCTCCAGGTGCTCCTATCTGTGACGTCATTTGGTCAGGCCACCTTT
1	13.28	atttatccaaatcgttaactcgtatttaccctttttgccacaacacTTTACCATACTGCCGTGTTATCTT[T/C]GCTTTCTtgtccatttatttgttttgaccattgacccattctggaaatccacaaacatagccttactgaa
1	13.28	AGTACGTCTCGTAGTCGGTCTCGATTACTTCATAGGGAGCGGCGAAAACTGTTGATGAAAGAAAATTGTA[A/G]GGTTCAATCACTTCACGTATTAGTATTACAGTATTGGATTCTACCATATATCGTCATACCCAGAAGATTA
1	13.28	GAGATAATGGCACTCGCTAACCCGGCAGCGAAGCCACTAGAGACCGGGCCCTACCCTTCCCACCGTctcg[T/C]tcccttccctcccatcctgcccttcctccctcgccccctcccgtGTCCTTAACCTTGTCCTCCGCAGAAG
1	13.28	ATGGCACTCGCTAACCCGGCAGCGAAGCCACTAGAGACCGGGCCCTACCCTTCCCACCGTctcgctccct[T/G]ccctcccatcctgcccttcctccctcgccccctcccgtGTCCTTAACCTTGTCCTCCGCAGAAGAACGGA
1	13.28	tctcttctgctgtgattcccctccttcttctgaGCCTGtcggggaaagggaaaaggaagaaggaaagtct[C/G]GGAGGTTTAAAAAAGAGGGAAGGTTCCTCAagagggggatttttttttctttctttttgaagccATTGTC
1	13.28	agagaaagtgcggtcaggccAAGACaggagaaataaattatatgcttggtatacgtgataaaaataaaat[T/C]acaaacattaaatttgttgcagttgaaacaatataaatctctaataaccaagaaaaattaattaactact
1	13.28	GCACAggatggggggaagagaggagggcggaGTAGGTAGGATGGGTAGGGGACAGGATGGttaaggatag[A/G]gatagggaagaggaaggggagagaatgggggaagagtgtggaaaagaggggggagtgaaggaagagaaaa
1	13.28	TTACTCTAAATAACTTTCATACCATCTTGTACCATCTATATTAGTCACCCCGTTTTATCCTCATCCACTG[T/G]TTACTGTGtgtttaatatcttttttttcaaaatagacCCAGAGAGAGGTCATTTAATGTTGCATAAATTC
1	13.28	CCGTGAAATCGAAATTAAAACCTATTAtccaaatagattaataaatcaatgaataaaaaatctaaaacaa[A/G]AGCGAAACGCCAATCGCGGCCGATGAGACTCACTCGTTGAGGCAGGTCTGCGACGCCTCGACGCTCGGGT
1	13.28	GCCAGTTGCGATTGGGCCACCGTAGAATAATTTTCTGGTCAGGCAAGAACCTTTGGGTTTAGCAGAAGAC[A/T]TAGAAGACTATAAACAAGATGAACTTAAATTTTACAAGGCTCGAAGTAATTAAAATGGAAATTAAAAGTC
1	13.28	GGGACTGTTATAACTTTTtcccatatatgtatatttgtatgtgtgtgtatatatattatgtgtatgcgtg[T/C]gtgtgtgtgtgtagtttgtgCTTTGTTGGTATTTCTACCATTGTAttaacacggtagagtgtttgtACTT
1	13.28	TGAATTAATATACATTATATCTTAATATATTTTCAACCTGTTATAGGTATTTTTTTAAGCAATAGATAAT[T/G]GACATCCAGCTGTTATTTACATTCCATTTCGTTTCCTATTGTActttattcttcgtctttttgttatttt
1	13.28	GGATTCATCGTCAATGCTCTCGTGTTAGACGTGGTTGTGAATACTCGCCCACGGCTTTGGTAACCCAGGG[A/C]AAATCGGGTTGAAATGATGCACCTGTTTAAGGGAAAGAATCGAATAATCACTAAACgctatatttgtcaa
1	13.28	TCACTAGCCCCACTTCCCTCTTTACTCTTTATCATCCCCTActcccctttcacccttcctcctcctcctc[T/C]tccttcttctcccctcacccAGCGCTCTCCCCCCGGTCTCGTGCTCAATAAGCCATCTGTGAGATACTCT
1	13.28	attatacattttatttggATTGCTTTGCGTTTGCTTCGAATACATTGCGAAGAGAATCCCATGGTTAAGA[A/G]TGGTCTGCGCTTTGAACAATGCATATacagtttatttatctgtctatcagtttttaTGTAAAAGGCTGTC
1	13.28	CAACGAATGGAAAACAGCGTTTCAGATTCATCCGCGGtttcaaagaagataaagaggtgaAAGGTTAAGC[A/G]AATGACTCattcaaaaaaaagaataaaaaaaggaaaagtaaaaactCGTTCGTGATTTCGGACAAAGGCT
1	13.28	CGGtttcaaagaagataaagaggtgaAAGGTTAAGCGAATGACTCattcaaaaaaaagaataaaaaaagg[A/G]aaagtaaaaactCGTTCGTGATTTCGGACAAAGGCTGAGCCGAGGACGTGACGCCGGCAGAGGCATCTTC
1	13.28	TTAAGGttgggttaggtaaggggattagattaagtgaaggatatgtatgtgtctgaggaaggagagcagg[A/T]tatcaaagcagaaagtttgagattctgtaaggatgtctgataggttggtaGGTCGGTGAAGGGTGGATGG
1	13.28	GcttaaaaaggagaggaagaagtagtaataaaaaagaaaaaaaagttggcaGACGAaaggatgaataata[A/T]aaagcagaggaaaagcaaaagaaaacacagaaaaagaagaaaatctagTTATAATCAAGTGCCAGATGGG
1	13.28	CTTATTACTGACCACCACATTTATAATCCTTCCataggcggggagagagagaagggaggtaaaGGCTCTG[A/G]GGTGAGTGGTAGGGCTTTAAAAAGGGGGGCGCGCCATCTCAGCCATGTGATAAAGCCACCTTTATTCGAC
1	13.28	ACCCCCCTGGTGTAAGGCCTTTCCAATCTCTTTATCTGGAATCATCAAAGTGTTGGTGGCGATGACGAGG[A/G]CGATTTCGAACGAAGGCTCGAGTCTCCCTAGCGAGGTTATTGGAGAAGATCCAAAGacacgttttttttg
1	13.28	AATATTAATTACCAAAATATGTCATCAAAGGgatgacaacacacacacaaaaaaaagaaagaaagaaaaa[A/G]aaagaaagaaagaaagaaggaagaagaagaagaagaagaagacgaggaaagaagaagaggaaagaagagg
1	13.28	taattgtcattgtcgttatcatattgttgttttgatggtgattatgataattatcgaaatcttcattata[A/C]ttatcatatcctTATGATAATTATCgaaatcttcattataattatcatatcatcagttcttccccttcat
1	13.28	atggaaAAGAAGTAAAGGATTTATTGAAGAAAGGAGCAAATTGGCTAATGGAATGATAGGAtacgaaaga[A/G]agataataacgagaaaagtaataaaagaaatatatgtaaatcttTTACAGCGAACGAAAGACGAAATGAA
1	13.28	CTTTGCTGGAAAGATGCTTGTCAAATCACATAACGGGAGAACTATCTTGCATTAACCCGTTCCTTtatca[A/C]tgcttattttattactCTTCATTACTTCGTGCTTCTCGTAAATCATAATATGTGAAGATAAACACCTGGT
1	13.28	aggaagaaatatggAAAGAGGAATTTCTGGAACTGGATAAGGCCTTGAGACTTAaattggagagagaatg[A/G]gagggcgagagagaaggagggaacagGGAGGAAGTGACGAACAGAGGGTCacgtagacaaacagaaagat
1	13.28	ccctcctccccttcttcctccccctctccctctctttctccttctctttcttaaccttctacctctccct[T/C]cgcctctctctaaCAATATAGGAACACGACCTGGCAAacagctgatggagaaaatgcgTGAAAATTTTCC
1	13.28	GGCTCTTGCGAAAGAGGGACATCGCGGTGGCCTTCTACGCCCACTGTTTATAACACCATCACCTGCCAAT[A/G]TTTGGAGTAATAGTGTCAGGAATGACAATGTTATTTAATGTGCTTTGTACATTTCTTTAAACCTTTTCAA
1	13.28	tttctcttctcttcatcgtaTTCTGTTTGcatttacttctcttctcttttttctttcactctatccGCCA[A/G]TCATCACCGATCTGCTTCTTTCACTCAttcgttctttcattcctttttgctTATATCCTTAATCTGACTT
1	13.28	GGGGGGACTAACATACGACACCATCAACTCGACATAATGACAAGCTGACCCGGAGTCATTTTTCTTCTTA[T/G]CTGTTTAAGATCTACCAATTTCGTCCCtcggaagaaaaagacaaaggttATATTTTCATAAGGGTTAGGT
1	13.28	AAACCTAACACTGAAGTAAAAAGAGATATCACTTTAAGAATTGTAAAGTTAGTActaggagaagaacaag[A/G]aacaaaatataatatagGGAAATGGTATGAGCAAGGAgacagagataaggaaagaaaaaggaaaatgggg
1	13.28	ttcattataattataattcacgttatcacgattatcattcaATCGCACCTGTCTATCATTCATTAGATGT[T/C]ATTACCATATACAGTATTATCTCACTGCTGAAGTTATTTAAACTTCGTCATTtgtattatcgccattatc
1	13.28	GGAATCAAATGTCTTTGGTAATGCCATATTTAACGTGGAGTTAGCCAAGGCTGTGGGTGTTCGTTCCACT[T/G]TTCTGGACTTGTCGCGGAGGCTGTAAGTGAGCTGTACACTGATGATGGTTCTTGAACGTAGTGAGGGCAG
1	13.28	TGTCTTTGGTAATGCCATATTTAACGTGGAGTTAGCCAAGGCTGTGGGTGTTCGTTCCACTTTTCTGGAC[T/C]TGTCGCGGAGGCTGTAAGTGAGCTGTACACTGATGATGGTTCTTGAACGTAGTGAGGGCAGCAACGTCCC
1	13.28	AATGCCATATTTAACGTGGAGTTAGCCAAGGCTGTGGGTGTTCGTTCCACTTTTCTGGACTTGTCGCGGA[A/G]GCTGTAAGTGAGCTGTACACTGATGATGGTTCTTGAACGTAGTGAGGGCAGCAACGTCCCTCCGCTGCTG
1	13.28	TGGTGTGTACTCCAGAAGATAACATATTTGGACCTTTTACAGAGTCTCTTTGCCACGAGCATTCAACAGC[A/C]AAGAAATTCTTCGCAGCGATGACAGTTTTTCAGAAGCCTTTCTTGCTATATGTTTAATGTGTCGCTTGAA
1	13.28	TGTGTACTCCAGAAGATAACATATTTGGACCTTTTACAGAGTCTCTTTGCCACGAGCATTCAACAGCCAA[A/G]AAATTCTTCGCAGCGATGACAGTTTTTCAGAAGCCTTTCTTGCTATATGTTTAATGTGTCGCTTGAATGT
1	13.28	gtaagaagaggggggaagaagaagagattgaaaaagaatgaagaaaaggaggagaggaagagaaaggaga[A/G]aacaatgtaatgtaatttaagatatacaagaaacaaaaagatgaaaaggagggaggaggagggagtgaaa
1	13.28	TCGTACAGTTTAGCTGCAGTGCTAGTATGCTTTGTATCTTGACAATAATATATGTCATTATACAAGGCGT[C/G]TCTCAATGTAAAGTTGCTTTCACTTTAAGCTACGATCTTTCTTCAATTTAAACTACGTGTATATTCCTTT
1	13.28	ttactctctccctctccctcacattctcattctcattctcattctcattctccctctctctcaccctcgc[A/C]ttttccctcctcttcaacctcttttcgtccttttttacTTTCACTAACTTAAGAATAAAATAACTTTGAA
1	13.28	tctccctcacattctcattctcattctcattctcattctccctctctctcaccctcgcattttccctcct[A/C]ttcaacctcttttcgtccttttttacTTTCACTAACTTAAGAATAAAATAACTTTGAATTGTGGTTCTAA
1	13.28	TAATCTACATCGTTTATTACCCATCTCCTCCTACGGTAATCCCTCACACAATCCTCTCTCGCAACATACT[T/C]TATCTGGACCGTAACAATAAATCCATTTCCTACACACGGACCCCTTTATTCCCCGTCAGAGGCGTCCCTG
1	14.31	gacaagagggagaagaagacgaagggaaagTGGCGTgggtgagaatgaagagaaaggatagagaggaatg[A/G]aaatagggagagaggcaaaaaataaaggtaagaggaagagctatgaaaagaaaaagaactgaaagataaa
1	14.31	tcttctctctctctactcctctctctctccctctctttgcttctccttctctcccctctcctctttctct[T/C]ctcctatctctctctcacctcctctctctgtccctctcactATCACCCAATCACTCTACACTACCTCTGT
1	14.31	CATCAACTATGGCAGGGACTGTTATAACTTTTtcccatatatgtatatttgtatgtgtgtgtatatatat[A/T]atgtgtatgcgtgtgtgtgtgtgtgtagtttgtgCTTTGTTGGTATTTCTACCATTGTAttaacacggta
1	14.31	agtttaaataggaaaatagagtaggagtaggagtaggaatagtagtcgtattagtagtggtagtgacAGT[A/G]GTGGTTGTTGTAAAATTAGAaagagtagtagaagtaggaggaggaggggaagcagtaggagtaggagtag
1	14.31	CAGAGGATGTGAATTTTGAAAAGAAATGGCGATAATTATATGCTCTTAAAGACCGGTGGCGAAAGCGAAC[A/G]GGAAGTGGAGTGAAGCGTCTTCGAGGGATGCGAGGACGGCGTTTAGGGGAGGGCGCGAGTGGGCGTGAAC
1	14.82	catccacttctcttcatttatccaaatcgttaactcgtatttaccctttttgccacaacacTTTACCATA[A/C]TGCCGTGTTATCTTCGCTTTCTtgtccatttatttgttttgaccattgacccattctggaaatccacaaa
1	14.82	AGGGGCATGAATTAAAACTGAATCAAGGTCCGCGTAATTCTCCAAAACTTGAAAATTAAATACGTCCTAA[T/C]GCGAGATGTGTAATGAAGCAGCGTCAGGATGAAAATCTGGAAAATTATTCTATCCTTATTGAAAATTTGA
1	14.82	GAATTAAAACTGAATCAAGGTCCGCGTAATTCTCCAAAACTTGAAAATTAAATACGTCCTAACGCGAGAT[T/G]TGTAATGAAGCAGCGTCAGGATGAAAATCTGGAAAATTATTCTATCCTTATTGAAAATTTGAAAGTTGAT
1	14.82	TGTATATGCTTTGCCTGAAAAGACTGAATAGTCTCTTACCTTCactgatggaaaaaaagaaatacattat[A/G]GACCCTGATAGCAGATTTCAGCGGGTTTCCTCAAGGGGTCTTTTGTGCTTAAAAGCTATTCGAAATCGGT
1	14.82	ACCTTCactgatggaaaaaaagaaatacattataGACCCTGATAGCAGATTTCAGCGGGTTTCCTCAAGG[A/G]GTCTTTTGTGCTTAAAAGCTATTCGAAATCGGTAAGATATGCTACAACCACCAAAGTCTTTCAACAAAGG
1	14.82	cttcaagaggatgagaagagtgtgtataatgattctagcttagacccgaatcctacattaattaacggac[A/G]taactgcgggtcacactgacttgaaagttgccaatcgaacgaataacttcagttttacctgtacctacta
1	16.86	GTACAAGAGATATACTTAACATGATTTGATTAGCTCTTTATCAGATATGCTATAGTGAGGAAATTAAAGA[A/T]GAAAACCTGATAACTTCACaataaaatgaagagataaagatagagatacaaGTCGAAGTAGAGATACAAG
1	16.86	AGTCTGCCGTGCCTCAAGGTCGAAGGTCTCCACCCAGGTCTCATACTGTGTCTCTTCTCCTTCAGGGTCC[A/G]TTGTGAAAGTCTCTGGATCTTGTGATATTGCATATATTGCTGCCTGCAAAGTGGGTTAATTGGTTTATAG
1	16.86	TCTTCTCCTTCAGGGTCCGTTGTGAAAGTCTCTGGATCTTGTGATATTGCATATATTGCTGCCTGCAAAG[A/T]GGGTTAATTGGTTTATAGAACCCTTATTTATCTGAGACAAATAgaaaaatttataataattttgaatcAC
1	16.86	AGCAGGAGACCATAAATCCCCGTTTAAATTGTAGTTTGCCTCAGCCCGAGACCCAAGGCCGAGGTCACCC[A/T]TAGGAACAGACCACAGCAAGTCGTCTTGGTTGTAGTTTGCCTCAGCCCTAGAACCGAGGTTGGAGTTGCC
1	16.86	GAGGCTTGTGAAGATCGAGGTCCTCGCCGAAGTTAGGCCGAAACGAGTCGGGAAGAATGGAGGTGACATA[T/C]TCCTGAAGGGTAGAAGTATCACTTCTCTCGAACGTGTTGTGTTGCATATTTGCGTTTAACTCGCCACTTA
1	16.86	TAACCATACTGCCTGAATGGCATCAGTGTTAATGAAAATGACGTTCATAACATAATGAAGTAAATACTAG[T/C]accagtaataacaacaagaattatagaaataacaataataatagaaacaaggcaatggttgtaatgataa
1	16.86	CTGAATGGCATCAGTGTTAATGAAAATGACGTTCATAACATAATGAAGTAAATACTAGtaccagtaataa[T/C]aacaagaattatagaaataacaataataatagaaacaaggcaatggttgtaatgataacaaccgGACTGA
1	16.86	GGCATCAGTGTTAATGAAAATGACGTTCATAACATAATGAAGTAAATACTAGtaccagtaataacaacaa[A/G]aattatagaaataacaataataatagaaacaaggcaatggttgtaatgataacaaccgGACTGATAAAAA
1	16.86	ATGAAAATGACGTTCATAACATAATGAAGTAAATACTAGtaccagtaataacaacaagaattatagaaat[A/G]acaataataatagaaacaaggcaatggttgtaatgataacaaccgGACTGATAAAAAATAACTCATCGTG
1	16.86	TTTCGTACAAAGCTGCCAGTTGCGATTGGGCCACCGTAGAATAATTTTCTGGTCAGGCAAGAACCTTTGG[C/G]TTTAGCAGAAGACTTAGAAGACTATAAACAAGATGAACTTAAATTTTACAAGGCTCGAAGTAATTAAAAT
1	16.86	agataaagaggtgaAAGGTTAAGCGAATGACTCattcaaaaaaaagaataaaaaaaggaaaagtaaaaac[T/C]CGTTCGTGATTTCGGACAAAGGCTGAGCCGAGGACGTGACGCCGGCAGAGGCATCTTCCACCAAGGACAC
1	16.86	CGAATGACTCattcaaaaaaaagaataaaaaaaggaaaagtaaaaactCGTTCGTGATTTCGGACAAAGG[A/C]TGAGCCGAGGACGTGACGCCGGCAGAGGCATCTTCCACCAAGGACACGGTGCCTGGCCGGTGGCTGCCCT
1	16.86	gagagagagagaaaccagaaagagagagagggagatgggcagAAACAGAgcgagtgcgagagcgagagag[A/C]gagagagtcgcacAAATTCAACAAAAAACAAGTGTATCAGGAACGACATTAAAATACAGTTTTGGTGACT
1	16.86	GTCTTAAGATGGTTCTCCTTTTCTTATGaatctcttttttcgtctttgtcttcgtctatTCTCCCTgtac[T/G]acttcctcttcttcgttttatttccgGTTTGAATGAACCCTTcgtcttctgtctctctatctgtctattt
1	16.86	ccttcacgtcgctttttcctccttgtttctgctttccttcttcgtctcctctgcctccttttcaTCCGCT[A/G]GTAAATCGCccccattccttttttctcttttttcctgatctacttaatcctctccctgttcctcgtCTAC
1	16.86	TTGTATATGTGGTTAAAGTAGTGGTGTGGTAGATTAGTGGTAGGGAGATGAATAGATTGGATAGATAGTG[A/G]AGGTATGGAGTTGAGAGTGATAGATGGATTGGTTGATTGATAGATGGcttggctgatagatagatatgta
1	16.86	agaaagggaaaatatcatcatcatcttcatttaatcattatcattttcatcaccattaatgTTATCAAAA[T/C]GATCACAATCCTCATCGCCATAAGCAGCAGTAGTGGCAGCAATATTATATATAtcgttagtatttttatc
1	16.86	gaaagggaaaatatcatcatcatcttcatttaatcattatcattttcatcaccattaatgTTATCAAAAC[A/G]ATCACAATCCTCATCGCCATAAGCAGCAGTAGTGGCAGCAATATTATATATAtcgttagtatttttatca
1	16.86	tatcatcatcatcttcatttaatcattatcattttcatcaccattaatgTTATCAAAACGATCACAATCC[T/C]CATCGCCATAAGCAGCAGTAGTGGCAGCAATATTATATATAtcgttagtatttttatcatatttgtttgt
1	16.86	accattaatgTTATCAAAACGATCACAATCCTCATCGCCATAAGCAGCAGTAGTGGCAGCAATATTATAT[A/G]TAtcgttagtatttttatcatatttgtttgtcctgattattattttagtaatcttctgtttcttttttct
1	16.86	ccattaatgTTATCAAAACGATCACAATCCTCATCGCCATAAGCAGCAGTAGTGGCAGCAATATTATATA[T/C]Atcgttagtatttttatcatatttgtttgtcctgattattattttagtaatcttctgtttcttttttctt
1	16.86	ctctgtctctctctgtctctctgtctctgtctctctctctcttcctctcttcctctcttcccctcttcct[A/C]tcgtcctctcttcctccctctctctctcttatttcattaCCATAGCCAAAAGAACGAGAAAAGTGAATTA
1	16.86	gatgaagaataagtgggagaggaagaaaatgaggaacaggaattgaaaggaaaaataagaagattaaaaa[T/G]aataggaaaggtaggaagtaaaataaaatcaagaaaaatataaagattgaTGGAAAGactaagagaaata
1	17.37	TGGTGCAAAGGCTTCCAACAGTAGGTTGGTTGTCAAATAAAAATCAATGTACTTTACTAATTCATTATTG[A/G]AGAGCTGAGTATATATGGTTAGTATCTACACTTTTTTGCTTTAAGGTGGCTGATAAAGAACAAATGAGTG
1	17.37	AAAGGCTTCCAACAGTAGGTTGGTTGTCAAATAAAAATCAATGTACTTTACTAATTCATTATTGGAGAGC[A/T]GAGTATATATGGTTAGTATCTACACTTTTTTGCTTTAAGGTGGCTGATAAAGAACAAATGAGTGAGGAAT
1	17.37	TTGATGAAAGAAAATTGTAAGGTTCAATCACTTCACGTATTAGTATTACAGTATTGGATTCTACCATATA[T/C]CGTCATACCCAGAAGATTAAATGTTACACACGTACCTGTTGGGAAATCAACGAGCATGTGAGCAGCTGGG
1	17.37	GCAAAGCGAAGAGATAATGGCACTCGCTAACCCGGCAGCGAAGCCACTAGAGACCGGGCCCTACCCTTCC[T/C]ACCGTctcgctcccttccctcccatcctgcccttcctccctcgccccctcccgtGTCCTTAACCTTGTCC
1	17.37	ACCCGGCAGCGAAGCCACTAGAGACCGGGCCCTACCCTTCCCACCGTctcgctcccttccctcccatcct[A/G]cccttcctccctcgccccctcccgtGTCCTTAACCTTGTCCTCCGCAGAAGAACGGACTCAAGATGACCT
1	17.37	ggagaaagagaaagtgcggtcaggccAAGACaggagaaataaattatatgcttggtatacgtgataaaaa[A/T]aaaatcacaaacattaaatttgttgcagttgaaacaatataaatctctaataaccaagaaaaattaatta
1	17.37	gagaaagagaaagtgcggtcaggccAAGACaggagaaataaattatatgcttggtatacgtgataaaaat[A/T]aaatcacaaacattaaatttgttgcagttgaaacaatataaatctctaataaccaagaaaaattaattaa
1	17.37	CAGGATGGttaaggatagggatagggaagaggaaggggagagaatgggggaagagtgtggaaaagagggg[A/G]gagtgaaggaagagaaaagaaagagaggatgagaaataaGGAGGAGGTTGGGGAAAGGAGGATCttgtgt
1	17.37	agagagagagagagagaaatttacttTTATTCAATTTTAAAACCAATAAGGTATTTAGTGAAAAATCCGA[T/C]AATGAGAGTTATCACGCCGATGATGACGatggaaatatgaaaaaagagagagagaaaaacaaacaatagt
1	17.37	ATTTTAAAACCAATAAGGTATTTAGTGAAAAATCCGATAATGAGAGTTATCACGCCGATGATGACGatgg[A/G]aatatgaaaaaagagagagagaaaaacaaacaatagtATTATAATTTACCTTGAGAATTGCAGGTATGAG
1	17.37	ATATGAAATAAGTATGAAATAAAAATTTCTGTGAcctaagaagaaacaacaatATGACCAGTTTGAACGA[A/T]AAGAAATATTTGAATAATTCGAAGAGAAACAataaacaacgacagcaacacaGGCAGTAACACCAGCCtc
1	17.37	GTATGAAATAAAAATTTCTGTGAcctaagaagaaacaacaatATGACCAGTTTGAACGATAAGAAATATT[A/T]GAATAATTCGAAGAGAAACAataaacaacgacagcaacacaGGCAGTAACACCAGCCtcaattaatataa
1	17.37	AAATAAAAATTTCTGTGAcctaagaagaaacaacaatATGACCAGTTTGAACGATAAGAAATATTTGAAT[A/G]ATTCGAAGAGAAACAataaacaacgacagcaacacaGGCAGTAACACCAGCCtcaattaatataataaat
1	17.37	AATTTCTGTGAcctaagaagaaacaacaatATGACCAGTTTGAACGATAAGAAATATTTGAATAATTCGA[A/G]GAGAAACAataaacaacgacagcaacacaGGCAGTAACACCAGCCtcaattaatataataaatataatag
1	17.37	tcatcttgttttgtcttccttgtaagattcattcttattctcaatCTTTTGGTCATCTCttgattctttt[T/G]atttttttcttaactctcttcttcctgctcttgcattccttatctttgttgttgttttttctctctctcc
1	17.37	TTAATGTGTGTTTGGGGTGGGTGGAaggcagggaggaaaggaggggatatgagggaaggagggagggaaa[A/G]gagggaagaaggaagagagcgagaaaaagaggaaaggagagagggagggagagagggacacaggaaaggg
1	17.37	CAGCAGTTTCGTACAAAGCTGCCAGTTGCGATTGGGCCACCGTAGAATAATTTTCTGGTCAGGCAAGAAC[C/G]TTTGGGTTTAGCAGAAGACTTAGAAGACTATAAACAAGATGAACTTAAATTTTACAAGGCTCGAAGTAAT
1	17.37	gCTTTgtatgccttcttgcttgcagctgccataGCCTAATGTGAAAAAGGGAGTATCTTTGCATAAACCT[T/C]CCCTGAAAGCTTACAGCCTCTCCATCTTTGAGACTTCCTTCTCCAGCAATTTGCAATTCCTGGAGAAgga
1	17.37	TTGCCTTCAAATGTGATCATTTGGATTTAACTGCATATAATTTTGCTATTTTATAGTAGCAAAGGGAATG[T/C]TGAATTTTTACAAGTCTGAACGAATAGCCATCATTGTGATTTATCTAAATTTTGCTAGAAGCGTCGATGA
1	17.37	TATGGCAGGGACTGTTATAACTTTTtcccatatatgtatatttgtatgtgtgtgtatatatattatgtgt[A/G]tgcgtgtgtgtgtgtgtgtagtttgtgCTTTGTTGGTATTTCTACCATTGTAttaacacggtagagtgtt
1	17.37	ATACATTATATCTTAATATATTTTCAACCTGTTATAGGTATTTTTTTAAGCAATAGATAATGGACATCCA[A/G]CTGTTATTTACATTCCATTTCGTTTCCTATTGTActttattcttcgtctttttgttattttttttctttt
1	17.37	AACCTGTTATAGGTATTTTTTTAAGCAATAGATAATGGACATCCAGCTGTTATTTACATTCCATTTCGTT[T/C]CCTATTGTActttattcttcgtctttttgttattttttttctttttctctgctctgCCTCGTCCCCttat
1	17.37	AATAGATAATGGACATCCAGCTGTTATTTACATTCCATTTCGTTTCCTATTGTActttattcttcgtctt[A/T]ttgttattttttttctttttctctgctctgCCTCGTCCCCttattctcctcatttcctttcatctattct
1	17.37	tcccttccctctccttattcttctcataTCTTTTCATCtgctttcttcattttcattttctctctttatt[T/C]ttcccttttcttttatctgttctttccctctctccattctcttaaTTTCCTCTTAGCTCCTGGCCCCATC
1	17.37	tctccttattcttctcataTCTTTTCATCtgctttcttcattttcattttctctctttatttttcccttt[T/C]cttttatctgttctttccctctctccattctcttaaTTTCCTCTTAGCTCCTGGCCCCATCTCCACCCTC
1	17.37	atgatttcaGTAATTGCAAAAAAACAGCATGATGCTTAATAAGGTCGGGTACCCTTCTCGTACTATTACA[A/G]GTAACGATAAGGATtgtgtgattatgatgatcactGTTTGATTCTGCAATAGTCACATTGGGGACAGTGG
1	17.37	AGCCCCACTTCCCTCTTTACTCTTTATCATCCCCTActcccctttcacccttcctcctcctcctcttcct[T/C]cttctcccctcacccAGCGCTCTCCCCCCGGTCTCGTGCTCAATAAGCCATCTGTGAGATACTCTCTTTT
1	17.37	GAGTGGTCTGCGCTTTGAACAATGCATATacagtttatttatctgtctatcagtttttaTGTAAAAGGCT[A/G]TCCATTTTCTAAATCACTCTCATTccctgttcctttctctttctctctctacctatctttctttgtctat
1	17.37	CTTTTTCTTTTTGCCCAAATTTTTATATCCTCTCGTCTCTTTTCCGCAAATAACGCCATTTTCTGCTCTC[A/G]GCGCGAACGGCAACCACCAGCagttttttccttccccttttttatccttttaaacGAGTCATTCGCTTAA
1	17.37	TCTCGTCTCTTTTCCGCAAATAACGCCATTTTCTGCTCTCGGCGCGAACGGCAACCACCAGCagtttttt[T/C]cttccccttttttatccttttaaacGAGTCATTCGCTTAACCTTTCACCCTTAATCTTCTTTGAAACCGC
1	17.37	taaaactcacaaataGGACATACCTCTAAGGGCTATAATTTCGTCTTGTAACTCaattacccgtccatta[C/G]actcttggctagcgagcgctTTATCTCCATTTATGGGATCCTTTTCTGATgttcatattaaacattcgat
1	17.37	TTCTTGCCAATCCACTTTGGATTTTATGTTGGTATAGcttaaaaaggagaggaagaagtagtaataaaaa[A/C]gaaaaaaaagttggcaGACGAaaggatgaataataaaaagcagaggaaaagcaaaagaaaacacagaaaa
1	17.37	TGCCAGACTCCCCTGACTGGGCGACGCTAATACGGCCTTATTACTGACCACCACATTTATAATCCTTCCa[A/T]aggcggggagagagagaagggaggtaaaGGCTCTGGGGTGAGTGGTAGGGCTTTAAAAAGGGGGGCGCGC
1	17.37	cttcattatttttttttgtattttactttttggtttctttctttctctctctttaccgtttgcttctcct[T/C]cttgtcttaaAGCTGTTGCTGTTCTgtgttataattttcttattatctttattctccttttctatgcctt
1	17.37	CCATTCACCTCCCTATTAAATCATCCCTTTTATGAGAGCTTCGCCCCTGCAACGTTTTCTTTACGACCCG[T/C]TTTGGCCTTTGCGAAGGGATGCCGGGATGTTTATTTTTCACTCACGTTTGATAAGCCGATAAAAGTGACG
1	17.37	CCTTTGAAGAACATTCTAACAAATTTCCACTTTACCATTTTGTCCTTATCATATGTTTGTTGATTTTCAC[T/C]TATTGGCCAATTAAAAACTTAAAACGTCTACTCTCACCCACGCCGAGGGTGCAGATGATTTTTAATAACA
1	17.37	NNNNNNNNNNNNNNNNNNNNNNNNNNNNNNNNNNNNNNTCCTTCCCTCCCCCGCCATTACGGTATTTAAA[A/C]CCCCCTGGTGTAAGGCCTTTCCAATCTCTTTATCTGGAATCATCAAAGTGTTGGTGGCGATGACGAGGGC
1	17.37	CCCTGGTGTAAGGCCTTTCCAATCTCTTTATCTGGAATCATCAAAGTGTTGGTGGCGATGACGAGGGCGA[T/G]TTCGAACGAAGGCTCGAGTCTCCCTAGCGAGGTTATTGGAGAAGATCCAAAGacacgttttttttgtgtg
1	17.37	gtgaaaatgatgatccCTGGTTATGTGTGTACAGGTaacattgtcgttattataatcactattactatca[T/C]tgttattataactaccattactatcactattattttaattactattagtagcattaatatcataaatact
1	17.37	atccCTGGTTATGTGTGTACAGGTaacattgtcgttattataatcactattactatcactgttattataa[T/C]taccattactatcactattattttaattactattagtagcattaatatcataaatactattactagcatt
1	17.37	GTACAGGTaacattgtcgttattataatcactattactatcactgttattataactaccattactatcac[T/C]attattttaattactattagtagcattaatatcataaatactattactagcattactatcatcattattc
1	17.37	TCCCGAAATGTAAGAGTGACTCAGCGATAAGTATAGTGTATTTTCAGTGGCATTTAACCCAAAGACAGTA[T/C]ATTCGTGATTATAAGGCAAacatacaataaagaaaaataatgatgaagaagagtaagcgggaaggaagag
1	17.37	ATCACATAACGGGAGAACTATCTTGCATTAACCCGTTCCTTtatcactgcttattttattactCTTCATT[A/G]CTTCGTGCTTCTCGTAAATCATAATATGTGAAGATAAACACCTGGTGCACTGctgttcttccctccctct
1	17.37	cttttcctctttttcgcctCCAAAGTCATCACATAAACTGCACATCCGATGTTTTCTTGATATGCTCTCT[A/C]CTGCCTCCATCTTACAGTTTTTAATCTCTTTCAAGATCCAACTCCTGGATAAAATATAGCCCACTTGTGT
1	17.37	AGGCGAGAAATGTTTTTTTGCTTTATACTTGCTTGGGATTGAAAACAGTACACAGGTATAaaagtatatg[A/C]aaatatatggataaatgacTATTTCCgtgtacacatacgtatacatttaaaaatacatacatacagacat
1	17.37	acagcaacagctacATTATAGGGGGCCTCATTCTATGCCGAGAAGACTCTGATGTTGCTTCTGCTAATTT[T/C]CCctattctcaatttctcttcctcttctctgtctttcctcttttttttcgcgtttttatttttttacatc
1	17.37	tcttcttctattccttcctcctatctccctttttaccttttttcgttATCTCCCCGTTTATTCTTCCACA[T/C]TATCTTTCCACTTCCCAAAATATTACGAGTTCAAATCCTTTAACATACGAGATTTCGCTGGGGCGTGTTC
1	17.37	cCTCTACTGTGGTTTGCACGCTTTTTCAGATGTAAATACTACTCGATTGCATTTAACGACCATTTCAATC[T/C]ccttatatacacatacctatcaTCTCCCTCCACCGCCGGGCCACACCAACCCTTAGATCCGACCACTCCA
1	17.37	CACCCGACTCCACCACTCCCTCGTAATCCCTCAGTGGAATGACAACCTACCTGACGCCCTGCTAAAGCAC[A/T]GACAGTTAAAGGTCTCGGACCACTGAAAAAAATGAACTTCCAGAGCACTAGCTCGGCGGGACCATGAACT
1	17.37	AACATACGCCGGACcaatatgatgataaatgtttCACGTGGCACCCAAACTCCCCTCATTTTTTACGTTA[T/G]TCTCCCATACCTATGTGGTTCTCTCATACCTATGTGGTTCTCTCATACCTATATGGTTCTCCCTCATAGT
1	17.37	CTTTGGGATAAATCCTTCTATTCAAAAAATGAAATAAGCTTCTTAATAGTGGATCACAGGTGTTTAATAG[T/C]GTGTCCAAAGAAGTCTGGGTAAACTCTCTGCCATATGAACCACCAGTAAGTGACAATGAAAGAGCTGAAT
1	17.37	GCTTGGTCACTGCCCCTACATCATCGCGCCAGAGCCTTTCACCCAGCGTCATTAGTCGACTTGTCAGACT[T/C]GGATCTGATACTGGAGTCCTTAGGAGAAGCTATTAAAGACCTGGACGATTTTCGTTATCGCTTTTAAGTG
1	17.37	gggggaagagagaagggtcgGAGTGTGGGggacggaatgagagagagacaggaaagacaggcagacagca[T/G]AGAGATTAGGATTTAGTCAGTTAATGCAGAGTATTCTCATATAGGATATATGAGGACTTTGGTTAAACCG
1	17.37	CatcaaacaatgaaaagaaaaacattaatcaATCAGCTAACTGATAAGATATGACTaactgaaaacaaat[A/G]ataaaaataacaccaaggacTACCAGAATGACACCAAACTGCAGAATCTGTGGTGGAAAGGAACAAGTGA
1	17.37	atcacgattatcattcaATCGCACCTGTCTATCATTCATTAGATGTTATTACCATATACAGTATTATCTC[A/C]CTGCTGAAGTTATTTAAACTTCGTCATTtgtattatcgccattatcacacTAATATTTCTATATtaaata
1	17.37	GATGGTATAGAGGGGTTAtagcctttctctgtctgtctatatgactGTCTATATGTTGtcagtctatcta[T/G]ctatctatcagtctatatgtaTGGTTGTCTGTCTATGGGATTGTTATCTTTTAAACTCCTTGTATCTATA
1	17.37	tctctgtctgtctatatgactGTCTATATGTTGtcagtctatctagctatctatcagtctatatgtaTGG[T/C]TGTCTGTCTATGGGATTGTTATCTTTTAAACTCCTTGTATCTATACCCCTTTTATCCTCCACCCGTCTca
1	17.37	gggaagaagaaaaagaagaagcagacggaggaggacggggaagaaTTGGAGGAATTgtaagaagaggggg[A/G]aagaagaagagattgaaaaagaatgaagaaaaggaggagaggaagagaaaggagaaaacaatgtaatgta
1	17.37	GAGGAATTgtaagaagaggggggaagaagaagagattgaaaaagaatgaagaaaaggaggagaggaagag[A/G]aaggagaaaacaatgtaatgtaatttaagatatacaagaaacaaaaagatgaaaaggagggaggaggagg
1	17.37	TTCTACTGGACAGACTTATTTACCGAAGCGCGATCGCCAGGTGAAATTTATATTGAAGGTGAAAGGTGAT[C/G]CTTTCTCTTTAACCACCTACGTAAGAACCGTAAAATAGACCTTTATACGATCCTCACTCGAGCATGTGAA
1	17.37	TACTGGACAGACTTATTTACCGAAGCGCGATCGCCAGGTGAAATTTATATTGAAGGTGAAAGGTGATGCT[T/C]TCTCTTTAACCACCTACGTAAGAACCGTAAAATAGACCTTTATACGATCCTCACTCGAGCATGTGAATGA
1	17.37	TGTGCCTTGCCCCACAGCCACTGAAGGAGGGAATCTCGCTTCCAAGACTTCCTTAAGTTTAGCAATTCAA[A/G]CTTCCCCAGAAGAGGACAACAAAGACGATCCTAAACCTGTGGACGTTGCACCGACGTCTGCCAGTAACAT
1	17.37	gataatatatatatataatataaggacgAGCGAACGAAATAATTAAAAGATTGTCGTCGAGACAAAACAC[A/G]TCGGGTATTGACCAACAATAAAACACACGGGAGACAAAATCTAACCGGGGAGGCCAGAAAATCGTGGTAA
1	17.37	aatataaggacgAGCGAACGAAATAATTAAAAGATTGTCGTCGAGACAAAACACATCGGGTATTGACCAA[T/C]AATAAAACACACGGGAGACAAAATCTAACCGGGGAGGCCAGAAAATCGTGGTAAATAAGTACCGGCGAGT
1	17.37	TGTGTGTGAAATCTTTTCCTGTTAATCTGTAAAAAGTCAGAGGAAATGTGTAGCCATAGAAGATATATAC[T/C]ACATTGAGTCAGACCCTCTGTAATTTGTATGTATTGAAGGGGGGAAACATCTGTTACATATTTGGCTGTT
1	17.88	aaTCAGATTATTATTCCCATCTTAAAATCACTGAATTCCCCAACAACCTTAAGAGGATAAATTCGTCTCT[A/G]TCCTACTCCTCTTtgcctatctgtccgtctctatctctctctctccttatctctttatccttttacctct
1	17.88	gagagaaggagagagagagagagagagaaaccagaaagagagagagggagatgggcagAAACAGAgcgag[A/T]gcgagagcgagagagagagagagtcgcacAAATTCAACAAAAAACAAGTGTATCAGGAACGACATTAAAA
1	17.88	gagagagagagagagaaaccagaaagagagagagggagatgggcagAAACAGAgcgagtgcgagagcgag[A/C]gagagagagagtcgcacAAATTCAACAAAAAACAAGTGTATCAGGAACGACATTAAAATACAGTTTTGGT
1	17.88	AATGAAATAAGCTTCTTAATAGTGGATCACAGGTGTTTAATAGCGTGTCCAAAGAAGTCTGGGTAAACTC[A/T]CTGCCATATGAACCACCAGTAAGTGACAATGAAAGAGCTGAATCAAAGTTTGACTATCCAGGAGGGTAGT
1	17.88	agaagtgttcgaggtggggggtgggggaagagagaagggtcgGAGTGTGGGggacggaatgagagagaga[C/G]aggaaagacaggcagacagcatAGAGATTAGGATTTAGTCAGTTAATGCAGAGTATTCTCATATAGGATA
1	17.88	ttcgTTTTACAGTTCGTTTAGCGTCTAAACCATGATGAGACTGCATAACTtgaagagaattaaagagaga[A/G]atagagggagacagacagacagacagagattgtgagacagcaagagagagagagagagggagagaaagaa
1	17.88	TTTACAGTTCGTTTAGCGTCTAAACCATGATGAGACTGCATAACTtgaagagaattaaagagagagatag[A/G]gggagacagacagacagacagagattgtgagacagcaagagagagagagagagggagagaaagaaagccg
1	17.88	TAAACCATGATGAGACTGCATAACTtgaagagaattaaagagagagatagagggagacagacagacagac[A/T]gagattgtgagacagcaagagagagagagagagggagagaaagaaagccgAAGTTTTGGGACTTGTAgct
1	17.88	atacagagacagacagacagacattgtgagacagcaagacagagaaggagagagagtaagccgAAGTTTT[A/G]TAACTTGCAGCCCTGGAGGCAGACGGAGACCAATTAAAGCAGCTGCGACCTTAACAGATGCTCAAAACCT
1	17.88	tacagagacagacagacagacattgtgagacagcaagacagagaaggagagagagtaagccgAAGTTTTG[T/G]AACTTGCAGCCCTGGAGGCAGACGGAGACCAATTAAAGCAGCTGCGACCTTAACAGATGCTCAAAACCTT
1	17.88	tgagacagcaagacagagaaggagagagagtaagccgAAGTTTTGTAACTTGCAGCCCTGGAGGCAGACG[A/G]AGACCAATTAAAGCAGCTGCGACCTTAACAGATGCTCAAAACCTTATGGCTTAAGAAACCTCAAGAAGTT
1	18.9	AGAAATACCCTAAATTACGTTTATTTTACGATGAGGACAAGTAGTTCCTAATGAGTCGATaattaataaa[A/G]gtaaaaatCATAGTCTAACTTGCGTGTccgtcttttccctttctccctctctttctctccttttctctct
1	18.9	TTTTACGATGAGGACAAGTAGTTCCTAATGAGTCGATaattaataaaggtaaaaatCATAGTCTAACTTG[T/C]GTGTccgtcttttccctttctccctctctttctctccttttctctctcttttcgtctccttttGCCTGTC
1	18.9	ctatctctccctctccttctctccccttcattctctctctatttctccctctcctcccctccccttcctt[T/C]tcactctctcgagTGGAATAGTGTGGACTTAAGGCTGTAAATACACATTCATTTCCCATATAATAAGATT
1	19.41	GTTGTGTTAATTACCCTATTATTCATCATTCACTTACTCTTGCGGTATTCGTTACTCAATAATCTTCAAT[T/C]ATTATTTTGgggagttttgtttttcttttataataggcatatgtttttttctgtttctatagATGATCTG
1	19.92	ACGAACTGTTGTGgttttagtattttcatttttgtatatcattagcatctattttttttaattgtcattg[T/C]cgttatcatattgttgttttgatggtgattatgataattatcgaaatcttcattataattatcatatcct
1	19.92	acagcaacatcaacatcgtcatcaccatcattcccaccaccatcaccactaatagtatcattatcactat[A/C]tttttttaACCATCACcactaatagtatcattatcactatctttttttaACTCGCAACTTACACATGCAG
1	19.92	ggaaaagaggggacagggagacagggggaagaggatggtaagagaggagcaagagagagggaaggagcgg[T/C]CATAAGGGAAGTGtttaggagagaaaggggagaaggagaggaagggattggTATCGGGGTCGTAATATAG
1	19.92	agcaagagagagggaaggagcggcCATAAGGGAAGTGtttaggagagaaaggggagaaggagaggaaggg[A/G]ttggTATCGGGGTCGTAATATAGATTAATACCAAAGAAAAACACACGCAAGCTATTACTAGTGATAACTG
1	19.92	GATAACATATTTGGACCTTTTACAGAGTCTCTTTGCCACGAGCATTCAACAGCCAAGAAATTCTTCGCAG[A/C]GATGACAGTTTTTCAGAAGCCTTTCTTGCTATATGTTTAATGTGTCGCTTGAATGTCATTTTACTTGTTG
1	19.92	gaataagtgggagaggaagaaaatgaggaacaggaattgaaaggaaaaataagaagattaaaaagaatag[T/G]aaaggtaggaagtaaaataaaatcaagaaaaatataaagattgaTGGAAAGactaagagaaataaataaa
1	19.92	GGCGCgtgttgttgtgtgttttttatatattagtTTCCCCTCCTTTTGATGAATGTCTTTACAGTAATCT[A/G]GTATTTGGGGTTACAAAGCCTTCGGTATGATATCGTGGGCAAGGAATTAAATCGAGTGTTCGTGTGTCTG
1	20.43	TAGTGTATTTTCAGTGGCATTTAACCCAAAGACAGTACATTCGTGATTATAAGGCAAacatacaataaag[A/G]aaaataatgatgaagaagagtaagcgggaaggaagagagagagaggtggaagggggagtgacaggcagac
1	20.43	tattgttaataaaaaaaacttttccctccctcatattattatcgtaattgaaCATTGTCAGATCGTTAAA[T/C]AAGGATGATGGATAATGTAAAGAATGAGAGTCAAATGAATTGCaaacaggaggaaagaaagagagagcga
1	20.43	AAGGATGATGGATAATGTAAAGAATGAGAGTCAAATGAATTGCaaacaggaggaaagaaagagagagcga[T/G]gaaaagggggagaaggggaacgagagagatggaatgagaggGGTATGAAGCGGAGGAGCGAAGAAAGCGG
1	21.45	ATCGTAGTAGTATGAGGACCATAGTTATCACTAACTTCATTCTGTTacaattgttatttttcatctcagc[A/T]tcgtcctcgtcttttaactatttcatcaacattatcattttaaatgtatagtttattattataatgcatc
1	22.47	ACATCTGTGGTTTGGGCCCGACTCTCCAACACACGGTAAttacgatgctcttttgtttgtcGGCGCGGGC[T/C]GAGGCCAGCACGGTTCCCCGGGCTTATTAGAACCTTTGTTGACATCAAATGGAATTAACGAATTTTTAAA
1	22.47	TTGTAAGTATATAATTTGCTCTTAAGCATCTTGAATTTTTATTTTgatgaatgatgaaaaaatatgaaat[A/G]ggAGGTttctaatgtttttgttttttttctaaattccaaCCAGGCCAATCCTGGAGAGATGGTCGGAGCA
1	22.47	tcatatagtaatagtggtagaagcaagagtagtgaagtaaaacgcaagatcaagtaaaagcagcaaaaat[A/G]ataaaagcgagGATAAAACAACCCCAAAGCACGATGGCAAGTAAGCAATAGTTAAacacagactaaaact
1	22.47	aactagccaatctttttaacaaatgccttctcaacggaaaaattccgaaagcctggaaaacgCAACAAct[A/G]ttttgatacataaaaaggggacataCAGGATCTAAAAAGCTACCAACCCATAAGTCACacacaaactgtt
1	22.47	GCTGTACAAGGGTAATTGACTGCAGAGGCACCTGATGACAAGTTACTAGgtttatcattttgattaccaG[C/G]TTGGGTATTCTGGGGCTTCTTCAACAAGGATAGAATATCTGATGTGGTTCGAAGGGGTCCTTTGGAGGCT
1	22.47	tccttatctcctttaaaagagcattcACCTGTCTTCGCTGTACAATgagaaacagtaaaacaaatagcta[A/G]caaaattatgtttcctcaatttcATCTACATCCATCTCAACTGTATGccggatccataaattatcaggca
1	22.47	cttatctcctttaaaagagcattcACCTGTCTTCGCTGTACAATgagaaacagtaaaacaaatagctaac[A/G]aaattatgtttcctcaatttcATCTACATCCATCTCAACTGTATGccggatccataaattatcaggcaaa
1	22.47	atgcacccccatcatcttcacctatcctctgctgagtcttataatgttcctttttcttcctctgaactcc[A/G]tcttcctctttatccttcctattaactattttcaaccacaccATGAATCTGTATTAGCCATATTTTTTGA
1	22.47	atcatcttcacctatcctctgctgagtcttataatgttcctttttcttcctctgaactccgtcttcctct[T/C]tatccttcctattaactattttcaaccacaccATGAATCTGTATTAGCCATATTTTTTGAACTAGAGAAA
1	23.49	CTAATTAGTGCGAAATGCCGGCGATGCATCACTAAGGACAGTTCTTTCATTCATCGACATTTAAGCTAAT[T/G]TTGTCAATTTTACTGAAtatcacagacatacatatatatgtgtaggagtgtgtgtatGCTGTCTGTAAAT
1	23.49	ctctctctctctttctctctaagtctTATAGAGTCTCTCtgactagacacacacacagatcgtgTATAGT[A/G]tatgaataaatgattgaattaataatcatctatctatctatctatctatctatctatctatatatgtgtg
1	24	gtgtgtgtgtggttacgtCAGACATTTCAATAGGATGCATTACACTTCTATACTTCAGTAGAACTTAACA[T/C]TACCTCATTACCTCATAAATTCATCAAAAAAACCTTAGCCACCAACAACATACCGGATGAAACGCCAACA
1	24	CACTACCTCATTACCTCATAAATTCATCAAAAAAACCTTAGCCACCAACAACATACCGGATGAAACGCCA[A/G]CACATCAGTAACACCCGACACATCGCACTCTTATAGCCCAGGGTATTCAGCCTAGGAATGGCACGACCCC
1	26.04	tgttcttatcTTCGGTATCAATGTTGTTGATttactggtgttgttattattatggagaATATCTGTATTA[T/C]GGTTGTTActgatactaatatcattaaaatcctcATTTCTCTAcgacctctctttctcatctctgtaTTA
1	27.57	AGGAATGAAAGAGTTGCTATGTAGTTTTTCCCCAACGTAGACTAACATCAATTTTTCACACTTTGTAATA[C/G]AGAACGAGAGATGGAATCATTCGATAAGGCTTTCTTATGGTTACAGTCTTCACCTCAGCAGATTACTTGC
1	27.57	GAATGAAAGAGTTGCTATGTAGTTTTTCCCCAACGTAGACTAACATCAATTTTTCACACTTTGTAATAGA[A/G]AACGAGAGATGGAATCATTCGATAAGGCTTTCTTATGGTTACAGTCTTCACCTCAGCAGATTACTTGCGA
1	27.57	AGTTTTTCCCCAACGTAGACTAACATCAATTTTTCACACTTTGTAATAGAGAACGAGAGATGGAATCATT[T/C]GATAAGGCTTTCTTATGGTTACAGTCTTCACCTCAGCAGATTACTTGCGAAGCACAATTTTACTTGTCGC
1	27.57	TTTCCCCAACGTAGACTAACATCAATTTTTCACACTTTGTAATAGAGAACGAGAGATGGAATCATTCGAT[A/C]AGGCTTTCTTATGGTTACAGTCTTCACCTCAGCAGATTACTTGCGAAGCACAATTTTACTTGTCGCCATG
1	27.57	CCCAACGTAGACTAACATCAATTTTTCACACTTTGTAATAGAGAACGAGAGATGGAATCATTCGATAAGG[A/C]TTTCTTATGGTTACAGTCTTCACCTCAGCAGATTACTTGCGAAGCACAATTTTACTTGTCGCCATGTTAA
2	0	GCTGCTCGGATGCTCGCGAAAAAGGGAGTCAGCCATTGTTGTTGCTGGCGCTCCGAGGGACGACTCAatg[A/G]gattcttttttttttccgattAAAAATTTCTTCCTTCTTCGAGTTAAAGGTCAAATGGGAGGATAAAgga
2	1.53	GCACTCGTATATTTTACTTAACTACAATCACTTCCCTTACCTGGACCTCACATAGTTTACTTATCTGGCa[T/C]tcacttgctttactcacctggcactcatatattttatttaccaGCGTCCACTTACCTAGCTTCCctacac
2	2.04	TTTTACTTAACTACAATCACTTCCCTTACCTGGACCTCACATAGTTTACTTATCTGGCattcacttgctt[T/G]actcacctggcactcatatattttatttaccaGCGTCCACTTACCTAGCTTCCctacaccctccccccct
2	2.04	TTAGTCAACACACAACATACTGACAAAAGGAattaatctacatttttttttgtgtgtaatttcaCTGAAG[T/C]AAATCTTTAGCTTAGGAAAGAAATAAGACGAACCTAATTtctgagaataagaataaagatgaagagatat
2	2.04	CAACACACAACATACTGACAAAAGGAattaatctacatttttttttgtgtgtaatttcaCTGAAGTAAAT[T/C]TTTAGCTTAGGAAAGAAATAAGACGAACCTAATTtctgagaataagaataaagatgaagagatatgggaa
2	2.55	CCCTATCTGTGGAATCCGAAACCTTATATAGAATCGTCGTTGATAACCCATTTCGGAGATTCGAaaccac[T/C]tccccttcccttataTACACACAGTCTTCAAAAAAATGGGTTAAGTTACACATTCCCtacattctccttt
2	2.55	TGAGTTCAGGCGTGGGCTACCTGCAGCCTACATCAACGTCAAGGTGTTTGATAAAGTGCAaagcgaatca[A/C]tctgggagatcttgagactgagaggaattttaacaaagattattggattaatagcaagcctatatactgg
2	2.55	ACCGAGCGTCATATTGATCGACATCGTGCAATGACGGCGAATATTGTCAAGCTTAATGGGAGGACTTTGG[A/G]TGTAATTAGTTCAATGGAGAGTAAATTAGAGTTTCCTTGGGGAGGAGAGTACGAAAGGGGTTGTGCTGTG
2	2.55	CATATTGATCGACATCGTGCAATGACGGCGAATATTGTCAAGCTTAATGGGAGGACTTTGGGTGTAATTA[C/G]TTCAATGGAGAGTAAATTAGAGTTTCCTTGGGGAGGAGAGTACGAAAGGGGTTGTGCTGTGTGtcattgt
2	2.55	acacacacatatactctcacacacatacacgcacgcatacacccccccacacacacgcgcgcgcacgtac[A/C]cCTACTAGGGGTGCGGTCGATCCCTCAAAAAATCCTGCCACCTCAAAGATCAAGCCTTAAGAGATGTAGT
2	3.06	ATCTGTGGAATCCGAAACCTTATATAGAATCGTCGTTGATAACCCATTTCGGAGATTCGAaaccacctcc[T/C]cttcccttataTACACACAGTCTTCAAAAAAATGGGTTAAGTTACACATTCCCtacattctcctttattt
2	3.06	ttcgagtcattgtaaaGCGCCGATGTGAGTTCAGGCGTGGGCTACCTGCAGCCTACATCAACGTCAAGGT[A/G]TTTGATAAAGTGCAaagcgaatcactctgggagatcttgagactgagaggaattttaacaaagattattg
2	3.06	attgtaaaGCGCCGATGTGAGTTCAGGCGTGGGCTACCTGCAGCCTACATCAACGTCAAGGTGTTTGATA[A/T]AGTGCAaagcgaatcactctgggagatcttgagactgagaggaattttaacaaagattattggattaata
2	3.06	cacgcgcgcgcacgtacacCTACTAGGGGTGCGGTCGATCCCTCAAAAAATCCTGCCACCTCAAAGATCA[A/C]GCCTTAAGAGATGTAGTCTtgcgaaaagaaagggggaaagaaagaaagaaaaagaaaagaaaagaaaagc
2	3.06	aatgatgatagtaagaataacaccaatatcaacaacagcaataataataataatcatttttatcatcatc[A/G]taataatgataCATTCACAATCATATAATACCAATGAAAACAGCAATTCATAAACCTGGTCTTCTTCACA
2	3.06	TAAACAGGTAAATAACATCCTACAAGTAAAACAGATGTTTCTTCTTCACCCATTTCCCTACCGGTATTTT[T/C]CAGAATTTTTCAAAAACCAGGTGACAAAGGCAACCCAACGCGTTATTGACCAATATcggtttttcctttc
2	3.06	CTTCGGTGGGGATGAATGTAGTTATTTTTGATCTTGGTTATGTAAATATGGTTATGTGTGTGAGGCAATG[A/T]CTACGGTCTTTGTTAAAACTCGATTGATGTGCTTTAGCCACGGGATATAATATGCAAGATTTGtaaatca
2	3.06	CGGTGGGGATGAATGTAGTTATTTTTGATCTTGGTTATGTAAATATGGTTATGTGTGTGAGGCAATGACT[A/G]CGGTCTTTGTTAAAACTCGATTGATGTGCTTTAGCCACGGGATATAATATGCAAGATTTGtaaatcaaaa
2	3.57	TGATCGACATCGTGCAATGACGGCGAATATTGTCAAGCTTAATGGGAGGACTTTGGGTGTAATTAGTTCA[A/G]TGGAGAGTAAATTAGAGTTTCCTTGGGGAGGAGAGTACGAAAGGGGTTGTGCTGTGTGtcattgtcacac
2	3.57	TCGACATCGTGCAATGACGGCGAATATTGTCAAGCTTAATGGGAGGACTTTGGGTGTAATTAGTTCAATG[A/G]AGAGTAAATTAGAGTTTCCTTGGGGAGGAGAGTACGAAAGGGGTTGTGCTGTGTGtcattgtcacacaca
2	4.59	aaaaataacaataataataataataataacaaaaaatacggtgttaagaataataattcttaaaataCGG[T/C]GTTCTTAGAGAGTTACTAGTATAAACCGTATCCTTGACCAGTACATACTTCACCGCCGTATCTATCCGAG
2	4.59	aaacgaaaagaaacaaactcacaaacatttAACGAATACCAAAACACAAACCACCAATTAAACAGGTAAA[T/C]AACATCCTACAAGTAAAACAGATGTTTCTTCTTCACCCATTTCCCTACCGGTATTTTCCAGAATTTTTCA
2	6.12	CATTCGGTAAGGGATATTGTGGGGGTTATATTGGCTTAGAACTTCGGTGGGGATGAATGTAGTTATTTTT[T/G]ATCTTGGTTATGTAAATATGGTTATGTGTGTGAGGCAATGACTACGGTCTTTGTTAAAACTCGATTGATG
2	9.7	cacttcatttctttctcctctttttaccaTCTTTTATTGTGATATATAAATGCGTTGCCTTTCCTGTGAA[A/C]TTTAACGGAAGCCAGCTGGATTTTCACCGAGAATGTTAAATGGGAAAGCGTGATAGAATTAGTAACACAG
2	10.21	AACCCCCCCTCAAATTCTGGTTTTCTCCGTGATGTGAAAACTTGAAGATTCTTAAAGCATATCGCATATG[C/G]AGAGAAACCTCGTGATTGTGAAATGGCCCAAAAATATCCCGGAAATGCCAATTGTGTTTTGAAATAGGCC
2	11.23	TGATGTGAAAACTTGAAGATTCTTAAAGCATATCGCATATGGAGAGAAACCTCGTGATTGTGAAATGGCC[A/C]AAAAATATCCCGGAAATGCCAATTGTGTTTTGAAATAGGCCTTTTCCGAGGCAGGTGTGAAACGGTCTCC
2	11.23	GCGGCGAAGAGATCGGATACCGGGACAGCTGACTGAGGATCGCCAAGCGTGCAAGGATGGGCCAGAAATC[A/G]ACCACTGTTAAACGGCGAGTGAAACAGAGGCGTGAGGAAAACCGCATCTCCCTTCGATGGAGTCGCCACT
2	11.74	TGTTGCCACTACATCCACTTCCTTAATGTAAGTCCACCCCTGCTCCCGGGAAAATGAATCTTGAACCTGT[A/C]CAAAGGACTCCACTtctcaaagtaaggtctttagagCCATCAGAGAAGGCTTCAAAGGCCTCAGTGGGAA
2	11.74	TTACCTGCCATCTACATTATTTTTCAAGTATGGCCCAACCTTGCCTATTTCCTTCCTCAAAAAAATCTTG[T/C]GAGAGCTTATGttaaatacttttatttcttctctgtaacCACGAATGAACCCACATACTACGTTTTAATA
2	12.25	TCGTTTGCCTTTTGGTGCATTTTCTTAGGTCGATTTATTTATTGTGATTCACTCGtttaaaaaaagggag[A/G]gagacagggagaaattgagagaaaaatggaaaaaagagaggaggaaaagaaaggaagggaaaggaatgga
2	12.76	ttaatattgctattttgttttacaTCTGTGCAAAAGACCAGCATACGAAATGACAGGATATCTTTGGAAA[A/C]ACTGCAAATGTTTACAATTACCAGAGGACTTACACGAACCTAAAGTTGAAGATAAGTCTGGATAACATAT
2	12.76	TTGGTGCATTTTCTTAGGTCGATTTATTTATTGTGATTCACTCGtttaaaaaaagggagggagacaggga[A/G]aaattgagagaaaaatggaaaaaagagaggaggaaaagaaaggaagggaaaggaatggaagggaaagaaa
2	12.76	GGTGCATTTTCTTAGGTCGATTTATTTATTGTGATTCACTCGtttaaaaaaagggagggagacagggaga[A/C]attgagagaaaaatggaaaaaagagaggaggaaaagaaaggaagggaaaggaatggaagggaaagaaaag
2	12.76	tttgtttccttgttttgcgATTGTGGCTTGCGTGCGCGCCTTTTTGATTCGCTTGTTAATTTTATTGAGG[T/C]CTTTAGTGGTTTAGtcgttcttttcgttctttttggtGTCCTCAAATAAAGGTCGCAGCtgatcttccct
2	12.76	CACAATGCAGGTTTGGCAATTTTACGTTTCGAGGTTACATCGGAATGACGACAGTATAACCTGTTCAGAT[A/G]AAGATGTTGTATCGAAAGGTCAGTTACACATCTTGTATTTCGGAATTAGTCTTCTTAATCCTTTGTTCTT
2	12.76	TAAGTTTGCAAACAAATGCTTTGTTGTGTATGCATCTTATACCTTGGAAGTTGAGAAAGACCTTTTATGT[T/C]ATATATTTATCGTCTTTTAACTTGTCTTAACAGCCAGAAGAGGTTTGGTGATGcagttttccccattttt
2	13.27	tctttttccttttctttgcctcaGGGCGTTCGTCGTTTGCCTTTTGGTGCATTTTCTTAGGTCGATTTAT[A/T]TATTGTGATTCACTCGtttaaaaaaagggagggagacagggagaaattgagagaaaaatggaaaaaagag
2	13.27	CCTTTATCAGCGCGAGTAAATTGTCTCACAGCCTTACCTCATCTTGAAGACCCTCTCCAACACCCGTATT[A/C]CCAGGCCTCCCTCACAGCCCcttacccctccttccctttccctcccactccctcctcccccgccacGAAC
2	13.27	GTTTctgcagggggaggggaaggggcttGAAAGAAAGGTTTTTGAAGAGTGATCGATGAAATGCGTAACA[C/G]ATTAAAGTCATTTCTAGCACAGAGGATACCAGCGCATTGAAAAAAAACCGGCAGTTTTACCATCTGTTCA
2	13.78	TTCTCGGGAGTTTctgcagggggaggggaaggggcttGAAAGAAAGGTTTTTGAAGAGTGATCGATGAAA[A/T]GCGTAACACATTAAAGTCATTTCTAGCACAGAGGATACCAGCGCATTGAAAAAAAACCGGCAGTTTTACC
2	13.78	aagggagaaaggacttCGCCTAGACGAACGCCGCCTCCGTATCGGCCAGCCCGCCATTCAGGAGGAGGGA[T/C]ACCCGTCAACAGAGGCCCTTAAAATACATCCAGAGCGTCCATGTTTTGCTCCCATATAAAGTGCACGTCG
2	14.8	ATTCCAGGATGGAGCTGCGTGGTGAAAGCGCGAGTTGGATAACGCGCTGGGTTAGAGGGAACGTGGCTCT[A/G]ATTCGCGTTAGCTCGATGCACGGAAGTTGCGACTGTTCCGGAATCGAGGGACTGGGTCTGCGTTAACctt
2	14.8	ACGTGGCTCTAATTCGCGTTAGCTCGATGCACGGAAGTTGCGACTGTTCCGGAATCGAGGGACTGGGTCT[A/G]CGTTAACctttaactatatatatgtgcgtccgtgtgtgtatatatataaatggggcTGTATATAGTTCCC
2	17.36	GTTATTCCAGGATGGAGCTGCGTGGTGAAAGCGCGAGTTGGATAACGCGCTGGGTTAGAGGGAACGTGGC[T/G]CTAATTCGCGTTAGCTCGATGCACGGAAGTTGCGACTGTTCCGGAATCGAGGGACTGGGTCTGCGTTAAC
2	18.38	ACATCGGAATGACGACAGTATAACCTGTTCAGATGAAGATGTTGTATCGAAAGGTCAGTTACACATCTTG[T/C]ATTTCGGAATTAGTCTTCTTAATCCTTTGTTCTTGCTCATCTCTTGGTCCTACATATACAACGACACGAA
2	22.47	AGCCCCAATGCCATCTtcactcctcctctccactcACTCTCGCCCTCCTCATCTCCTGCCTCACAATCCC[T/C]TACATAATTCACCCAACTCTTTCTCATATCCCAACTAAACTCCATTAACCCATATACATATCCCATTTTC
2	25.53	CAAGCAAAACCATGGTGGCAGACTGTGAGATGTTTGAGAAAGAAGTGTGAAAGACAATATATTAAGTCGA[T/G]ctcacaagcaaaacaacagATGTAGCATATTATAGAGGGCAAtcgataaaagagaagaaaacgcaaTGTA
2	26.55	ACAGATAAGTAACCCAGTGAATAattggataaataaatatatatattaattcgtGATTAAACAATGATAC[A/G]CAagctaacaaaaacaacatatgaTGGAATAAACAAGTAAGTAGGTAAATTTATAAGTAAATGAACAAGG
2	26.55	GAATAattggataaataaatatatatattaattcgtGATTAAACAATGATACACAagctaacaaaaacaa[T/C]atatgaTGGAATAAACAAGTAAGTAGGTAAATTTATAAGTAAATGAACAAGGAAGACTGAGTCCCGTTGC
2	27.06	ttggataaataaatatatatattaattcgtGATTAAACAATGATACACAagctaacaaaaacaacatatg[A/G]TGGAATAAACAAGTAAGTAGGTAAATTTATAAGTAAATGAACAAGGAAGACTGAGTCCCGTTGCAAATAC
2	27.06	attattattattattattattgttgttgttgttgttatttatgttattctttTAACAGAACATAAAGTCG[T/C]ATTTAGTACGATAGAATAGCGTTTTGTGatattttatttcacttcttcTAACATTATATGATCTTAGAAA
2	27.06	GCGCCTCACACAGACGGGAGTCCCTCTCTCCACACGACCTGCCAGGCCGCCGGGATTCGATCAGTCCATC[T/C]CCTGGGTAGGTGTCCTGTTGGTCAGCTGATGTTTGGTAGTTGGTTGCAGTTAGATATGTTGGGATTTAAA
2	27.06	CACACGACCTGCCAGGCCGCCGGGATTCGATCAGTCCATCTCCTGGGTAGGTGTCCTGTTGGTCAGCTGA[A/T]GTTTGGTAGTTGGTTGCAGTTAGATATGTTGGGATTTAAAACCTTCTTTTGCATCTGGATTAATGACAAA
2	28.08	AGGCTGAAGAAATACTTTAGGTGCATTCCTTTGGTTTGAGATTCACTGTATATCACGTCGCAGTTCATTA[T/C]TACCTTGTCTTCGAGATATCACGGTTGCATATTCTTTTAAGACAACGATGTCTTTTAGTCAATTTCCAAA
2	29.11	CGATTCGGTTTATCATTCTAATAAATGATTATCTTGCTGCAGGTTTGAAGAGCTGTGGGGACCCTCTGAT[A/C]ACGATAAGGACAAACAGGCGTGGATGTATTATACTCACCAGGTATTTGCTTAAGCTGTAGTTAAGcttat
2	29.11	TGAGCCtcttcaaaagactcctctcagagtgggatCTTTTGAGCCATCAGGCAggactccagaggcctca[A/G]cggtgatagccccagctgccaccacttccacaggggcctccactgctagacggAATGCTCCTTAACTAAA
2	29.11	ttattattgttgttgttgttgttatttatgttattctttTAACAGAACATAAAGTCGCATTTAGTACGAT[A/G]GAATAGCGTTTTGTGatattttatttcacttcttcTAACATTATATGATCTTAGAAATAACATTATATAG
2	29.11	AGGCCGCCGGGATTCGATCAGTCCATCTCCTGGGTAGGTGTCCTGTTGGTCAGCTGATGTTTGGTAGTTG[A/G]TTGCAGTTAGATATGTTGGGATTTAAAACCTTCTTTTGCATCTGGATTAATGACAAAGGTGGTAATATGC
2	29.62	tcaggtgaggtcacttaGGCCTTACCCTTTGCTCCTTCGGGCCCACGGCCAAACGGTTAAATAATATTTC[T/C]ATTGTTACATTCTGTATTTGAAGCAAGTactgaagaaaatgaggaaacggTTCTCATAACTCTATCCAGT
2	30.64	TTACCGCCATTTTTCCCCCTCCAATTCTTCTTACACCCacattctgccactacctttaaacctcagtcct[T/C]agttgctgaaactgcctctggtgagtttcAATAAAGGAGTAAGAGTGTAAGGTCTGTTGAGGAGACTCTt
2	30.64	tctgccactacctttaaacctcagtcctcagttgctgaaactgcctctggtgagtttcAATAAAGGAGTA[A/G]GAGTGTAAGGTCTGTTGAGGAGACTCTtcttcccaaagtaaggtctttggagccatcagtaaaGGCTCCA
2	30.64	ctacctttaaacctcagtcctcagttgctgaaactgcctctggtgagtttcAATAAAGGAGTAAGAGTGT[A/C]AGGTCTGTTGAGGAGACTCTtcttcccaaagtaaggtctttggagccatcagtaaaGGCTCCAGAAGCCT
2	30.64	cttcaaaagactcctctcagagtgggatCTTTTGAGCCATCAGGCAggactccagaggcctcaacggtga[T/C]agccccagctgccaccacttccacaggggcctccactgctagacggAATGCTCCTTAACTAAAGGCTGAA
2	30.64	Aggactccagaggcctcaacggtgatagccccagctgccaccacttccacaggggcctccactgctagac[A/G]gAATGCTCCTTAACTAAAGGCTGAAGTCTGTCATTTGCCCAAGCAAAataatcctgagcctgtccaaagg
2	31.15	ggaaaaagcaaTGAAAGTGGAGATGGACAATCAGGAATTGAACGAGGTGAataaggattaggaagaaaag[A/C]GAAGATGATAGCAGAAATaagaaacggataaaaaaaaatgtgaattaagtataataaaactaggacgtat
2	31.15	AGGAATTGAACGAGGTGAataaggattaggaagaaaagcGAAGATGATAGCAGAAATaagaaacggataa[A/G]aaaaaatgtgaattaagtataataaaactaggacgtatataaaaagaaagaaaaaaacacgagaggGAAG
2	31.15	tatatgtatgtatgtatatatatacaagaacgATAAGGAAGCTTAACAATAAGTGATAATTAGAGAAAAG[A/G]ATACGAAGAGACATAaaagtagacagataggcagacagacaaacattgaTAGGTAGCGAGAGAGCAAAAG
2	31.15	TTCCTCTTCTTAGTGGCTTaatataccatttttttcttccatccctattccctccttctctcccttcctc[T/C]tccaaccACGTTCTACATCTTTATTTTTATggcttattttcctcttctctcctcttcctctactcccccc
2	32.17	CAGGAATTGAACGAGGTGAataaggattaggaagaaaagcGAAGATGATAGCAGAAATaagaaacggata[A/G]aaaaaaatgtgaattaagtataataaaactaggacgtatataaaaagaaagaaaaaaacacgagaggGAA
2	32.68	CACCTGCATCAGGACTTACTCACCGACTCTACTGTCGTGTCTTGACCTCCTTTTGTCCTATTCCTGCCGC[T/C]CATAACTGTCTACGTAATGTCATTAACGATAGATTTccgttaatagtaataaaacaattgctattatatg
2	33.19	ctctctctctctttctttcaattttctcctttcccccctctccttaacctctgtctgtgtctgtctgttt[C/G]tctgtttatctgtctgtctgtttggctgtcagtctgtgtctcactctatctcttttcctaCAAGATAAAC
2	33.19	ctgtctgtgtctgtctgtttctctgtttatctgtctgtctgtttggctgtcagtctgtgtctcactctat[A/C]tcttttcctaCAAGATAAACGATATCTTGAGAATAAAGTCTAAGTCAGCGTTTCGAAGGCGTCCGTCTCC
2	33.19	CTATTTCACTGATTGTCTATTCCTCTTCTTAGTGGCTTaatataccatttttttcttccatccctattcc[A/C]tccttctctcccttcctcttccaaccACGTTCTACATCTTTATTTTTATggcttattttcctcttctctc
2	33.19	TCCTCTTCTTAGTGGCTTaatataccatttttttcttccatccctattccctccttctctcccttcctct[T/C]ccaaccACGTTCTACATCTTTATTTTTATggcttattttcctcttctctcctcttcctctactccccccc
2	35.74	gaggaagaggggaaggaaaggcggaggagggagaatggcAAGGAAAGTGGATAAAAGGGAGATTGAAGTG[A/G]aacgaacaaaagaaaacgagggaaCCCAAAGAGGGTTGGTTTAAGTGTGTGgcagaagaggaggggatgg
2	35.74	GACAATAAAATGAAATCCGATTAATAAGAGACATAAACTTGTGAGGAAttgagagaaatgtagaaaatcG[A/G]AGATAAGTCGAAAtacaagaaagatgaaaagaaataagaaagggagaatgaaaaacagCTCGCCAAGAAG
2	35.74	TCTCGGGTCTATCTCTTTTGGTCTTAAGTCTGTCGCcccgtttatctttctcttttttctgtctcttggt[T/C]ctctctctttccttttgcttGGCCTTTTTTGCctgtcttattttccctctctatttcccatttcctttcc
2	36.25	TCGTTGAATGGAAATCAGGACTTAAGCTGTTcctgcatagggctcagacactgctgagaagggacaagga[A/G]cagttcatcaaaaaacttgctgaggaggttgaaggccatttcttgataagtgaccttcgccctgcctacc
2	36.25	ACTCTATCTGTTCTTCATTCTTACCAAGCAGCTTTAGATCATCCACTCATAACATAAATTGATCTTCCTG[A/T]GAACTAACGACAGTGGAATCATACTCAATACAAACAGGAAAGGCGATAAACTGTCACCCTGAAATATTCC
2	36.25	GGAAGAGTGAAAATGATATTTTAAAGAATGGAAAACGAAATGCGGccataaacaaatacaaagaaaatga[A/G]aaaaagggaagatcgAGAAAACGCAAAACTCAAAAATCGATGACAAAGAAAAGGGAACCGCCTCCAGTAA
2	36.25	GCTAATTGATACCAGCTCTGTGAATGCTTGCTCATATGCACGAATGAAAGTCACTTCGTTATTAAAAGAA[A/C]TGAATTAGACGGACAATGAAATAAGGGTAGCGTGATGCCCAAAATGCGCGGAATTGATGTGAGAGTTCGG
2	36.25	AAAGAACTGAATTAGACGGACAATGAAATAAGGGTAGCGTGATGCCCAAAATGCGCGGAATTGATGTGAG[A/G]GTTCGGAAAAAACCCGGCGAACCCACGAGCAAAAGGGAAATGAGAACGAGAATAAAGAATGAACGAAATA
2	36.25	CAAACCTTCGCCTGTGAGGCCTGCCTTCAGCGTCGTTCCTCGTAAGTAAAACCCTTGGTTAGGAAACGCT[A/T]TTGTGGAGAGAAATAATTCCACGTGACACAAGGTTAATTAAAATTAAATAGAATAATAGTGTCAGGACGC
2	36.25	CCTGTGAGGCCTGCCTTCAGCGTCGTTCCTCGTAAGTAAAACCCTTGGTTAGGAAACGCTATTGTGGAGA[A/G]AAATAATTCCACGTGACACAAGGTTAATTAAAATTAAATAGAATAATAGTGTCAGGACGCATCAtcgata
2	36.25	ACCGTGTCGGTGCCAACAGAAACCCCGCAGATTTAATAGGCTTTTCCAGCATAATCTAAGTCATTCAGGA[T/C]GATGATGGCGTCAGATTGTTTCTGCTGACTCTGTAGATCATATCGGCTCTTTCTTCCATCCTGATCTCGG
2	36.25	TTGATAGGAGGAAGTGATGCATCGTGATGACCCTTTCCTGATATCCCTGGTGACTTGGATGCTGTGACCG[T/C]AAAACCTGTCGGAGAAGAGGTAGGCGTCGCTGTCTGAATGATGTGGAGTCAGCTGTGCATCAATATTTTC
2	36.25	TGATGACCCTTTCCTGATATCCCTGGTGACTTGGATGCTGTGACCGTAAAACCTGTCGGAGAAGAGGTAG[C/G]CGTCGCTGTCTGAATGATGTGGAGTCAGCTGTGCATCAATATTTTCAGTTTAATCAGCTTCGGTGCCATC
2	36.25	gtttatatatgtatgtttatgcgtaCCTATGTGCCATGGTTAGCAAAGGAAGTGAGATTAACTGAGAGAA[A/G]CGTTTACGAAGCGAAGATAGGGCGTTGTGGCAGGAGAAGCGGAGATCATCGAAAGGGGATTCTTCGTTGC
2	36.25	GTAATTCGAGTTCAAAGTAATTCAAGATATTTGTTCAAGATAAAGTCAACTATAAATCCCATTCGAGATG[T/C]AATTAGCTCGAGATGTAACCAACTCAAAATTTAACTCGAGATATACAAACACGTGGCATTTCCAGCTGGT
2	36.25	GTTATtgcccaccagcatgtggacacactctggcttTGTGTCAGCTCCTGCCTCcaggttaatgggtggc[T/C]gtggggaggcaggTCTTGCCAGTCTGCCTCCCCCAAGATAACCCAACTGCAAGGAAATTGTGTAGTTGTT
2	36.25	TCAAAAGGAAAACGGGCTGCAATAAACCTCAAAATGTTCTCTTAGTTTGCATAAACCGacaagcacacac[A/G]caagcacaggGAGCATAAAGACACAGCTCCATTTAACCTCGAAGTAATGAGATCCTCGGCGATCAGGCGG
2	36.25	ccgtgtttccgctcgatccgcgtagttgttgatgacgagttGTGGTACTTGTGGAGTAGAAGGGGTAGTA[A/G]GGGGGggcaggtactccaggcacgtggtggtgtgtcgcgTCTTCCcattggtggaagatgtttttgcttg
2	36.25	ATCAATTCCGTCTGTCAcagtctgccagtctgtctgtcaatccgccattctttgttgtctgtctgtctgt[T/C]gttatcCATCTGTCCTATCTGTCGCTGTCCTGTCTGAGGGTGAATACCTTTGTCTGTGAAAATCGCATCT
2	36.25	cagtctgccagtctgtctgtcaatccgccattctttgttgtctgtctgtctgtcgttatcCATCTGTCCT[A/G]TCTGTCGCTGTCCTGTCTGAGGGTGAATACCTTTGTCTGTGAAAATCGCATCTTTTAATTTCGCTTTGAA
2	36.25	GtctcctacatatatatatgatctctCTCTGTCATATTCCTTTTAGAGTACTTAAGCACATCACGTTGCT[A/G]TGTTCCCGTTATCGATATTTCCGTTATAATTTTGAACCGTTTGTTACAACTACAATGCGTCTAGTttcag
2	36.25	tatgatctctCTCTGTCATATTCCTTTTAGAGTACTTAAGCACATCACGTTGCTGTGTTCCCGTTATCGA[T/G]ATTTCCGTTATAATTTTGAACCGTTTGTTACAACTACAATGCGTCTAGTttcaggaaaggaagaaaaacc
2	36.25	atgatctctCTCTGTCATATTCCTTTTAGAGTACTTAAGCACATCACGTTGCTGTGTTCCCGTTATCGAT[A/T]TTTCCGTTATAATTTTGAACCGTTTGTTACAACTACAATGCGTCTAGTttcaggaaaggaagaaaaacct
2	36.25	CTGTCATATTCCTTTTAGAGTACTTAAGCACATCACGTTGCTGTGTTCCCGTTATCGATATTTCCGTTAT[A/G]ATTTTGAACCGTTTGTTACAACTACAATGCGTCTAGTttcaggaaaggaagaaaaacctgGCAACGCACC
2	36.25	CACCCTAGAGGACAATGAGCCTTGCGATATACTTGTACTTCCATCTCTGTGAACGTCACTCCATTCTAGC[T/C]TGATTCTTTGTGTTATTTCAGTTTCATAAAATGAATTTCTCTTTGCAGGTTGTTTCTTTCAATGCCCATT
2	36.25	ACAATGAGCCTTGCGATATACTTGTACTTCCATCTCTGTGAACGTCACTCCATTCTAGCCTGATTCTTTG[T/C]GTTATTTCAGTTTCATAAAATGAATTTCTCTTTGCAGGTTGTTTCTTTCAATGCCCATTAATTTACCTTC
2	36.25	CGGGTCTATCTCTTTTGGTCTTAAGTCTGTCGCcccgtttatctttctcttttttctgtctcttggttct[T/C]tctctttccttttgcttGGCCTTTTTTGCctgtcttattttccctctctatttcccatttcctttccgat
2	36.25	CAACTGCTCGAGGCtaaacctcaggtgagctatccgggtaggcacttggaacatctagTCCCTGTGGCAG[T/G]ATAAGCAGTTACCCCTGCTATTAAGGGTAAGCAGTTGGGGGTTAAGGTGACTGCCCTCAGACAAATGCCC
2	36.76	TGTGAATGCTTGCTCATATGCACGAATGAAAGTCACTTCGTTATTAAAAGAACTGAATTAGACGGACAAT[A/G]AAATAAGGGTAGCGTGATGCCCAAAATGCGCGGAATTGATGTGAGAGTTCGGAAAAAACCCGGCGAACCC
2	36.76	CACTTCGTTATTAAAAGAACTGAATTAGACGGACAATGAAATAAGGGTAGCGTGATGCCCAAAATGCGCG[A/G]AATTGATGTGAGAGTTCGGAAAAAACCCGGCGAACCCACGAGCAAAAGGGAAATGAGAACGAGAATAAAG
2	36.76	gccgtgtttccgctcgatccgcgtagttgttgatgacgagttGTGGTACTTGTGGAGTAGAAGGGGTAGT[A/T/G]GGGGGGggcaggtactccaggcacgtggtggtgtgtcgcgTCTTCCcattggtggaagatgtttttgctt
2	36.76	atccgcgtagttgttgatgacgagttGTGGTACTTGTGGAGTAGAAGGGGTAGTAGGGGGGggcaggtac[A/T]ccaggcacgtggtggtgtgtcgcgTCTTCCcattggtggaagatgtttttgcttgtttttaatTTTACTG
2	36.76	TAACGTTGCGCCCATACCTTGAGAAATCACTTGATTatggaaaatatatttgaaactCTTGCTTTAGCGT[A/G]ATTAGGCTCTTTGAAGTAATTAGTTTTTTCTCATTTCAGAAATTCGATAATCatagataaaagaagatga
2	36.76	AACCTTTGCTGAATGAAAAACACGTCAAGACGATGTCTCGTATCATAATTAGGTTCAAAATACTCTTATC[A/T]AAATGCCCACCGTATTTAAACAAGATCTACTTTACTGAGTCTCGCCTCGCCACAGACTACTTAACGATAA
2	36.76	ggggggggggttgtcgtGTGTGCCATCGGTCTCTCGGGTCTATCTCTTTTGGTCTTAAGTCTGTCGCccc[A/C/G]tttatctttctcttttttctgtctcttggttctctctctttccttttgcttGGCCTTTTTTGCctgtctt
2	36.76	gggggggttgtcgtGTGTGCCATCGGTCTCTCGGGTCTATCTCTTTTGGTCTTAAGTCTGTCGCcccgtt[T/C]atctttctcttttttctgtctcttggttctctctctttccttttgcttGGCCTTTTTTGCctgtcttatt
2	36.76	AACAGTGATGACAAAAAAAGGGTGGAGATCTAAACAACTTCAAAAACTCAGCACTACTGAAACTTCAAGT[A/G]ATGATGGTGACATTATAACACACCGGCCCAAACGAAAAATTCGCAAGTCCCAAAAGAACCACTCCCGTTC
2	36.76	TCTGCACTTCTATGCCCAGCCCGAAAAACTGAACCGCTTATTTGACCTTTGCgatacaaaagtgaaaagg[T/C]aCATTACCCACTGTATGAGACTGCCGAAGAAGGAGGACTTAAAGACAGCACTAAAAATCCTTGATgcaaa
2	37.27	ttgtgacaaacttaacctgtataagtgcaaaaggggattaccaggtacctgagctaaaaggcggaggaca[A/C]tataagTAATTCCATCCTTACCTTGGGCGgatgcttttcctttgatcagtgcattgttcagttcccactc
2	37.78	tccataatgtattttataagggcTGTCCCACCTATAAGTTtaagtctgaggtggcaactctctgattcag[A/C]cttggactcactctacgtgaagccagacaggaagcacgccgacgaggtttttctcttactccctactcca
2	38.8	CGTGTGTTTAATTTCTGTAAATGCGTGAATAACAGGCCTAActggaaaaaatacacacaataacttggct[A/G]tttttatttcacaGCAGGACACACAGGATCAGAAGGACAAATTGAAGGCTTCATTCACGGTGGTCAGGAT
2	38.8	TGTGTTTAATTTCTGTAAATGCGTGAATAACAGGCCTAActggaaaaaatacacacaataacttggctgt[T/C]tttatttcacaGCAGGACACACAGGATCAGAAGGACAAATTGAAGGCTTCATTCACGGTGGTCAGGATGC
2	38.8	tgtttatgcgtaCCTATGTGCCATGGTTAGCAAAGGAAGTGAGATTAACTGAGAGAAGCGTTTACGAAGC[A/G]AAGATAGGGCGTTGTGGCAGGAGAAGCGGAGATCATCGAAAGGGGATTCTTCGTTGCTGAATAAACGGAA
2	38.8	aaggcggaggagggagaatggcAAGGAAAGTGGATAAAAGGGAGATTGAAGTGAaacgaacaaaagaaaa[A/C]gagggaaCCCAAAGAGGGTTGGTTTAAGTGTGTGgcagaagaggaggggatggggagagaaagggggaag
2	38.8	CCAATTATCGTATATATCTTTACGTTATCTTCATCAGTGATAAATCTCAAGTAAATCTGTCGTTACGAAC[T/C]TAGTAGCTGCGATTTAATAATATGAACTGCAACAAttattcaagttgaaattatgAAAGCGACAGTCATA
2	38.8	CCATTCGTGATATCAAGTCGCAGAGGATGCTTAGACACCGTCAAAATGGCCACTGCAAATTGAACTATAC[A/G]GTATAAACCACCAAAATAGCGAGGCCACACTGATCCTTAAAAACCGTCATCGCCGCCGCCGACTGTTCTC
2	38.8	ATCAAGTCGCAGAGGATGCTTAGACACCGTCAAAATGGCCACTGCAAATTGAACTATACAGTATAAACCA[C/G]CAAAATAGCGAGGCCACACTGATCCTTAAAAACCGTCATCGCCGCCGCCGACTGTTCTCGCCAACCCCAT
2	38.8	CTTAATGAGGGCAGCGCTCTATCATCCCCGCTGGCCCTGCCACTGCCAGGGactcttcgtctctcctctc[T/C]gctcccagctcccttcccctctcgtctctcctctccgctcccctctcccttaccctctcgtGGCTTCTGT
2	38.8	GGTTaatgggcagctcgggggaggtaggCCTTGCCAGACCTCCTCCCCCTAGGAAACTTGTTGGCAATGT[T/C]TCCCATAaatagatatgctggggggaggggttctgtccctcccacccagctaGTGagatgggctgtgggt
2	39.31	TCAAGTCGCAGAGGATGCTTAGACACCGTCAAAATGGCCACTGCAAATTGAACTATACAGTATAAACCAC[T/C]AAAATAGCGAGGCCACACTGATCCTTAAAAACCGTCATCGCCGCCGCCGACTGTTCTCGCCAACCCCATT
2	39.31	ctccttccttttctttcttctcttcctccttctctttcttctatcatcttcctcctatccctctgcCTTC[A/C]CCTTCTTATTTTCCAATGCCTTTACCTTAGTCGTTCTTAAACTCCGCGCTCGGGGTTGGTAGTCGCTtct
2	40.33	AGATAAATTTCTTCCTACTCCTGAGCAGTGAGTAGATCCTATAATATTAACTCTAACACAGACATATAGC[A/T]AATATAAAATCAGTAGTACACTTTATTTTCTAAAAATAACGCAATTTAGTATAAAGCAAATattcaatat
2	40.33	ccttccaattccacaactcccgctccctccacactcaaagtgactgccgatatccatcctcctcctactc[A/T]tattacCCCTACAacctttcctcctactccctctcaacacacCCCATCTCCCCCAGCTCCAGATCCACCT
2	40.33	AAAAGTGACCTACAAAGTACCCATTGTCCTAGTCCACAAAAAAATCCTACGAACCGTCTTCCAGCTGCAC[A/C]gctaagtgaaaggcccgggcgaagccagaacttcgcaaatctcaagcaagcaagctgcACCGTTGCTGGC
2	40.33	TGAAGCCAGAGCCTATGGGGATGTTACCTCATCTGCGAGCTAAGCCCCAGAAACAGAGACGATATACATT[T/C]GCCTGAAGGAAGTAAGTAAGGTTGACGCCACAGAAAACGTGACATTAagactgatattgatattaatgat
2	40.33	TATGGGGATGTTACCTCATCTGCGAGCTAAGCCCCAGAAACAGAGACGATATACATTCGCCTGAAGGAAG[T/G]AAGTAAGGTTGACGCCACAGAAAACGTGACATTAagactgatattgatattaatgatttttACTTCTAct
2	40.33	ATATATGCCCTTAAATTCGCATAGATCAAGAAATGCGGTAAGTTTAGCTTAGCGAGTGCTTTACCCGCTC[T/G]CAAGATTTCTTTTCTCATACGGCAACATACACCATCATATGTTAGTCTATTTTGGAGTAGACAAATTTGA
2	40.33	ATTACCCCCCGCGAGAACCAGCGGCGCCCCGTCCTCTCCACAATGCTTCGTCCGCGCCCCTCCGCTCAGC[T/G]AGGCGGCGAGCGATGGGAAGCGGACGCGAGCGAAATCCTGCGCCGCAACAACTTGGCCGAGTCTTGAGCT
2	41.86	agaaggggaaaagagagaaagagagcgagaatggagaagagagggaggatcattaagaggatgaaaaaga[T/C]ggagagagaggagaaggaggaggggggggggattaggaagaggaaggatgtaaaaaggaatatgaagaag
2	41.86	CGGAGGAAAAATTGTTTCCTTTTGGGGCCGGAGGGGAAAAGTATTTCAAAACGACGCCCGGCAAAACGAA[T/G]GGTGTCAATCGtgaaaaatatcaggaaaagAGTAAGGCGAAATGACAGGGAAAGTTATCGTTAATTGGAC
2	42.37	CTTCCTACTCCTGAGCAGTGAGTAGATCCTATAATATTAACTCTAACACAGACATATAGCAAATATAAAA[T/C]CAGTAGTACACTTTATTTTCTAAAAATAACGCAATTTAGTATAAAGCAAATattcaatatatatcataaa
2	42.37	ATATCTGCATAGACCTCACTGGCTAACAAGTTTAGATCATTTGATAGAATGGATAAAAAGTCTAAAAGAT[T/C]GCATAAATGCATTTAACCTCAATAAAAGTAACATAATTCAAGCACTATCAACCTATCAGCTAATAAGCAT
2	42.88	ctcacgaccttgagattatgagactcacgcgctgcctactgcgccatcgaggcgaTCTTCCTCTTATAAA[A/T]CCATAATACGTTCAGAGAATCCAATATGCTAGAGAGAACAATACGTTAATCTGATAATTCAGTTGTTATA
2	42.88	AACTTTCTTAAACAATCAGTGAGATGTTACTTTGACATGTGGTTTAacgttgtgtatttatttacctatc[A/C]ttgctgccaagctcggaaCGCGGGGTCTACCTCACAATGGTTACGTtaccgtatcttagaacacaggaaa
2	42.88	CGCAACCTCTTTGTTTACTCACAATAAGCTTTCCCCCTCAAGCACCACGTATTTCGGTTAGTTTCAGTAT[A/G]GGCGtattgtattttatgtatatatgtttgttacattacatttgtgtttatttatgtaattgCTATTTAG
2	42.88	CTCTTTGTTTACTCACAATAAGCTTTCCCCCTCAAGCACCACGTATTTCGGTTAGTTTCAGTATGGGCGt[A/G]ttgtattttatgtatatatgtttgttacattacatttgtgtttatttatgtaattgCTATTTAGTTCGTT
2	44.42	aaacggtgattttttttttaaacactttaTCACAATCGTTCATTTTATCTTTCAAAGacgaaatttcttt[T/C]tttctctcttacttttattctttctctctactgtttctactcctactccatcttctcctctactcctcct
2	44.42	ttccttctcccctttcttcttctttttcttcttcttcttcttcttatcattatcattattctttcgtgAG[T/C]GCGCGAAAGTTCCCGAAAGAAATGTGTTGTTTTAGGAATCAGAAATCGTTAACCAATGATATAACGATTC
2	45.95	gtgtagttttttttttaaacaaatgaagAATATCAATCTAACGAAAATAAGAAGGGACAGAGATTATTAA[T/G]AAAACTGGAGCTCTaacaagacaaaggaaaaatgaagagcacaaagaagacaagaggagaaaCACTCACA
2	45.95	gagagagaaaaggagaaagggaaatagggcAAGGACGAGCGTACATCACCCAGCCCcctcccttcgctcc[T/C]tctctcacccaagggaggaaaggagggaggatggtgACGACCACAAAGTTTAAGTAGATGGGGAGacaga
2	46.46	TTCAGCATGTCGAGGATTCTTAATATTCCCAACTGATCCACGCTGTGGATCCTTTGCATATCATTTTGGA[A/G]AGTTGTACCTAGGATTTATTATGGGAAGTTCTCTAAGAAGTCGCCATATCAAGGGTTTCTTTGTAAAATC
2	46.46	ggagagtttTCAGAGTAAGGGCTGTAGAGAGGATCACAAAATTCGATCCCATTTGGCTAGGCTATGAAGA[T/G]GGAGAATTAGATAAAGAAAGCTTTAggggtggaggagatgaagtagattttaaatatttatagAAAAATT
2	46.46	AAGGGCTGTAGAGAGGATCACAAAATTCGATCCCATTTGGCTAGGCTATGAAGAGGGAGAATTAGATAAA[A/G]AAAGCTTTAggggtggaggagatgaagtagattttaaatatttatagAAAAATTTCTGCTGCATCAGCAT
2	46.46	GGACGAGCGTACATCACCCAGCCCcctcccttcgctccctctctcacccaagggaggaaaggagggagga[A/T]ggtgACGACCACAAAGTTTAAGTAGATGGGGAGacagagggggtgagagagagagagagagagagagaga
2	47.48	gtgagagtgtgtgtgtgtgtgtgtgagagtgcgtgtgtgtgtgtgtggataaagaGGAATTAATACGAAA[A/C]GGTTAGAAGTGGATACAGAGGAAAGACCGGAGGAGGAGAGGTGGCAGGTGTATCTTAGGGGTGACGGAGC
2	47.48	tgtgtgtgtgagagtgcgtgtgtgtgtgtgtggataaagaGGAATTAATACGAAAAGGTTAGAAGTGGAT[A/T]CAGAGGAAAGACCGGAGGAGGAGAGGTGGCAGGTGTATCTTAGGGGTGACGGAGCCGAGGTGGAGTGTCC
2	47.48	agtgcgtgtgtgtgtgtgtggataaagaGGAATTAATACGAAAAGGTTAGAAGTGGATACAGAGGAAAGA[C/G]CGGAGGAGGAGAGGTGGCAGGTGTATCTTAGGGGTGACGGAGCCGAGGTGGAGTGTCCAGGTCTGAGACG
2	47.48	gtgcgtgtgtgtgtgtgtggataaagaGGAATTAATACGAAAAGGTTAGAAGTGGATACAGAGGAAAGAC[A/C]GGAGGAGGAGAGGTGGCAGGTGTATCTTAGGGGTGACGGAGCCGAGGTGGAGTGTCCAGGTCTGAGACGC
2	47.48	cgtgtgtgtgtgtgtggataaagaGGAATTAATACGAAAAGGTTAGAAGTGGATACAGAGGAAAGACCGG[A/G]GGAGGAGAGGTGGCAGGTGTATCTTAGGGGTGACGGAGCCGAGGTGGAGTGTCCAGGTCTGAGACGCAAT
2	47.48	GCCTTTCGTATATGATTTTTCCCCAGTATGGCGCTTTCTTgtcgtttttatcatttatcatttttctgaT[A/T]TGAGatagacttctttttttttcattctgcgTTCTGCCTTaaatattttgcttattttttttctcttcgt
2	47.48	aagaggaaaagtaaaggaagaaggagagagaaaaggagaaagggaaatagggcAAGGACGAGCGTACATC[A/G]CCCAGCCCcctcccttcgctccctctctcacccaagggaggaaaggagggaggatggtgACGACCACAAA
2	47.48	gaaggagagagaaaaggagaaagggaaatagggcAAGGACGAGCGTACATCACCCAGCCCcctcccttcg[T/C]tccctctctcacccaagggaggaaaggagggaggatggtgACGACCACAAAGTTTAAGTAGATGGGGAGa
2	47.48	ACATCACCCAGCCCcctcccttcgctccctctctcacccaagggaggaaaggagggaggatggtgACGAC[C/G]ACAAAGTTTAAGTAGATGGGGAGacagagggggtgagagagagagagagagagagagagagagagagaga
2	47.48	CCTATATACCAAGTAAACAACCATCCAGTTGTTAAAAGGATAGTTACCCTAATTTGCCTCTTTTCCACAT[T/C]AGATCTGTACCTTCGTCAAACTGTTCTGTATTATATGTTCGTTATTCTTTGTCAAGCACTTTTATACATA
2	47.48	CACTCTAAGAAATTGGAAAaaggttacatatatatatcacattcttTATGCTTGATAgataatacaaata[T/C]acacaaattctcttgtattatatatataaactgtgaAGGAAATATTTCACACGATTAACATATCTAAATG
2	47.48	TTCTGTTATGGTGCCAGAATCTTGCGCTTTTATGGATGCTTGTGATCGtgctttccttattctttatgtG[A/G]CTTCCCTTGTCGGTGGCTGGGGGTATTTCTTACGTCGTTTAAGACTGGCTTTCGTGAGTGTGTATTGCCA
2	52.08	aaaggaagaaggagagagaaaaggagaaagggaaatagggcAAGGACGAGCGTACATCACCCAGCCCcct[T/C]ccttcgctccctctctcacccaagggaggaaaggagggaggatggtgACGACCACAAAGTTTAAGTAGAT
2	52.59	AAGCAGTGTGTTAAATGTGTCTCTAGGAGATTTTTAAGCATTACTACTTCCTAGAATATCCAGCAGTATT[C/G]TGTAATTATCTCATAATAATCTTATGGCCTCTCACTCACTGCACTTTGACTTGACCTTGAAATTCTCTGC
2	52.59	TAGGAGATTTTTAAGCATTACTACTTCCTAGAATATCCAGCAGTATTGTGTAATTATCTCATAATAATCT[T/C]ATGGCCTCTCACTCACTGCACTTTGACTTGACCTTGAAATTCTCTGCAAAATTTGTTGTTAGATCATTAT
2	52.59	GAGATTTTTAAGCATTACTACTTCCTAGAATATCCAGCAGTATTGTGTAATTATCTCATAATAATCTTAT[A/G]GCCTCTCACTCACTGCACTTTGACTTGACCTTGAAATTCTCTGCAAAATTTGTTGTTAGATCATTATACT
2	52.59	TCCCCAGGCGTTCGCTTAGGGCCGCCCGTTAAAGCGATCACCCATTTAAGCGACCACTTGTTTTTAGAGG[A/C]AGTTCATTTCAGAGACGATCTATTTAGGCTGCTAATTTTTAGCGACCACCGAAATATGCGGCCAACCCTT
2	52.59	CGCCCGTTAAAGCGATCACCCATTTAAGCGACCACTTGTTTTTAGAGGCAGTTCATTTCAGAGACGATCT[A/C]TTTAGGCTGCTAATTTTTAGCGACCACCGAAATATGCGGCCAACCCTTTCAAGCTGCTGCTAATCTCAGC
2	53.61	GCAAAATGATATATTCAGGCTGACCAGATCGCGATAGTCGTCAATGTAATTCACACACTTCTCagttagg[A/G]atttatattttcatttattacgaatcgcatcgtgtGTTTCTTAAtggaaaatgcatatataaagatGCAT
2	53.61	TTCAGGCTGACCAGATCGCGATAGTCGTCAATGTAATTCACACACTTCTCagttagggatttatattttc[A/G]tttattacgaatcgcatcgtgtGTTTCTTAAtggaaaatgcatatataaagatGCATGAAATGTTCATGT
2	54.63	ACCACCCGGTTATGCGGCCACCCAATTGAGTGGCCACCAATTTTCAGCGGATACCAATTTCACTTTTCAG[A/C]GACTGCGTAGTTAGACTGCCGCTCGCTTTGTATTTCAGCGGCCGACCTCTCCCCCGATTCACCCACTTAA
2	55.65	ccctctctctctctcctcgctcccttcctccgtttcttcctcctcctctttctcttcgtcaaaATGTTCA[T/G]ctgtttttaatttttcttcttcttctattttttgttttatttatttctgttgttgtattTTCTCTTGTCG
2	56.16	caataaaaaaaagaaaaatggtatcGTCACGTATTTTCTTTCTGAGAAATTAATTgagtcgttctttctc[T/C]ttctttctttctggctttttatctctatgtctctcttttttctatatgtctgtctgtctttctgtctctc
2	56.16	TGCGTCTGAtatgattttgtatttatgtaaagcGAACTTTCAAATCAAACGTGTTAggttggttaatggt[T/C]acaaagcaaactaaatgtgctagacatcaaaggttatgtTGCACTTGAGTAGAAGGATGGGTGTCGGCAG
2	56.16	TTAggttggttaatggttacaaagcaaactaaatgtgctagacatcaaaggttatgtTGCACTTGAGTAG[A/C]AGGATGGGTGTCGGCAGTCACTTTGTGTAGAGAGAATGGGAGTACAGATTGGAGAGTGGataaggttgtt
2	57.69	cccttcttacctatctccttccctcctatcctccctccttctcttcctccctccctccctctctctctct[T/C]ctcgctcccttcctccgtttcttcctcctcctctttctcttcgtcaaaATGTTCAtctgtttttaatttt
2	60.25	GTCACGTATTTTCTTTCTGAGAAATTAATTgagtcgttctttctctttctttctttctggctttttatct[A/C]tatgtctctcttttttctatatgtctgtctgtctttctgtctctctctgtctctctttctctctctctct
2	64.85	CGTGATGTCCTCTGGCGGTGAATTAAcaggcctcctcctccttcccttcctccctccttccctttatttt[T/C]tctcatcttccttctctccctttcttcctacctcctttcctcttccccctcccccttctcctttcgctat
2	65.36	GGTGAATTAAcaggcctcctcctccttcccttcctccctccttccctttattttttctcatcttccttct[T/C]tccctttcttcctacctcctttcctcttccccctcccccttctcctttcgctattccatctctttctctc
2	68.94	GAATAGATGTAAATGTgttaaggaaggagagaaggaaggaaggaagcaaggaatgaaggaaggaagcaag[C/G]aaggggttggggcgaggaaggaagggcagggagagagggagagttaggaaaaataacgaaatgacgaaga
2	68.94	atgaaggaagatagtggggaggggagggagggaggaaaggagagagaatgagggaggaaagaattgaatg[A/T]agggagagggagagagggtgtctCAAGGCAAAAGTCACTTATATTCTTTGCAACATATGATTAATGACGA
2	75.09	tgttgctatgaatataatcattatcattattaacatcatcaccattatcattaccatcatcattttcagt[A/T]ttattatttttactattattgccacaACTGTTTCCATTGtaaatgttactgttattcttattacttattc
2	75.09	tcatcaccattatcattaccatcatcattttcagtattattatttttactattattgccacaACTGTTTC[C/G]ATTGtaaatgttactgttattcttattacttattcccattactatcatcattaccattatcactatcact
2	77.14	aatcattatcattattaacatcatcaccattatcattaccatcatcattttcagtattattatttttact[A/G]ttattgccacaACTGTTTCCATTGtaaatgttactgttattcttattacttattcccattactatcatca
3	0	ATAAGTGGAGGGTCAGCAGTAgtactcgtagtagtagtaatggtagtagcagtagtagtagtagtagtag[T/C]ggtggtagcagtgatagtagtcgtaatagtcgtagtagtgctaattttagtagtagcagtagacgttgta
3	0	TAAGTGGAGGGTCAGCAGTAgtactcgtagtagtagtaatggtagtagcagtagtagtagtagtagtagc[A/G]gtggtagcagtgatagtagtcgtaatagtcgtagtagtgctaattttagtagtagcagtagacgttgtaa
3	0	agtagtaatagtagtagtagtgatagtagtagtagaaacagtagtagtagtaacagtagtaatagtagta[A/G]tagtagtagtagtagtagtagtagtagtagtaatagtagttgtagtaatagtagtagtagtgatagtagt
3	0	gtagtaatagtagtagtagtgatagtagtagtagaaacagtagtagtagtaacagtagtaatagtagtag[T/C]agtagtagtagtagtagtagtagtagtagtaatagtagttgtagtaatagtagtagtagtgatagtagta
3	0	agtagtagtagtgatagtagtagtagaaacagtagtagtagtaacagtagtaatagtagtagtagtagta[A/G]tagtagtagtagtagtagtagtaatagtagttgtagtaatagtagtagtagtgatagtagtagtattaat
3	0.51	AGTGGAGGGTCAGCAGTAgtactcgtagtagtagtaatggtagtagcagtagtagtagtagtagtagcgg[T/C]ggtagcagtgatagtagtcgtaatagtcgtagtagtgctaattttagtagtagcagtagacgttgtaata
3	2.04	AATTTCGCATATTCCTAAAGCGCTATTGAAAATCATCTTACACGAGGATCATTAGAAGACGACTCCTAcc[T/G]gaaataccagagacccagtttgggtgtATGAAGGGTTAaggtgtgcgtatatatacatatatatataaNN
3	2.04	TGAAAATCATCTTACACGAGGATCATTAGAAGACGACTCCTAcctgaaataccagagacccagtttgggt[T/G]tATGAAGGGTTAaggtgtgcgtatatatacatatatatataaNNNNNNNNNNNNNNNNNNNNNNNNNNNN
3	2.04	ATCTTACACGAGGATCATTAGAAGACGACTCCTAcctgaaataccagagacccagtttgggtgtATGAAG[A/G]GTTAaggtgtgcgtatatatacatatatatataaNNNNNNNNNNNNNNNNNNNNNNNNNNNNNNNNNNNN
3	2.55	CGCGCCTCTAcatagaaggaaatattgttccctctgttgtttatttctgttCAGATCAGTGTGCTAAGAC[A/G]TATGTACAAGAAGTTAAGGCAATGGTGGATGAATTCTCCATTTGGTTCCGGAACAGATTAGAGCAAGCAT
3	2.55	TCTAATTTCGCATATTCCTAAAGCGCTATTGAAAATCATCTTACACGAGGATCATTAGAAGACGACTCCT[A/G]cctgaaataccagagacccagtttgggtgtATGAAGGGTTAaggtgtgcgtatatatacatatatatata
3	3.57	AGGTCACAACATCGCACAAGTAGTCTAATTTCGCATATTCCTAAAGCGCTATTGAAAATCATCTTACACG[A/G]GGATCATTAGAAGACGACTCCTAcctgaaataccagagacccagtttgggtgtATGAAGGGTTAaggtgt
3	4.08	AAAGAGGCTAATATGTCATTAGCCTTAGTGATTTGCTTTGGTTGGGGTAATTATTAATGCAAGAGTGACA[A/G]TGGGATATCTTCAGTTGTATGATATTCCTGAACAGGATATAGTATCTATTTGAATATATGTTTGGTATAC
3	4.08	CATTAGCCTTAGTGATTTGCTTTGGTTGGGGTAATTATTAATGCAAGAGTGACAGTGGGATATCTTCAGT[T/C]GTATGATATTCCTGAACAGGATATAGTATCTATTTGAATATATGTTTGGTATACAATGGTGAGGATGTAC
3	7.15	aGCTCCTAATGCTATCAGGATATCGCTCATACTATTCTTTATTCTGTAAGAataacatatgtaaaaaaaa[A/T]gtacacatacctacgtacatacatataatgtatgtacgtatttatatacaACTACTACATATGGTTAAGT
3	9.19	aaagagaaggagggggaagaggaggagaaagagaaggaggaggaggagcacagtTAAGAGAAAAACTAGA[T/C]GTGGGattagagggagaagggaggatgatgGTGGAGTAGGAAGGGAGTGAGGTGGCGATGGTGCTTTTTG
3	9.7	gaaagagaaggagggggaagaggaggagaaagagaaggaggaggaggagcacagtTAAGAGAAAAACTAG[A/G]TGTGGGattagagggagaagggaggatgatgGTGGAGTAGGAAGGGAGTGAGGTGGCGATGGTGCTTTTT
3	9.7	GAGAAAACTAGACGATTCTTAAAGTCGACAGCGATGAAGAAGGATGGCCACCGATGACTATGAGatgacg[A/G]acacacacacacacacacgcacacacgtacacacgcacaggGTCACGGACGAAGCAGCAAAACCTCCCCC
3	10.72	TCATCGGTCTAATTTCAACCTGCCTGTCATTAGTTCTCTTATGAACCTGTTTTACCTCCTAATTTGAGAC[T/C]TCAGTTCCGATTTGACCTGAAATTTGAATTtgtatttaattcatttttttactGCTTTTTTGTGGCAATA
3	10.72	TTCCCTATGACGCAGCACTTTGCACGTAACACTTTCCTTCTCAGCCACAACTGACCCCCCTTTGCCCCTC[A/G]CCCCCCTTTAAGCACTTGCACTTGGGTACAAATCCATAATAAGTAGACATGGCACGTTCGCAGCACATAC
3	11.23	ATCAGCAAATCTAATTTATTCCCCGGTGAATGGTAGTTTTCACGGACTTTTATTATGGTGTTAAATGCGT[T/G]GGTTTTGAATATTTTGATAGGTAAAGTTACCTTGGATGACCGGTAGCACACGTAAGACGAAGTGTTAGTT
3	12.76	CTTATAGGTGTTGGACGCGTGGGAGATTCAGATGCGTCGTTCCCTGACTAGTGGTGGTATCTCTGAAAAG[T/G]GGCGGTAATGCACTTTTTGAAGAAAAATCTTTTTTTGATATAACATCCCAGGAGTTCAAATTAAGAGGGA
3	12.76	TTATAGGTGTTGGACGCGTGGGAGATTCAGATGCGTCGTTCCCTGACTAGTGGTGGTATCTCTGAAAAGT[T/G]GCGGTAATGCACTTTTTGAAGAAAAATCTTTTTTTGATATAACATCCCAGGAGTTCAAATTAAGAGGGAT
3	12.76	GGATAGCTGACATTCTGTCCTATTGCTGCAAACAGACACATTTCTGAAGGGATCATCAGTTCACATTCAC[A/G]ACTAAAGAGTATTGGAGCATCACTGGTCTTTTTACTTAAATGAATAACGCATCGTGGGAGTGGAATTCAA
3	12.76	TTCCCCTCACTGCCGTTAATATGATTAATTCATATCACTTGGGAAAGTGGTATCACCATATCCAACGGCC[A/G]CAATGTCCGACTGAGACCACTTCCACTGGTACTTTATGATTGCCAACAAGAAAGGTTGGAAgcaccactg
3	13.27	GTATTTGTTGTCGAAATTTTAATCTCGTGTCAGAATCGGCCTTGTCAagagttttatctatttatcaaga[A/T]TTGTCCATTGTCGGCTTTGATCGATCGTCCGAATGTCTATTCAACGTCAGAATCTATCCGGTGTCTTTAT
3	13.27	attgttattattggcgtTGTGGGGAGTTTGTTGTAGTTGCGcgtattgtttgttgtttttttcgttgctG[T/C]GttggttgctgttattatcatcagcgggTGTGTGTCGTTCAGCATTAATCTCATCTCTCTCCCGTAGGCA
3	13.27	actgctatttgtaggctttggaatagattgcctccgactcttgataagtttaaaagatcagctgaTATGT[T/C]TTTACTAcgtaaatagctgatgattttctatcttttctttcttccttagctgttttgacctgcactgaca
3	13.27	GTCATCGCCCGCAAGAAAAACCTTAAGTTTAAAAGAAAACCAGATGACTAGAAGATAATTTAGGAGAACA[A/T]CAGGGAAAAGTGAAAGATTTCTGTTTCCTCAGATTGTCGAAAGCTTTTTGTTTCGCCATTTCCTGCTGTG
3	13.27	GAGAGGCTGAGGTGggcgaggaaagaggagaaaggagaaaaaggagaagaaaaagaggaaagggccAAGA[A/G]GGTATGTATTAAGAATGTTCCCAAACCCATTAGAAAGAAATGTGCCCGACCTGTGGCTGTATAAACGCCG
3	13.78	tgagagagggagagtgtgaaacGGGAGAAGAGAGGCTGAGGTGggcgaggaaagaggagaaaggagaaaa[A/G]ggagaagaaaaagaggaaagggccAAGAGGGTATGTATTAAGAATGTTCCCAAACCCATTAGAAAGAAAT
3	14.29	TAGAAGGTGGGGATACTTACACAAGTCGACCCCAGACTGACCAATTGTATAATCATAATTGCATAATCAG[A/C]TGACGCAATCGGGATAGTGAATAGTTCCACCACCCTACcccaatctttcttcttcctcatctccctcttc
3	15.31	atggtggtTGTTATCAACAATGGTATTaagtaatgatggcaatggtggtTGTTATCAACAATGATGGTGG[A/G]ggtgctcataataataataatgatgatggcagcgatgatgatgatggtggtggtggtggtggtgtgatgg
3	15.31	tgatggcaatggtggtTGTTATCAACAATGATGGTGGGggtgctcataataataataatgatgatggcag[T/C]gatgatgatgatggtggtggtggtggtggtgtgatggcagcgatgatgatgatggtggtggtggtggtgg
3	15.31	ATGGTTGATGAGAATATttatgaggaggataaggatgaaaataataataataataatcgaagataataat[T/C]atcaccacactgatgctgatgatatatatatgatgattataaaataaactgcaaaacagaaaaatataac
3	15.31	GTTGATGAGAATATttatgaggaggataaggatgaaaataataataataataatcgaagataataatcat[T/C]accacactgatgctgatgatatatatatgatgattataaaataaactgcaaaacagaaaaatataacatt
3	15.31	aaaataataataataataatcgaagataataatcatcaccacactgatgctgatgatatatatatgatga[A/T]tataaaataaactgcaaaacagaaaaatataacattaaacccatttcatttattatgaagataacaacag
3	15.31	taataataataatcgaagataataatcatcaccacactgatgctgatgatatatatatgatgattataaa[A/G]taaactgcaaaacagaaaaatataacattaaacccatttcatttattatgaagataacaacagcaCTAAT
3	15.82	GTCGTAATTTCCGTGAATTAATATTGTTGTCGCGGAAATAGAGTCAATTTATACCATAATCTCTGTGATT[T/C]CACTAAAGCTGACTTATTTGATTAGGTCGAAAGAGAGGTAAGTTACGAgacataagaaataataaaacag
3	15.82	ttctgcctctttttcttatttttctcctcttgctcctgctcctcttccacctcctcatcattattttcat[T/C]tttattattagggGGGCTTTCGACATTTTTTCATTAAAAGTTTTACACATCTTTTATTACCCATACAAAT
3	15.82	AGAATATttatgaggaggataaggatgaaaataataataataataatcgaagataataatcatcaccaca[T/C]tgatgctgatgatatatatatgatgattataaaataaactgcaaaacagaaaaatataacattaaaccca
3	15.82	Tttatgaggaggataaggatgaaaataataataataataatcgaagataataatcatcaccacactgatg[A/C]tgatgatatatatatgatgattataaaataaactgcaaaacagaaaaatataacattaaacccatttcat
3	16.84	CCCTGGAGCGAAGGAGGAAACAGGAGTATCTCGCCGGACGGAGCTATTAATTCAGGGCTTGTAACGCCGa[A/C]acagtcctcctcctcctccttctcttcctcctcttcgtcgtcgtcctcctcctcctcttcctcctcttcg
3	16.84	ttttgacgtgcacaaaaatacaaaaaaatatgtaagTAGCCAAGAGTCGTAATTTCCGTGAATTAATATT[A/G]TTGTCGCGGAAATAGAGTCAATTTATACCATAATCTCTGTGATTTCACTAAAGCTGACTTATTTGATTAG
3	16.84	aaaatacaaaaaaatatgtaagTAGCCAAGAGTCGTAATTTCCGTGAATTAATATTGTTGTCGCGGAAAT[A/T]GAGTCAATTTATACCATAATCTCTGTGATTTCACTAAAGCTGACTTATTTGATTAGGTCGAAAGAGAGGT
3	16.84	AAATCGGGTAGTgatgaaatgaaaatgtaaaagtgTACATCACgacagacgaagaaagaaagaaaagaaa[A/T/G]gaaaaaacaataaatgtgCTCTGCAAAGGATTAGAATAAACAGGAAGTATGGATTAAAGGGCATAGATGG
3	16.84	aaaagtgTACATCACgacagacgaagaaagaaagaaaagaaatgaaaaaacaataaatgtgCTCTGCAAA[A/G]GATTAGAATAAACAGGAAGTATGGATTAAAGGGCATAGATGGTGAACTCGAAAAAAGGAGGGTGATATTG
3	16.84	AATCCACGGGTTGAATATTTTGCCATTCATCACAGCCTCGTCTTCTGGCCGCACCTAAGACTCAAAATAA[A/G]ATGAACCTCTGAAATGTATTTTCATAAACACCACCACATatactgatgattatatataAGTGCGTACGTG
3	17.35	gaaagaggagaggaggcgagggtCGATTTTGCCCTTCATTCACACCGCGACAATCCTCAACGGGGGGCAA[T/C]GTCGATCCTCGCCAAGTACGGATTAATCTTGCCGTATCCCTTCGCTAAGGCCGCTTGCAACGACCGCCGC
3	17.86	CTCACCcacaggaggaggaaagaaggatcgCCAGGTGCAGTATATCACCCTTAAAACGGAAGAAAGTTCT[A/C]TATGATTGCTCCCGACGGCGACCTCATAAAGTGGAAAGTTTACGGCCGCGGGAGAAGTGTACAGAAAGCG
3	17.86	TAGCTCtgccttcgcctcttcctcttctcttgcgaccttccattttctctcttgctttactCCTTATCcc[T/C]ttatctacctctctccttcctccatacTATTCTCCCTTAAGTCTACTACCCCCCCTGTTACACTTTCCCA
3	17.86	TATTTTGAGTCAACTGTACATGGTCATCGGATTAATAAAAGTAAGCAATGGTGTTGTTAGAAGTAACATT[A/G]GTAGACCTCTGtcaatgaaactttttttttcttggaaattataatattttcttattgcttACGTATCATT
3	17.86	agagagaaagagaaagtagagagagagagagagagagagagagagagaaacagacaaacagagagacaga[A/C]agaaagaggtaaaaccGACCGATACACAGGAGGACTCAAAAACAGAcacttaaaaagagagagagagaga
3	18.88	cctgtcttcgaacagcttctagtactgctggtattagtACAGTGGAATGCCTCTCCGTAATCGATGAATg[A/C]catattcattttcttttcttatctgggtgagcgtgtggatatggtctgttgttgagaatgtATCAAATTT
3	19.39	gaaaggagagagagaaagagaaagtagagagagagagagagagagagagagagagaaacagacaaacaga[C/G]agacagaaagaaagaggtaaaaccGACCGATACACAGGAGGACTCAAAAACAGAcacttaaaaagagaga
3	19.9	CAGGGACGAGATAAAGGAACTATTTTGAGTCAACTGTACATGGTCATCGGATTAATAAAAGTAAGCAATG[A/G]TGTTGTTAGAAGTAACATTGGTAGACCTCTGtcaatgaaactttttttttcttggaaattataatatttt
3	19.9	tccgtcctctctctccctctctctctctgtctctatctctgtctctgtctctgtctctgtctctgtctct[C/G]tcttctctcctctctattttcctttaccTCAACATtaactccccttctcctcctcgacACGCACTCGTGA
3	19.9	tctctctccctctctctctctgtctctatctctgtctctgtctctgtctctgtctctgtctctctcttct[C/G]tcctctctattttcctttaccTCAACATtaactccccttctcctcctcgacACGCACTCGTGACGGTCGT
3	19.9	CAACTAAAATTGAAGCGATTTATCACAAGCTTAATGTttggctctctccctccttcctctcacccccctc[T/C]ttctcttcttttttcttctcccttttctgtttctatttttagattttttgagTTGTTCTAGCtcggtttt
3	20.42	TAAGAGTTATTTTCGCCATAACTACACTCttgtcctttcttcctcctcgtcgttATTACCTATTTcacct[T/C]tcatttccttttctccttcaccttGTCATTCTCCTTCACTCCACCTCGCACTCCTCTTCCGTATCTAGTT
3	20.42	CCAATTACCATGCTAATAGCTAATAGGATTTTAATTTATTTAGCTTTATTTTCACCCTTGTTCTTTTCTC[A/G]ATTTCTTCTCTTGTCTATCATAGGCTTTACTGACACAGTATTTCTTGCTTTATGTGTCTTGATCCAGACG
3	20.42	cttccgtTCTCCtcatctgttctctcttctttctctctttatccttcttccatcttccctttttctccca[T/C]ctctccttccccttttctcctcccttcatctccgtCGTCTTCATTACATCTCACGCCTTTTCCTCCTCGT
3	20.42	ACTCACGTCCCACCTCATCAGCCCTTTGTTTTATTACTAATTCTGTCCTCATTATCAAACAAAAGGCACC[T/C]CGAACAAAAAACCACCGCGCCCTTAACACTGGCCACGAAGCCcagcgcagcagcagcagcgacaTCAAAG
3	20.42	aaattatgaaaacattAAAACCTTGTGCGATGGAGGGCTTCGACAAGGGATGACATATTGATTATGTCGG[T/C]CGAGTTAGTTGGTcttggagggggagaagggaggcgagggggcgggcaaggaagagagggacattgagga
3	20.42	agggagaggaggacaagGGCGAGGGGGACCACCAGGAGGGCGACGGGAAATGTGGAGAAGGGAAGGGTCG[T/C]TGGCGTGGTGTGGGTGAGAGTTAGGCAGGTCATCTGATCTCTCCACTTTAAATATgtcagatgttttttt
3	20.42	CAGCCAGATAGGCCAAAGGAGAGTAAGTAAAAATGAAATcagaaaaacggaaaaataacgaaggagaaaa[A/G]ggcaagaaaacaaattgaataaattggaagggaagggagagagagaattgcttAAATAGgatgaaaaatg
3	20.93	ATTGCCTTATTTTTAGTTAAAAAAATTTTAAAGCCCaatttttatgtttactttagttttgtcaagcttt[T/C]tgcttattttatttctattttgtattCGTTTTATTGCTTTATCTTTAGTTTTCAAGTTTGGAAAGAccca
3	20.93	cattctcttcctctttcaaacAGTGCCCTTGTCTCTTGTAATTCTCTTTGTGTTTCCCTTGGGTTCCCGC[T/C]TTCAACATCTCTcatcagatttctctctctctacctccatctctcttaatatatatctctttcctctctc
3	20.93	cttatttacattCAGGCTTGTCACCTTCCGTTCCAATTACCATGCTAATAGCTAATAGGATTTTAATTTA[T/G]TTAGCTTTATTTTCACCCTTGTTCTTTTCTCGATTTCTTCTCTTGTCTATCATAGGCTTTACTGACACAG
3	20.93	CATAGAGACAAACAGGGCCTCAACTTCTCAGTTTTGAAGGTTAGTGTAATAGAGGATTATCAGTGAGTGA[C/G]ACTaggtgtaactgtgtgtgtgtttaattcaaTTTATCTTTAATACTGGTGCAAATACAAAGAATAAGAA
3	20.93	gaaaaacggaaaaataacgaaggagaaaagggcaagaaaacaaattgaataaattggaagggaagggaga[A/G]agagaattgcttAAATAGgatgaaaaatggagaaggaaggaggagaggggcggTACGGGGGAGAGTGCGG
3	21.44	TGACACGTTTCTTTTGTTCAAAAAGCAAACCCATATTGAACAATTTCTGTCTTATCTGAATGAACACCAC[T/C]CAAACATTAAGTTTAGACgtgtgaaacagaaaaggaaaacaaacttccCTTTCTTGACACACTGgtatcc
3	21.44	TTCCTGTGTTGCAGGACGGCTACAAGCCCAGTGATTATGGCTAAAAGAAACTCCTGCCACTCTGGGGAAT[T/C]TTCGAGACTTGCCAGGAGACTCTCACCACGTACCATAAGTGCCATCAGCAAGCTAACACCATACTGTAAC
3	21.95	TCGAGACTTGCCAGGAGACTCTCACCACGTACCATAAGTGCCATCAGCAAGCTAACACCATACTGTAACA[A/G]AATTAATTTGTGAAAGAAGGTTTTAATTTTCCATTTGATACTTATAATGTTTCTTCAATTTTCTAAGTAC
3	21.95	ttgtctcctttcgtcttttgctattcttctttatttcctttaaatacattttcttctttttttctcctcc[T/C]ttccttccctctcttcttccctttacttttttacatttttttcttatccaagTTTTCATCCTATTCCTTc
3	21.95	tcctttaaatacattttcttctttttttctcctcccttccttccctctcttcttccctttacttttttac[A/T]tttttttcttatccaagTTTTCATCCTATTCCTTctacctattttttcttctcatattcttattatctct
3	22.46	cttctttatttcctttaaatacattttcttctttttttctcctcccttccttccctctcttcttcccttt[A/C]cttttttacatttttttcttatccaagTTTTCATCCTATTCCTTctacctattttttcttctcatattct
3	22.46	ttcctttaaatacattttcttctttttttctcctcccttccttccctctcttcttccctttactttttta[T/C]atttttttcttatccaagTTTTCATCCTATTCCTTctacctattttttcttctcatattcttattatctc
3	23.48	AATTGCCCCGGTCCGCCTCCGTGATGGTGTCGGGAGATGAATTAATGAAAAGCACCGGGTCATAATAACA[A/G]ctgtttgtgtgtctcttccttctgtcctttactctctctctctctctctctctctctctctctctctctc
3	25.01	TTGGAGGAGAGGGCGGCCAGGCGGTCGAGCACGAGTTCGTCCTTGAGATGTGGAGGAGGAGCTTCCTAAG[T/C]cacgggagaaaaagagagagagagaagtaatttCACGTTCTTTGATTCCGGTTTCGATCTTAATGCTACT
3	25.52	atgtatatctctctgtagAAGAGTAAATCACCTGTAAATGCTGAATATTCATCTGAGAAAGAAAAACTGT[A/G]AGAGGTAGCccgagaaacgagagaaaaagtgaaGTCCCATATAACCCGAACCTGCAACCTTACAGCCATC
3	26.03	GTTACTGGAATATTCTACATCAGGAACACAATCTCTGGCCTATATATCTTGCCTTCTTgaaggacagaca[A/G]atatttTAAGATGACAAAATAAACttgattttactttgttttgttttttgcgtaTATTTGTCAAAAATTC
3	26.03	TGTTTCCCATCGTCAACCCAGAAGAAAAATTAgcgcaaggaaaagggaaagactcGAAAATCGGGGGAAA[A/G]GTCGGCGCCAATTAACAAGCATAAGGCTTACAAAGACTGCGTCTGCCTTTGGAGGAATCGCGTTGTAAAG
3	26.03	ATTTCCTATAATTATCACATAGTAGATTAACCACGGTAGAGTTAAAAGGATATTTAATGAACCATAATTA[T/C]TGTTCTACATCAAACCTGAATTAGCATCCTAACTGTTCTCCATTTTGTGTTGGTAAAGGCAGACAAtttt
3	26.03	TCACATAGTAGATTAACCACGGTAGAGTTAAAAGGATATTTAATGAACCATAATTATTGTTCTACATCAA[A/G]CCTGAATTAGCATCCTAACTGTTCTCCATTTTGTGTTGGTAAAGGCAGACAAttttagtagaaataatag
3	26.03	CTTGAGATGTGGAGGAGGAGCTTCCTAAGCcacgggagaaaaagagagagagagaagtaatttCACGTTC[T/G]TTGATTCCGGTTTCGATCTTAATGCTACTTTTTTTATGTCCTTGAGCCTCCGTGGCAGCCATAGTGATCT
3	28.07	aaatCGAAGTCGAGACTCAAAAGGTCAAACCAAATGGCAATACAGATGCAATGTTTCCCATCGTCAACCC[A/T]GAAGAAAAATTAgcgcaaggaaaagggaaagactcGAAAATCGGGGGAAAAGTCGGCGCCAATTAACAAG
3	28.58	tcatcgcccttTGCTATTTGTTATTGGTAGGAAAATTGGGTGCATTGCGGTGCCATCTGAAACATAAACA[T/G]ATTTCAGGAGAATATAGATCTTCACGTTGATACGAAAGCTGGATGAGTATTGAGTATGAAGATCTCTGGC
3	29.09	ATCTGAAACATAAACATATTTCAGGAGAATATAGATCTTCACGTTGATACGAAAGCTGGATGAGTATTGA[T/G]TATGAAGATCTCTGGCACTTTTAAGCGCACatgacacatacagacacacaaacacaacatacgcacaaaa
3	29.09	GTTACTTTCTTTAAATTTGAACTTGTTATGGTATTAATAAGAGAAATATTaagataaatagtaatgatac[A/G]aCCGGCGGcaatctgtttgtgtttgtgtgtgagtctgtCAGTCTTTTGCTATATCTATTTCcaaatctat
3	29.09	GCAATGTTTCCCATCGTCAACCCAGAAGAAAAATTAgcgcaaggaaaagggaaagactcGAAAATCGGGG[A/G]AAAAGTCGGCGCCAATTAACAAGCATAAGGCTTACAAAGACTGCGTCTGCCTTTGGAGGAATCGCGTTGT
3	29.6	ACCGTTATGTGTTACTTTCTTTAAATTTGAACTTGTTATGGTATTAATAAGAGAAATATTaagataaata[A/G]taatgatacgaCCGGCGGcaatctgtttgtgtttgtgtgtgagtctgtCAGTCTTTTGCTATATCTATTT
3	29.6	TttgttatccatttatctatcctcGCGGGCGGAAGGAGACGACCGCCCACCGACGCCCACTACGGATGCT[T/C]ACAAAAGGGAAGAATAACACCCGAGCAAACGGCCTCTCGGATTTATGTTAAATAGCAGCACTTAccacat
3	29.6	AAAATAGACTTCTTATACTGAGGAAGCAAAGAAAATTCTCTACTGAAGGCGTACGTGCACGAATTAGTAA[T/G]ATACGGTTAGTTTAATGATGTTTTTAGGAAATTTATTGTGAGCCGTGTCAAGATTGATTGTGTGTTTTAA
3	29.6	gataggaAGAGATAAACATGATCGTGAACAAATAATCAATAATTAAATGATCAAAGTAAAAATGTTGGCA[T/C]CTGCGCGGAACGCTTTCCACTCGGCCTGGAATGGAACCGAACGCTGGACTTCCGCGCGTGGGTCGGCGCT
3	29.6	AATGATCAAAGTAAAAATGTTGGCACCTGCGCGGAACGCTTTCCACTCGGCCTGGAATGGAACCGAACGC[T/C]GGACTTCCGCGCGTGGGTCGGCGCTCCTACCGTTCCGCCATCGCTGGTTAGGAAGCCAACACACTTTCGC
3	29.6	GATCAAAGTAAAAATGTTGGCACCTGCGCGGAACGCTTTCCACTCGGCCTGGAATGGAACCGAACGCTGG[A/C]CTTCCGCGCGTGGGTCGGCGCTCCTACCGTTCCGCCATCGCTGGTTAGGAAGCCAACACACTTTCGCTGA
3	32.15	agggagggaataaagaagagggggatgaagaggaaggagaaagggaaggcagagggatggaggaagtggA[T/C]CTTAAGAGGAAgatcgagggagggaaggaggaagaaagagagagggggatggaaggagaaagggacagag
3	32.66	TAAACATGACAAAGAAATCTTACAGAATTCTGTTGCTTTTTCAGTAAAGTAAATATTAATTTCTGCTTTG[A/G]GTCtcaccatttctttctttttctcttctttttgttcctgtctatctctcttctatcacactttcactgt
3	32.66	TAATTTCTGCTTTGGGTCtcaccatttctttctttttctcttctttttgttcctgtctatctctcttcta[T/G]cacactttcactgtctgtctctctcagtctttccatatcctctttgtctctcccggtctttttcttccca
3	33.17	TACAGAATTCTGTTGCTTTTTCAGTAAAGTAAATATTAATTTCTGCTTTGGGTCtcaccatttctttctt[A/T]ttctcttctttttgttcctgtctatctctcttctatcacactttcactgtctgtctctctcagtctttcc
3	33.68	aagcaaaacaaataaaaataaacaggaaaacacTTTTTTCAAACAAGCACAACCTCAATGGTAGGTAGCG[A/T]CTGAACCACGTGTCAAATTACCAACTTACCCTTTGAAGGTAGGCAAGGTTTGAAGTACCACGATCGTTAA
3	33.68	CGAGTCTGTATTTTACGGGTTCAACATTCACAATAATGAACTGGCAAGTCCCAACAACTGACCAGGACGC[A/T]ACAGTTTTGGAAGGAACTGCCCAGAGAGCTTCCTGACTCCCCATCTCTTTTATAGGAGGCTTTTAACAGA
3	34.19	CATTCACAATAATGAACTGGCAAGTCCCAACAACTGACCAGGACGCAACAGTTTTGGAAGGAACTGCCCA[A/G]AGAGCTTCCTGACTCCCCATCTCTTTTATAGGAGGCTTTTAACAGACCGCTCTGAAATGTTCAATGTTTC
3	34.7	CGATTTCGAGGTGAAGAGAGTCATCCTTGTCGAGAATGGCAAGTGAAAGATAAGCCTAATTATGTAAAGT[T/C]TATAGCTTTAAACTTAAAaacataatgtgtgtatatatatatatatatatacacatgtttatgtattata
3	34.7	TCGAGGTGAAGAGAGTCATCCTTGTCGAGAATGGCAAGTGAAAGATAAGCCTAATTATGTAAAGTCTATA[T/G]CTTTAAACTTAAAaacataatgtgtgtatatatatatatatatatacacatgtttatgtattatatatgt
3	35.22	GTGATGGACTTGACTCTTAGATGGATAttaggaggtagggagggagggggaggggtattaaGGTTTTAAA[C/G]CCAAAGAAACTCGGTATTCTAGTCAGTTCTATAAAAAGAATACTCTGTAACCATAAAAACACTGTGACTT
3	35.22	TTAGATGGATAttaggaggtagggagggagggggaggggtattaaGGTTTTAAACCCAAAGAAACTCGGT[A/C]TTCTAGTCAGTTCTATAAAAAGAATACTCTGTAACCATAAAAACACTGTGACTTTATAGTAATGTTGATg
3	35.22	aggaggtagggagggagggggaggggtattaaGGTTTTAAACCCAAAGAAACTCGGTATTCTAGTCAGTT[A/C]TATAAAAAGAATACTCTGTAACCATAAAAACACTGTGACTTTATAGTAATGTTGATggcaatagcgatga
3	38.79	GAGCAGGGTGACTTCGCTATTCTCATAAGAATTTGCTTTAAGGAATTTCTAAGCAgtagggttaaaaaaa[A/G]aatccttgaagaCGAACAGCAGCAATCCGGGTCTGTAAGATATATGGCAGTAGGGGTACTGTAGAGCTTT
3	38.79	GAATTTGCTTTAAGGAATTTCTAAGCAgtagggttaaaaaaaaaatccttgaagaCGAACAGCAGCAATC[A/C]GGGTCTGTAAGATATATGGCAGTAGGGGTACTGTAGAGCTTTAAGTTACGTTGACGACCAAAGTGCCCCG
3	38.79	ATCTGAATACATATCAAGGTACGTATTTCTGTTGTTATGCATTTGAGGTAATAATCGTTATGTAATAATG[T/C]TGACTGCCTGTAAATAATGCATTTACAGAGAAACCACACGTGTTTCCAGGAGACGTGAGACGGGTATAGC
3	38.79	TACATATCAAGGTACGTATTTCTGTTGTTATGCATTTGAGGTAATAATCGTTATGTAATAATGTTGACTG[T/C]CTGTAAATAATGCATTTACAGAGAAACCACACGTGTTTCCAGGAGACGTGAGACGGGTATAGCAAAGTTA
3	41.86	GTTTTGAGTCGAGTTACAACCTACTGTATCGCTGCGCCGTGTAAATGAGAACAACGGTTTTTTAATAAAT[T/C]GAAGCTATCTTTCGAGACAAAAAGTTAGCAGATATATTGTTGAAAGGTATTTATACTCCAAAAttcaaaa
3	41.86	ACTGTATCGCTGCGCCGTGTAAATGAGAACAACGGTTTTTTAATAAATCGAAGCTATCTTTCGAGACAAA[A/C]AGTTAGCAGATATATTGTTGAAAGGTATTTATACTCCAAAAttcaaaagaggaaagaaaggaagccGATT
3	41.86	TCTCGGCTCCCTTGGTGCAAATGCGTCAGTTATGTGTTCATATGGCTGTTCTTTGCTTTGTTCATTGTGT[T/C]ACTGACGAACAAGAAACGTGACAAACTAGTCGTCTGTGATAAGTTAACGCCGCGGTTTGCATTGAAGAGA
3	42.88	CTTCCAGATATTCCTAGTAGACTATGCGTTTTAGCCATACAGCATACCTTTATGTCCGTAGTAGGATAGC[T/G]TACACAAAGGGTGGTTCAGATACGCCAGGGTATGAATGAGTTAAGCCTGCTTACTATAGGTTCAGATCCG
3	47.48	TGTTCATATGGCTGTTCTTTGCTTTGTTCATTGTGTTACTGACGAACAAGAAACGTGACAAACTAGTCGT[C/G]TGTGATAAGTTAACGCCGCGGTTTGCATTGAAGAGATGACAGTCAGGTGGCATTCACATCACAAGATCCG
3	47.99	TTCGTTTAACACCGGGTTCCGTTCCTCGTTCTGCTGGGGTTCTGCGAAGGGCGTGCGGTTGTTCTTGGCC[A/G]GGAGGGTGGGCGAGTGTTCGCTCACGGGACTCAGCTGCTCCGTCAGGTTCTGCAGCTGGTCGGCGTCCGC
3	47.99	taaatagatagatggatagatagataaatagatagatagataggtaggtaggtaagtaggtagatagaat[A/T]tttgtttctttttcctgctGAAATTTAACGgatggtgtatatatattcttggcATTTATCTTCCGTTACT
3	48.5	CGAAGCAACCTAGACAACCGCATCATTAACATCTAGCGTCCTCCTGTTCGTTTAACACCGGGTTCCGTTC[T/C]TCGTTCTGCTGGGGTTCTGCGAAGGGCGTGCGGTTGTTCTTGGCCAGGAGGGTGGGCGAGTGTTCGCTCA
3	48.5	gatatgatagatagatagataaatagatagatggatagatagataaatagatagatagataggtaggtag[A/G]taagtaggtagatagaatttttgtttctttttcctgctGAAATTTAACGgatggtgtatatatattcttg
3	48.5	ACACCAAAAACGTGGAACTTCCTTGAAAACAAGGTTTCAAAACAGAATAATATTCCTTAATTACCTCACA[A/G]CATTTGTAGTATTACAATCAACCACACCTTTTACCATAGCACTTCATATAACAAATGATGCACTTATGCT
3	53.11	GTGTCTTTTAGCATATGGAGCTATATTTTAGCGTTTAAGTACTAACTAtcgttctttctgttcttttgtt[A/G]tATCTTTTTCGGACATACGAGCTAGTATGTTTTTATTTGACGGgccgtagtagttgtagtagtagtagta
3	53.11	TGGAGCTATATTTTAGCGTTTAAGTACTAACTAtcgttctttctgttcttttgttgtATCTTTTTCGGAC[A/G]TACGAGCTAGTATGTTTTTATTTGACGGgccgtagtagttgtagtagtagtagtagtatagtagtaatct
3	53.11	GCGACTGGAAGTAACCCCTGTCACCATTGATCTAATGAAGACTTTCAAACACCCACGTCCATCCAcgtct[T/G]tatacacacacacttacgtatCTATTTAACAAGGCAGATCGACAAATGAGGGGTTAGATGCGTGCCCTTT
3	53.11	acgcattaatacatatatatgtacgtattgaagtatatatgtatgtacgcattaatacacatatatgtac[A/G]tctGTGAAGCGTGTGTGGCCGCCGGACCGACAGCACACAAAAGGAAATCGAGCGCGACCCCAAAGCTCGC
3	53.11	caagaaaaagaatggaaagaaggagaaagaaaatcaagaaaaagaatgtaaagaagagacgttaagggag[A/G]gagaaaaagaagagaaagaggaaaagagtgagacagaataaacggaaaggaagagaaggaagaggaggag
3	53.11	agaatgtaaagaagagacgttaagggagagagaaaaagaagagaaagaggaaaagagtgagacagaataa[A/C]cggaaaggaagagaaggaagaggaggaggaggaggaagggcaggcAGATAGGGAGAGACATTCGTGTGca
3	53.11	aggagaggcgagggcaCGGGCGTGAGGGAAAGCGCGGGCGTGAGTGAGCTAACACGGTCGTCCCGCGTTC[A/G]TTAAGGGCATGAAGCTTCGAAGTTTCtgttgtaagtgtgtatgtaatgAATGAGAGTAAATGAGTGTGCg
3	53.11	CACTAGCCAAGCCGTCCACGGCGCGGTCGGCGAGGTGTCCGAAGGCGCGCGATTACGGCTTCGTCCGGGC[T/C]GTTATGGCGATTTAAATATGCGACCAAAGGAATGATTAAGCCGGTAAATCGAAAACAGAGGGTGTGACCA
3	54.64	GGGAGCTTAAGGCGGGTTTTAGCATCCTCAATCGCAACCAGCCAGATCCCGCCGACTACCTTCGCAAAAA[A/C]GAAGAATATTTCGCCGAAATTCTCCAACCTCATCGTTGCACTCTCGGATGCCCTCCTGTCGCCATCAAGA
3	58.73	AAGAGTACGCCTGTTGCTTTAAGGATCTTGTATAGTACACGGATACAAGGCATTCTAAGCACACTTCAAC[A/G]GGGTTGTAATGAAAGGCCAGCGCAAAGGAGACGTAAAAGCCCCAGAGTTACCATCGTCTGTGTTGAGGTT
3	58.73	ATTGGATATTCTGCTTTGATAGGCttttgaaaaatattaataatctttctctctctctctccgtctctcc[T/C]tctcactgtctctttgtctctctctctgtttctctctctctgtctctctgtctgtctttctctctcgttc
3	58.73	ATATTCTGCTTTGATAGGCttttgaaaaatattaataatctttctctctctctctccgtctctccctctc[A/C]ctgtctctttgtctctctctctgtttctctctctctgtctctctgtctgtctttctctctcgttccctcc
3	58.73	TGATAGGCttttgaaaaatattaataatctttctctctctctctccgtctctccctctcactgtctcttt[A/G]tctctctctctgtttctctctctctgtctctctgtctgtctttctctctcgttccctccttcaTACCCTT
3	58.73	gaaaaatattaataatctttctctctctctctccgtctctccctctcactgtctctttgtctctctctct[A/G]tttctctctctctgtctctctgtctgtctttctctctcgttccctccttcaTACCCTTTCTCTattgcct
3	58.73	aaaagaaaatcttttgaTAATGCGTTTTTTTTAAGCTATAGAGAAACTATTTTTCCGCAAGGAAGTTTGC[A/C]ATAAACTTTCCGAGGCTACCCCGCTAATTGAAGATTTTGTGAGCAATGACGTTCAGACTAGCAACAGATT
3	58.73	ttttgaTAATGCGTTTTTTTTAAGCTATAGAGAAACTATTTTTCCGCAAGGAAGTTTGCCATAAACTTTC[C/G]GAGGCTACCCCGCTAATTGAAGATTTTGTGAGCAATGACGTTCAGACTAGCAACAGATTTGTAAGAGTGA
3	58.73	AAGCTATAGAGAAACTATTTTTCCGCAAGGAAGTTTGCCATAAACTTTCCGAGGCTACCCCGCTAATTGA[A/C]GATTTTGTGAGCAATGACGTTCAGACTAGCAACAGATTTGTAAGAGTGATAACAAGCTGTTGTTGATAGT
3	58.73	TATAGAGAAACTATTTTTCCGCAAGGAAGTTTGCCATAAACTTTCCGAGGCTACCCCGCTAATTGAAGAT[T/G]TTGTGAGCAATGACGTTCAGACTAGCAACAGATTTGTAAGAGTGATAACAAGCTGTTGTTGATAGTCAAT
3	58.73	gatgatgatggtgaagctggtgatggcgatgatagtgatgatagtggtggtggtgatgatgatggttgtg[A/G]tggtgatgtgatggtggtggtgatgatgatgatgatagtgatggtattaatagtggtggtggtgatgatg
3	58.73	attATCACCTTTATTCCATACTTTCACCCAATTTCACCAAATATTCCTTTAAAATCGGAACGGAAGGGGA[T/G]CAGTCACTCAAGGCCTAGAACAAAGGCCAAGGACGCTGCACGTGCAAAGCCAGGCGATTGTCCGACGAAG
3	58.73	TTTCCGAGAATTAGCCTGTTCGTTTTATTTGCCTTGGGCGGGGAGAAAGATGGCTGAAACTGGCCGGTGT[T/C]TCAGTCTCTTATTTCCACATTTAAATGAAGAGTGGGATATATATANNNNNNNNNNNNNNNNNNNNNNNNN
3	58.73	ATATAATACAAGACGAGATCCTTATATCCATTACGTTATGAAGACATCCAAAGATATCACAGCCATTATG[T/C]CATCAACGTATATTCGATCACAAGGCAATACTCCCATTAAAGCTAAGAAGAACAAAGCAAGTAAACTGCG
3	59.24	AGAGGAATGGTCTCGACCTGGACAAGATTTCAGCACACAAGACAATATCGCAGATTCTTGTCACTCAAGC[A/C]ACAGGGAGATACATACCCCACCCTGCAAATGCCAGAGGGAGGAGACACATCTTTAACCCTGTCGGGGACA
3	59.75	attattgttattattattcagttttccAGGTTAAGCAACACGGAATATGGAatattatccttttctctta[C/G]CTCCACCTGTTTCCTTATGACCTTTCCTTCACATTATCATTGGCCCACTCACTCGAGTCCTTCTACTCCA
3	59.75	CAGactgagagggaggagaggcgagggcaCGGGCGTGAGGGAAAGCGCGGGCGTGAGTGAGCTAACACGG[T/C]CGTCCCGCGTTCGTTAAGGGCATGAAGCTTCGAAGTTTCtgttgtaagtgtgtatgtaatgAATGAGAGT
3	59.75	gttttctttgattATCACCTTTATTCCATACTTTCACCCAATTTCACCAAATATTCCTTTAAAATCGGAA[C/G]GGAAGGGGATCAGTCACTCAAGGCCTAGAACAAAGGCCAAGGACGCTGCACGTGCAAAGCCAGGCGATTG
3	59.75	ACCTTTATTCCATACTTTCACCCAATTTCACCAAATATTCCTTTAAAATCGGAACGGAAGGGGATCAGTC[A/T]CTCAAGGCCTAGAACAAAGGCCAAGGACGCTGCACGTGCAAAGCCAGGCGATTGTCCGACGAAGTAGATT
3	59.75	aggagagaggagcgaggagatgaaggaaagttaGATAAAATGAGGACGAAGCTACACACACCCAGACGTT[A/G]CGTGAGATGTGTGAAAAACTGTGAACATTTAGATTAATGGTCACTAAGTGCACAGAAATAGGGGAATATT
3	59.75	ggagagaggagcgaggagatgaaggaaagttaGATAAAATGAGGACGAAGCTACACACACCCAGACGTTA[T/C]GTGAGATGTGTGAAAAACTGTGAACATTTAGATTAATGGTCACTAAGTGCACAGAAATAGGGGAATATTT
3	60.26	GAAATAATCCGTAACTGAATAAGGTTTAATTTAGATATTGGCCGCAACTATAGTTTAATAAGCGTGTCTC[T/C]AACCTATTCAGAGTCATAGACGCGGAAAGGGAAACGGAGGCTGACCTAAAGAAGATtccacacagagaaa
3	60.26	cgttaagggagagagaaaaagaagagaaagaggaaaagagtgagacagaataaacggaaaggaagagaag[A/G]aagaggaggaggaggaggaagggcaggcAGATAGGGAGAGACATTCGTGTGcaaataaatatactttttt
3	62.3	AATGGTCATTTTCTTGCCATTGTTGGTTGCCACGTCGAGGGCAAGGCGCAGGaatctatcattattgctg[T/C]aataatgatgatgataatgatgacaatgatattaataataccaatataactacaataatagtaattatta
3	64.86	aacctctcaatagtgaactgaccgaggcctatatatatatgtatatgtatatatgaccaaattaataaat[A/G]aaactatgtgaagtagaaaacaaaggaaaaagatatacgaaacaaatatgaaaataaactattCGCGAAT
3	64.86	AGGCGAAGGTGAGAtgaagaggccataggtgtgaggagagaggagcgaggagatgaaggaaagttaGATA[A/G]AATGAGGACGAAGCTACACACACCCAGACGTTACGTGAGATGTGTGAAAAACTGTGAACATTTAGATTAA
3	65.37	CTTTCACCCAATTTCACCAAATATTCCTTTAAAATCGGAACGGAAGGGGATCAGTCACTCAAGGCCTAGA[A/C]CAAAGGCCAAGGACGCTGCACGTGCAAAGCCAGGCGATTGTCCGACGAAGTAGATTCCTTCCCCCTCGCC
3	65.37	AGTTACCATTTCCAAGAGAGAGCGGATGGAATTTCCGAGAATTAGCCTGTTCGTTTTATTTGCCTTGGGC[A/G]GGGAGAAAGATGGCTGAAACTGGCCGGTGTCTCAGTCTCTTATTTCCACATTTAAATGAAGAGTGGGATA
3	65.37	CGTTTTATTTGCCTTGGGCGGGGAGAAAGATGGCTGAAACTGGCCGGTGTCTCAGTCTCTTATTTCCACA[T/C]TTAAATGAAGAGTGGGATATATATANNNNNNNNNNNNNNNNNNNNNNNNNNNNNNNNNNNNNNNNNNNNN
3	84.63	ACTACGCCTGTATCCCCTTTCCGAAGCCCGTTGTTGTCTCCTCTGCTTTAGTTGCCGAGTTCGATGACTG[A/G]CTGGATAtgtacccccacccccaccctacgAAGCTTTCATCTCGACAAGCAAAGTACTTAAGGCGGATAT
3	86.68	aaataatgtataaactttaaaatgataattgtggtgctgctaagagaaaaaaaagagacaaaagagacag[A/G]taataagaatgatgataatggtaataacacgagaaacaaaaatgtaatcaaaacaacaagaagaaaacgc
3	86.68	aaactttaaaatgataattgtggtgctgctaagagaaaaaaaagagacaaaagagacagataataagaat[A/G]atgataatggtaataacacgagaaacaaaaatgtaatcaaaacaacaagaagaaaacgcTTTCTCAAACc
3	86.68	CCGTTGTTGTCTCCTCTGCTTTAGTTGCCGAGTTCGATGACTGACTGGATAtgtacccccacccccaccc[T/C]acgAAGCTTTCATCTCGACAAGCAAAGTACTTAAGGCGGATATTGTTCTCGTGATAAACTTGCTTTCTCT
3	88.21	ataaacatataattaAAAATTTAGGACCAGAGCGATACAATCTCTATTGGCTTTCGCCTTTTTGCTCttg[A/G]tgattgtcattatcatagtttgTTATCTCAGGGTGTAAGGCTGCCTTACTACTGGGCGGGTGATGCCTAG
3	88.21	CCTCTGGGCTCCAgcacatctttctctctgtttctcattcccttattcctctggaagagatgaaaaggag[A/C]gAGTACGCAACCGTTTACTGTGATATCGTTAATTTTCATATCGTTAATTTTCCCTACTGTTTtaacttcc
3	89.23	TTATAGATTCCCTGCCTCATTATGTAAATTTATTAAAACTGTGTTAATTGTTACTCATTGAAGagatcgc[A/T]gagagagagaggcaatggaagacaaagagagagagagagagagagagaaaggtagaaaagaagcagggaa
3	89.23	tttggggatgataacaaataactaacatgtaaataatgtataaactttaaaatgataattgtggtgctgc[T/C]aagagaaaaaaaagagacaaaagagacagataataagaatgatgataatggtaataacacgagaaacaaa
3	91.27	CCTCATATTTGTTCCTATTTACTGTTTGTTTTGTATACCTTGCTGGTATTGGAGGTGAATGAGAGCCATA[A/G]GATACATCGTCTCTGTTTTAAAAGTACAGCATATttgttcttattcctttctttgggCCTTTTgtatttg
3	91.78	TATTAAAACTGTGTTAATTGTTACTCATTGAAGagatcgcagagagagagaggcaatggaagacaaagag[A/G]gagagagagagagagagaaaggtagaaaagaagcagggaaaaggaaagagagagggagagagagacagaa
3	91.78	gaaaagacgaagaaagagagagagagggaaaaaggtagagagaaagcgagaaagagaaagaaatagagag[A/G]tagatgcaaGCGCTTTTAAAGACACGCTTAAAAAACGAAGCCCAAATCAATcgttcaccccctccccccc
3	91.78	CTTTtaacaaaaaatatgaatgataatgatactgctactctttttcctactactactactactactacta[T/C]tactactactactactactactgctactactactactactactactactactactactactactactact
3	91.78	atactCTGCCCgcctctatctacttatccacctATATCTCTGTCTACATCGACATCTACATCCAACTCCA[A/G]TTTCTCTCAAGATGAAGCACCGTTATCCATCTTTACCTATATCTACACCAATGTACACATCTATATCCGT
3	92.8	tACTTTAACAATCACAATTTTCATCACAATGTTTACATTCCTGCTTTCATTTGGCTTTTACTTTGGCTGC[A/T]AATTCCTGTTACCTGCCATCCATTTACGCCTACACTTACGAGGCAAATAAGCTAACCACTAAGGGAAGTA
3	93.31	Ttaacaaaaaatatgaatgataatgatactgctactctttttcctactactactactactactactacta[T/C]tactactactactactactgctactactactactactactactactactactactactactactactact
3	94.33	GTCTTATAATAGAGTCGAGTGAGCATAGGATTTCGTGCTTGGGTTGGGATGCACGCAGacgacgcataca[T/C]acacggcagcaaaaaaagaattaaataaatgaatttatgAGATTATTTTAGTAATGTGCGAACTTCTTCT
3	95.35	gaagagaaagaggagggagggaggaaggaatgaagggaggacgaaggaagggaagattaataaaggagaa[A/C]gaggaggaaagaaaaaaggaaggaagaagggagggaagaatatacataggagaaagaggaagaaggaagg
3	95.35	agaaagaatggaaggcagaagtgtgagagagaagacgagagggagaaaaggaaagaaagagagagagaga[T/G]agagaaacgaaAAGATTAAGAACAATCAGAGAAATggtgaaagagagaatagggggtgaaatgagaaaga
3	95.35	gataattaaggaaaaaatggagagagatagagtgagagagggagagagagacaaactgactgacagatag[T/C]cacacagacaggcagatgaagaaacaaagatggaaagggaaagagaaacgaaaacagattgagagagaga
3	95.35	ATCTTGATCTTTtaacaaaaaatatgaatgataatgatactgctactctttttcctactactactactac[A/T]actactactactactactactactactactgctactactactactactactactactactactactacta
3	95.35	TTGATCTTTtaacaaaaaatatgaatgataatgatactgctactctttttcctactactactactactac[A/T]actactactactactactactactactgctactactactactactactactactactactactactacta
3	95.35	AGATTCAATAAAGGTCAGGGAAAATATCGAGGGACGTGATAGGTTGCAAGATACATTCCATCATTCCTTG[T/C]ATTATGGCGCTGATTATCAATTCCTTTTATGCTTTTTGGTATTGCAGATTATATGCTTTTAAATCATTCG
3	96.37	TGCCtatttaaaacaaaataagaatcacTGGCTCTTTCAATCGCACTTTCTAGGATGGCATCACACCATT[C/G]CAGTCTAGATGAGCCTGGCACGATTCAGGTAGGCAATGAGGACCTGGTAGACAAACTTGTACTGGGCAAT
3	96.37	CTCAAGATCGGAATAGaaacgatagagagagaaggagaagagggaggtgataattaaggaaaaaatggag[A/G]gagatagagtgagagagggagagagagacaaactgactgacagatagtcacacagacaggcagatgaaga
3	96.88	GACGATTGAACAGATGTTCAAATTACTATCAGTCAGGGATGATATCATCAGCTAATATCATTAAGGAATA[T/C]AATCGGTGCTGAAGTCAGTGTCAAAGAAGAATGAACGGATGCCGAAGCCATAGTCACTCAGAAATGAACA
3	96.88	aaaagttacaacaataattataacaggaATTATAACATCAAATAGCCTATTATCCCCATTCTTAACACGA[A/C]TTTGGCCATCGCCCTCCCTCCTTCAGGCGTGAGTGTGCTGGCCGGAGTTGCGGTCCTCTTCCTGATCGTT
3	96.88	ttgttgttgttgttattaccgttgctattgctattattaatggaGTCTGTGGAAGAAAGTTAAGaggtat[A/T]tctcttctctctcctatttcttttccctctccctttccttttccttttccttttccttttccttttccct
3	97.9	aaatagaagtttATTTGAATGGGAAATGCGAACTTCCTTTTGGGATGATAAGGAAGggattgggaggggg[A/G]gggggggggactgTGTGGAAAAATACATTGGGacgataaaggtgatgatgataatagcatttaaaaatta
3	97.9	attgaaatctcccaagtgtagaaatggatgtggcaactgcccaagtagatcttccaaatcatctatgttg[A/G]gattatgtggaggaaggtagatgaatgcaacagtgtaaggtcgtgttaaGCCTATTCTCGCAGCCTTCAC
3	98.92	TCAGTCAGGGATGATATCATCAGCTAATATCATTAAGGAATATAATCGGTGCTGAAGTCAGTGTCAAAGA[A/C]GAATGAACGGATGCCGAAGCCATAGTCACTCAGAAATGAACAAATGCTGAAAGAATAGTCACGCAAAGAT
3	99.43	AGCTGTTGTTCTCGTCTCTTGAACACAGCCACGAAGACAACATATATGAGAACGCCGATGGTGAAGTTGA[T/C]AATTTGTGAAAGCCAGAAAAAGGCTTTTAAACCTCTCGTTTTGCCTTGACCTTCACCTTATCTTCATCGA
4	0	taacagcagttttaatagtagtaattatggtaagttgatgatgatgatagttttagcagaagtattagtg[A/G]taatggtagcaatagtagtagtagtcataatgataatgataatgataatgatagagattatgataatcat
4	0	agtgatgtgagggagacgaggggaaatgtaaaggggaaaatgaagtcCTTTATGATACTTGTAAGATGAt[A/C]aagagattaagaaaaaatcgATTATGGTTGAAATGGAATAAGTCTGTTACTGAAGGGAATGTTTGTACAG
4	0.51	TCGTCCTCGCTGTCCCCTTTCCCTAATTAATAAAACCACGAACGAACGTCGGAAAAAACGGAAAGGAAAT[A/G]CATCAtaatatttttctcctctctgccACGCCGGAGATCAAAAGAATATCCAAAATGCAGCGGGATCTGG
4	0.51	AGGAACTGACCAACCTACCGCACCATCACGCGGCTTAGAATGGATGTTCCTCGACGAACTTGATAAAGCT[A/G]TTCAGGAAGGTAAATTATACGTTAATTTCGACCTTTTTTAAGTTTGACGAACCTTTTAGCTGTTCGCACG
4	0.51	TGACCAACCTACCGCACCATCACGCGGCTTAGAATGGATGTTCCTCGACGAACTTGATAAAGCTGTTCAG[A/G]AAGGTAAATTATACGTTAATTTCGACCTTTTTTAAGTTTGACGAACCTTTTAGCTGTTCGCACGAAGGTt
4	1.02	gaagatatgtatatgtatatatatatatatatatgtatatatatatatatatgtatgtgtgtgtgtgtgt[A/G]tgtgtgtgtgaaacacacgtgtgcgtgtgaaagagaatgagtgagagagacagaaagaggaagagaagag
4	1.02	TGCTCAAATGAATCTGCTACATGCTTTTGACTATTGCAGATGGATGGTAATTTTAAGACAATGACTTGTG[A/G]TTTGTGCTTTCGTAGCTAATAATATTTATTACCAAACACCCAATGTGATTTCCTCTTTATCTATGGCCCC
4	2.04	gctgcaAGAGAAGTCTTGTTAGAGTAGGGAGCtttgggagggatcacgaaaagtcggtcccatttggcta[A/G]gataaatagagtatttaagatatttgtagagatgggggtagtagaaggacggggcgtgtggaagagggag
4	2.04	agagaaagagagagagagtcgtctcTCCCTGTcggtctgactctgtctgtccttgtatatctgtttgtct[A/T]tctgtcgatctgtctcactgtttgtctgtctatctgtctctttctgtcctttcacGTATCTTTTATTCca
4	2.04	TTATTCTGCGGTTGTTTGTTGAGACGGATGTTAGTTGACTTCATTTGGGAAATGATCGGGGCTAGCTCTT[A/G]CGCGTGGGTTTTGCTTTAATTCCGATTCTTAGCGATGTAATTGTTTGAGTTTCTCCTTCTCGCGGAGGAA
4	3.06	GAAAAGGTCTGTTTTCTtaccttatcatttttcttttttcttttctttatagaaTAAACAGTAAGGTCTT[A/C]TCTTGGTATTGTTAGGTTAAATAGTATATCAGGGTGTATGCATTTCCTACATCAGTTGCTGATTTCTGAT
4	3.06	AtgtttaagagagggagagaaatcgaGGCGATGCGAAGGGGGATGGGAAGCGAGACGGAtgtttaagaga[A/G]ggagagaaatcgaGGCGATGCGAAGGGGGATGGGAAGCGAGACGGatatatgagagggagagagaaatcg
4	3.06	CATAACTTTTCGCCAAGGAATCTCGTGgtgatataattttgttattttctcctttcacccttattctttc[A/G]tcttccccttctttcgcttttctttttcttcatcctttttcctcAATCCTGGTTTCTAATTTCTTATTCT
4	3.06	ttcctcctcttcatttcatccaaatttcaccttctcttttatcattctcattcttatctattcttcccct[T/C]cttcctatgTTCATCTccactttccctttttcctttttcgtcgcattctcaccccttctccttcttcctc
4	3.06	tcctcctcttcatttcatccaaatttcaccttctcttttatcattctcattcttatctattcttcccctt[T/C]ttcctatgTTCATCTccactttccctttttcctttttcgtcgcattctcaccccttctccttcttcctct
4	3.06	cattattctcctctttattactgtctttatcaccattattacgattattatcatttaatgctAACAATCA[T/C]AggaatacttatcattattgttatctttatcattataaaaaacagTATCTATATCACTATACTTTTTATT
4	3.06	GCCTATCAACCTGTACATTAATATCTCTTTAGCAATTTGTGACAAGACTGCAAGGAAAAATAGACGGAGG[A/G]AGAGGCGGGGGGAGAGAAGGATGCAGAGGAGGATACGAAAAGGGTAAGATATGAggggagagaacaggaa
4	3.06	TACgaattatttctcttattaagTGGTTCACTGTCAAGACTGAATCGTTCTTTAATTTCGCAAAAGAGCT[A/G]GTATCAGCTAGTGTAATTATTCCGCAATTACTTATTGAATTGACAATGTCCACTAATTCTTGGACGATCA
4	3.06	gtatgtttgattaataacattaacattgtgATAAATTAACACTTAcattaatgatatgatgatgctaatg[A/C]taatgataatgataatgataatgataacaataatgatgatgataatgatggtgataatgatggtgataat
4	3.06	AGGTTCTCCCCGTAAACAACAACAGCGCCTGATGGTGAGGTTGCAAATGGCAAGAACAAGGCGAAAGGGG[C/G]TTTGGTTTAACATTTTTATAATGGTGTATATATATcagtctcttccctctcttcctcctcttttttctgc
4	3.06	ATGATGTCTTTTGGAATGTGTCCATTAGCCACCTTATACTCCAAAATAAAATGCTAAAAAATACCAGTTT[T/C]CTCAGAGTACTTGAAAATTAATACCGTGAAGAATTGGAAACGTCTAAATATCTATGCTTTCACTGATCTT
4	3.06	CTTCTGTCATGTTCTTATCATCAAGCATTTGTCTGAAGGAGATATGGCCCAGGTGGTCAGTAATGTGTGT[T/G]TAGTCTCCTATTTTTTCACGCTTGGTTCAGTTGATTGTTGTCTCCCTACCTCCCCTTTCTTACACACTCA
4	3.06	tgtgtgtgtgtgaatatctatctatctatctatctgtctatatgaatgtatatataaattaataagatTA[C/G]TGGTCGTGTCCCTAACCCGACACTTCAAAATGGAACACCATACCTTCAGGCGACAAAGGCGTCAACTAGG
4	3.06	cttctttttttctttcatctctctctctctctctcttttacgtctTTATTCTGCGGTTGTTTGTTGAGAC[A/G]GATGTTAGTTGACTTCATTTGGGAAATGATCGGGGCTAGCTCTTACGCGTGGGTTTTGCTTTAATTCCGA
4	3.06	ttcatctctctctctctctctcttttacgtctTTATTCTGCGGTTGTTTGTTGAGACGGATGTTAGTTGA[T/C]TTCATTTGGGAAATGATCGGGGCTAGCTCTTACGCGTGGGTTTTGCTTTAATTCCGATTCTTAGCGATGT
4	3.06	ctctctctctctctctcttttacgtctTTATTCTGCGGTTGTTTGTTGAGACGGATGTTAGTTGACTTCA[T/C]TTGGGAAATGATCGGGGCTAGCTCTTACGCGTGGGTTTTGCTTTAATTCCGATTCTTAGCGATGTAATTG
4	3.06	TCCACTCTTTAAGATCTGTCTAGAAAGTTTTGTCTTCATCACACTCATAACGTGGTGTAGTCACCTTACA[A/G]TACAGTGTTCTTGGATCGTTCTTTGGTCTGACTGTATCTCAGTATTGGCCTCAATTACAACCGTACAAAA
4	3.06	TTAATCATGCTTAATATGCAGCTAAATCCAAACCAAAAACAACCTGTTTTATATTGTTCCCTACAGGAGC[T/C]AGCTTTATACACTACCTGTCCACTTGGAGACACGTGTGGAGCTGTTGTCGACTGCACTCCAGGGGATGTC
4	3.06	AATTCTACCTTTGCTGTGTAttctaataccttttttttcttattcttctgttatttatccttatttcatt[A/G]tctttataggTTAACTCTTTTAAACATTGTCATGTGTGCATTGTCCttgtgatatcgaggatcctATTTA
4	3.06	actctttctctcttcctatctgtctgtttatctctcacaCACTGCCTGTCTCTAGGTGCCTCGCTGAGTC[A/G]CAgttaaatgtaaagaaagaaagaaaaaaagaaaaaccgcgcCCGTCAGAGGAAACGTCCCCAACCCACC
4	3.06	ttttattgttaataaaCGTTGTCAAAAGGcgaatgttaatgttgatattgataataacgcaAATAAAAAA[A/G]GCgaatgttattactgttgataacaataacgtaaagagaaaaaaaaaactttgtcttCCCAAGAAAACCT
4	3.06	AAAGGcgaatgttaatgttgatattgataataacgcaAATAAAAAAGGCgaatgttattactgttgataa[C/G]aataacgtaaagagaaaaaaaaaactttgtcttCCCAAGAAAACCTGtacctaaaaataaaataaactaa
4	3.06	atgttaatgttgatattgataataacgcaAATAAAAAAGGCgaatgttattactgttgataacaataacg[T/C]aaagagaaaaaaaaaactttgtcttCCCAAGAAAACCTGtacctaaaaataaaataaactaatgGCGTAA
4	3.06	taatgttgatattgataataacgcaAATAAAAAAGGCgaatgttattactgttgataacaataacgtaaa[T/G]agaaaaaaaaaactttgtcttCCCAAGAAAACCTGtacctaaaaataaaataaactaatgGCGTAAACAG
4	3.06	TTTGGCACTTCAAGTaccaaaaatatggtcaccaccaggctagctgcaaggccaagcccaaatgtggtgt[T/C]tgtagcaagacaCACAAGGAaagccaaagggacacaacagtTAAATATCCTAAGtatgccaagaggcatc
4	3.06	TGCGTAAAAAGTTTTATTTGATACGGAAGAAAATATGTTTTGTTCTTTATTACTGAGACATTAAtctatc[T/C]attttcctcttcgtatgtgaagaaaagaggaaatctgAAGGAAGATTTCTTATCAAATCCTGCATTTGCT
4	3.06	GTGCTGGAATTTAAAACTGAGCCAAAAACTAAAATATTTGGACAGATTCACACGGAAGAGAATGACAATG[A/G]CAGGACCACAACACAAGAGGAATACCGTAGACATCATCTAGTCACTAAAGCGCGAGGGAGGCAGAGGACT
4	3.06	gtggtaggGAGATAGAACGAACCAgggctgaatcaggtctcaggatcGAAGAGCCTGGGGAAGGCTCTGC[T/C]AACTAACGAGGagataaggtcatccaagccccagtgaccagcactcaagttaaaattaggcctTTTACTA
4	3.06	aggtctcaggatcGAAGAGCCTGGGGAAGGCTCTGCCAACTAACGAGGagataaggtcatccaagcccca[A/G]tgaccagcactcaagttaaaattaggcctTTTACTAATTAATTAAGATTCCAGtatttttctttaatatg
4	5.1	ctttctctcttcctatctgtctgtttatctctcacaCACTGCCTGTCTCTAGGTGCCTCGCTGAGTCGCA[A/G]ttaaatgtaaagaaagaaagaaaaaaagaaaaaccgcgcCCGTCAGAGGAAACGTCCCCAACCCACCCCG
4	5.61	gtgtgtgtgaatatctatctatctatctatctgtctatatgaatgtatatataaattaataagatTACTG[A/G]TCGTGTCCCTAACCCGACACTTCAAAATGGAACACCATACCTTCAGGCGACAAAGGCGTCAACTAGGAAC
4	5.61	tcatctctctctctctctctcttttacgtctTTATTCTGCGGTTGTTTGTTGAGACGGATGTTAGTTGAC[A/T]TCATTTGGGAAATGATCGGGGCTAGCTCTTACGCGTGGGTTTTGCTTTAATTCCGATTCTTAGCGATGTA
4	5.61	ACTGATCTTCTTGTGAACTAACTTCTGCCGGTGCATGAGTGGTGATAATCCACTCTTTAAGATCTGTCTA[C/G]AAAGTTTTGTCTTCATCACACTCATAACGTGGTGTAGTCACCTTACAGTACAGTGTTCTTGGATCGTTCT
4	5.61	TGACATATTGTACTTATCAACaattactttctcctttttccttgacATCCTACTTAATCATGCTTAATAT[A/G]CAGCTAAATCCAAACCAAAAACAACCTGTTTTATATTGTTCCCTACAGGAGCTAGCTTTATACACTACCT
4	5.61	aCAGAAATTCCATATTGCCAACTAAAGACCATAATTAGATATCATTTTTCAAGCTCTTCTGGATGAGCTA[C/G]AGTAAATGAGGAACATTTCTGATAAATCCATACCTTAAGAAAGTTTTTTTGCCCCCAAAATAGATGGTAA
4	6.12	ATGTGACTTCTTCTGTCATGTTCTTATCATCAAGCATTTGTCTGAAGGAGATATGGCCCAGGTGGTCAGT[A/G]ATGTGTGTGTAGTCTCCTATTTTTTCACGCTTGGTTCAGTTGATTGTTGTCTCCCTACCTCCCCTTTCTT
4	6.12	TTATCCAACCAGAGGCAATCAGTCAGATGTGTACTTGATATATGTTGCTGTATACACTCAAGGACTACAT[T/C]GGTCATTCAGTGGGAAGGAGACGAGAATGCGATAATGGTCATATAATTTTCCTCTGTTAAGTTGTTTGTG
4	6.12	tttttttttcatatgcataAAGTTATTTTCACTGACCTGtaaaaaaatccataaatattttgaaaattgt[A/G]TTGACAGATATTTCTTTCAACCCATTAATATAATTGTAGTATATCCATACATATTTTAGAATTAACTCAT
4	7.66	TGCTgtgtctatcaatccatctaacTACTAATCCTCCTATTAACGTACTtaaccacccacccatccacct[A/C]cctacgtacctacctacccacccgtctacctacgtacctacccgcctactaacctacctacctccctacc
4	7.66	GCTgtgtctatcaatccatctaacTACTAATCCTCCTATTAACGTACTtaaccacccacccatccaccta[A/C]ctacgtacctacctacccacccgtctacctacgtacctacccgcctactaacctacctacctccctacct
4	8.17	aggtttgcctcacacctttaggctgtccctttccaggatcctgggagtacctttttaatggttgtttacc[A/T]gtggaactagtttccacaggtttcccttggacaggttcaggatttctttgcctaggcaaaggacggacct
4	8.17	ctctggagccttgcctgatggctccaaagaccttactttgggaggaggagtctcctcaacagacccctca[T/C]tcctactccgtttctggtgaaacatctcaccagaggcagtttcagcaattgaggactgaggtttaaaggt
4	8.17	gtctcctcaacagacccctcattcctactccgtttctggtgaaacatctcaccagaggcagtttcagcaa[T/C]tgaggactgaggtttaaaggtagtgccagagtgtgtggtgtaagaagtattggaaagcaagggcaggaag
4	8.68	GCTGTTTTGGTCATTTCCTCGACTTGATATGAAGTCGATGGGATGTAGGATGGCGGAGATTAAACGCGAT[A/G]TATTACATTTAGATCCTTTTCTTAGTCACTCAATTTTCTGATAAGTAATAGAAAATAGCAATAAAGTCAT
4	10.21	TGCATATCCCCGCCTTGCATATGCTACAGAAGCCTTGTCGGATATGATAAATTTCTCTTTTAAAGTTGGA[A/G]TACGCCGGAGTTTGTCGTGCCGGCCATTTTGCTATGAAGAAGTACCAACTGCTAAACGTCATACACGGCT
4	10.21	aaaacgaaaACCCATCCCTGACAAAgcgacaaacagaaacaaacacaaacaaacacacacgaaacgaAGA[A/C]CCATCCCGACCTAACAAAAgcaacagacacaaaaacaaacacacaaacacacgtgcacagaaaaaggtat
4	10.21	NNNNNNNNNNNNNNNNNNNNNNNTATatatatcctcctcatcatcatcatcatcagcctgaattaattca[A/C]tgcaggacgtaggcctttcttccccttcttccaactttgtttgtcttgctttttttgtttccagtcttgg
4	10.21	catcagcctgaattaattcactgcaggacgtaggcctttcttccccttcttccaactttgtttgtcttgc[T/G]ttttttgtttccagtcttggccccaaattccaatattttacaacatacctcctctactccctgtcttcga
4	10.21	tcagcctgaattaattcactgcaggacgtaggcctttcttccccttcttccaactttgtttgtcttgctt[T/C]ttttgtttccagtcttggccccaaattccaatattttacaacatacctcctctactccctgtcttcgaat
4	10.21	gaacagtttgtaagtaagaggaggtttatgggtcggtagcttttttagatcctttctatccatttctata[T/C]gtatcaaaataattgttacatttgtccaggctttcggagtttttcttttccgttatgaaggtatttgtta
4	11.74	TACATTTTAATCATAACTTTTCGCCAAGGAATCTCGTGgtgatataattttgttattttctcctttcacc[T/C]ttattctttcatcttccccttctttcgcttttctttttcttcatcctttttcctcAATCCTGGTTTCTAA
4	11.74	ACATTTTAATCATAACTTTTCGCCAAGGAATCTCGTGgtgatataattttgttattttctcctttcaccc[T/C]tattctttcatcttccccttctttcgcttttctttttcttcatcctttttcctcAATCCTGGTTTCTAAT
4	11.74	aagaagaaggaaaaatgaaggaaggaacctCTTTTTGTGTGACGTGGTGtcagtgggatttttttttttt[A/G]ttattcaatgatttgtctattcatttattcacacgtatttatctatttatatgatcacttttttaaggta
4	11.74	CTTTTTGTGTGACGTGGTGtcagtgggattttttttttttattattcaatgatttgtctattcatttatt[T/C]acacgtatttatctatttatatgatcacttttttaaggtaagggaggaagggatggatagAAAGTAGTTT
4	11.74	GGGAATTAACAACCCCCGACTTTGCCGCTACTTAGTGCACAAATAACGTGGTATTTTGGGAGTCAAAGTT[T/G]CCATTGTTTCGTGGTACTCGGGAGTGAGTGCGGTGAcggacgaagaggggagagagaaagaaaaaaagga
4	11.74	gagaagggggtgatggagaaaaggagagaaagaaggaaagggatgaagagagaaagagagaggcgaaagg[A/G]gaaaaataggaatagagagaaagagggaaagggtgaagagagagaaaaaggtagactgaaagaaagaata
4	11.74	agaagggggtgatggagaaaaggagagaaagaaggaaagggatgaagagagaaagagagaggcgaaagga[A/G]aaaaataggaatagagagaaagagggaaagggtgaagagagagaaaaaggtagactgaaagaaagaatag
4	11.74	aaaataggaatagagagaaagagggaaagggtgaagagagagaaaaaggtagactgaaagaaagaatagg[A/G]tttaagggggagaaaaagagatagagaaagaaggaccGAGAGActaatagaaagagggagagagagagaa
4	11.74	GCTTTCCTTTGCTAAAAATGAGATTTCCTCCACAAAATAATCACGGCCAGATGCCCAACGTTTAATATCT[A/G]TTGCTATGTGACCTTTGGGACAGATCCGAACTGTTGACTGCATTCCTCCGTGCGTTTCCCACCCTTTCGC
4	11.74	CTCATCCCCTTCCACTCGTGTGTGCGACCTTCTTTCTACAAAAAGGAATTACTGTATATCCGGTCTCTTT[A/G]TGTTCTATTTCGGTACTCTTAAACTGGTCATTTGGGAAGAACTTGTAAAAGGTCGAGTAACTCGTCTCAT
4	12.76	atcattatttttttaagttttatcaatttcccctcgccccttccacccgatctatctatctatctatcta[T/C]ctacctacctacttatctaactatctatctacctacctacctacctacctacctatctacctacctacct
4	12.76	TAGTGTTGCTATGGTTACCAATTCCTGGGGTGTTCTGTTGTTTATAGTGTTGCTATGGTTACCAATTCCT[T/C]GCCTTATGTTGTTCTGTTTGCTGAGGTTGCTTATAATATTGCAATGGTTACCAACTCCTCGCCTTAAGTT
4	12.76	ACCAATTCCTGGGGTGTTCTGTTGTTTATAGTGTTGCTATGGTTACCAATTCCTTGCCTTATGTTGTTCT[T/G]TTTGCTGAGGTTGCTTATAATATTGCAATGGTTACCAACTCCTCGCCTTAAGTTGTTCTTTTTGCTGATT
4	12.76	TGTTTATAGTGTTGCTATGGTTACCAATTCCTTGCCTTATGTTGTTCTGTTTGCTGAGGTTGCTTATAAT[A/G]TTGCAATGGTTACCAACTCCTCGCCTTAAGTTGTTCTTTTTGCTGATTTTGTTTATAGTTTTGCCATGGT
4	13.27	GAAGCCAAGATGTGTAATTAATGGTTCGACACTCAATCATCAGATTTACGTAATTCTTATTAAGAGAAAT[A/T]GCGTGGGAGCCATAATTACTCTTCTTGCCTTGCGAAATTGTTCGCTCTCAGTCGcactttttttttatgc
4	13.27	TTCTGGTCCATCACATTactccctcctgttccctcccccctcgttcctctcctttcttctttccacttcc[T/C]ttctctctcttcctcctccgcccttgtttctctcttctccctctttctcctcctctcaaaTTAacacttc
4	13.27	agagaattttgacaagaatatatagtggtaggGAGATAGAACGAACCAgggctgaatcaggtctcaggat[A/G]GAAGAGCCTGGGGAAGGCTCTGCCAACTAACGAGGagataaggtcatccaagccccagtgaccagcactc
4	13.78	aaagaaaaaataaatatatatatatagatagaatttttaaaaaaggagaaTTTAAAATAAACTTCCCACA[A/G]AACAAACATATAGTACACACACTcattcaacataaaaaaaaaactcacctcaTTGTACAATGCACCAATA
4	14.29	ttgacaagaatatatagtggtaggGAGATAGAACGAACCAgggctgaatcaggtctcaggatcGAAGAGC[T/C]TGGGGAAGGCTCTGCCAACTAACGAGGagataaggtcatccaagccccagtgaccagcactcaagttaaa
4	14.8	ccctcctgttccctcccccctcgttcctctcctttcttctttccacttcccttctctctcttcctcctcc[T/G]cccttgtttctctcttctccctctttctcctcctctcaaaTTAacacttctcttctttcattctcctctc
4	18.89	taatctccgtttatcattcattatttctttctatttcttgcttatattcattttctttttcttctttcct[A/T]atCCGCTTATTCACCCAttatcttctcccttttatctattcctctctttcgcaattttttctctttcttc
4	19.4	GGTTTCGTTGCTTCGAAGCTTCGGTGCAGGGAGTGTGAACGTCTCGGGTTTCGTTGCGAAGCAGATCCTC[A/G]GCTTGTCCTCGATCCCGTCGACGGTGTTCGGAGATCGTTAACTGAGGGGATGAGGTGGACTTTGGCGGTG
4	19.4	GTGAACGTCTCGGGTTTCGTTGCGAAGCAGATCCTCAGCTTGTCCTCGATCCCGTCGACGGTGTTCGGAG[A/G]TCGTTAACTGAGGGGATGAGGTGGACTTTGGCGGTGGAGTGGTGCGGGGCGGGTGCGTTTTGGTATGTTG
4	21.44	ttatctccaaTTATTTAATATCTGAGATGTATAGCCttcctttttttaagaaatgcttttaataatgatg[A/G]tgataatgatggagattatgatgattatgattagggtgatggtgatgcttaTGATAGTGGCATTagtgtt
4	21.44	atggggatggtgatgatgatggtgatgatgatgacggtgaggaTAATGGTGACCCTATCTTCCTGCAAAT[A/G]CATTTctaattaattgataataataacagttcactctaatctaggtgattataatgggtgatgatgatga
4	21.44	CAAAAATATTTTGGTCACATATTCCTTCACACcaaaatatgtttgtttgtttgtttgtatattttcgtTG[T/C]TCCTTCTCGtgcttctccatctctttatttccttcatattttattaagttttatttattttctttatttc
4	21.95	TATTACTGTtactccctccttcgttccttcattcatcttcctccttccttcactttccttcgttttcctt[T/C]gtcttctttcatcatcttcaGACACACTGCCAGATGATCTTTGCTTCAAGTATCCCTCGCATTCTTTAAT
4	21.95	GAAATGATGCTATATGCCTAAATACGATTAACCCTAACTTATTTACACATCGCAATTACTAAAACTTCAT[A/C]AAAAAattcaaaacaaagacaaaatatataGTCCACGGCAATATGTATTGccttagtaataatatcaaag
4	21.95	ATGCTATATGCCTAAATACGATTAACCCTAACTTATTTACACATCGCAATTACTAAAACTTCATCAAAAA[A/C]ttcaaaacaaagacaaaatatataGTCCACGGCAATATGTATTGccttagtaataatatcaaagtAACCA
4	22.46	atgctAACAATCATAggaatacttatcattattgttatctttatcattataaaaaacagTATCTATATCA[A/C]TATACTTTTTATTacagatattattcttattttttccttttcttctcttacattattttattactgctat
4	22.46	TACACTCGCGCTGTCTTCACTAAGCAGTGTCTTTACCCGCTGGAATGCGGAGCTCGGAACGTTTGACAAA[A/G]ACAATGGGGGAATAACTATTATTAGCAATAACGACTACATACCACAGTAACTACAGCGATAGTAATGGAG
4	26.55	CTCATGACCTTATATTTCCTCCATATCGTTTAACCTTCTACGTTGGCATCGCGTGCGTGACTTTTCCAAT[T/C]TATGAAATGACCTTTCGTGACCCTAGGCcccgccccctcctccttctgcttcttcataaagataataata
4	29.11	TAGCGGAGGTCAATTACGGATTGTATCGTTTGCCTCAACGCCATTCTACAGAGCAGTTTAATGCTCGCGT[T/C]CCAGCCCTAAAATAAAATCATTCGGATATGACACACAAATCTATCATTCACCTCTTCAAGACCTCACAAT
4	31.66	GAATAGGGAATGACAAGCAGTTAATACAGAAGCCCAGGGTAGGTAATGGCACGCAGTAAGAGGAGACACA[C/G]CAAACGGGAGATATACAGGAGACTAAGAGAGGAAGAcacaggagaaaggaagggaaaaatacaaCAGAGC
4	33.19	attattctcctctttattactgtctttatcaccattattacgattattatcatttaatgctAACAATCAT[A/C]ggaatacttatcattattgttatctttatcattataaaaaacagTATCTATATCACTATACTTTTTATTa
4	33.19	gctAACAATCATAggaatacttatcattattgttatctttatcattataaaaaacagTATCTATATCACT[A/G]TACTTTTTATTacagatattattcttattttttccttttcttctcttacattattttattactgctatta
4	33.19	GTTTGTGATAGCGAAttaacttttgttttatttcgatGATTAATATTCCGTGAAACACCCTCCATATGGT[A/G]CGATACATTGAAATAAAGACACCTGATGTAATTAGGTATGTTCACtcttagaggaggaagaggaagagga
4	33.19	cctcctcttcttcttcctcctcttcctcctccccgctCTTTCCTCTTTGTGGCTTCCCCTTTGGCTCTAA[A/C]AAAGAAGGCTTTCAATGTTGAATTTTACTCAAGTAGGTGACAATGTTCAGCTTAATTTtggattttctct
4	33.7	TAGTGCGCTCTTAAGACGTCGTAACGGCCTACTTTTCGAGATGTAGAGCGATTACCTTTGGGTTCTCCGT[T/C]CATCAACTCAGGCCAAGAAATTCTACCAAAAAAAAAGGTGTCGAACGTTCCCACACACTGAGATTCCCTC
4	34.72	caaacagacagacagggccaGAGAAACATACATAGAGAAACCAACCCCACAAAATGCGATATCCATTCAA[A/G]AGCGACAGCAAGTGGTGGACCTAACTTGATTAAAACACAGGAGACCAATTGCTTCCCTGTGATTTGCATC
4	34.72	TAATTATTCCTACGCAATATATATGTGGAAGAGTGTGACTGTGTCTGAAGTGACACCATATCAGATTCAA[T/G]ACGACACGCTCGTATTGTTCGTCCTCAAGGGTTGTCTGGCTACGTACTACGGAAGTGGCGTTGTGTCTGC
4	34.72	gaaggagaggaataagatataaaaaggaagagaaaagtgatgtgagggagacgaggggaaatgtaaaggg[A/G]aaaatgaagtcCTTTATGATACTTGTAAGATGAtcaagagattaagaaaaaatcgATTATGGTTGAAATG
4	34.72	GTTTCGtgataattaagagaaaaaaagtaaaaagtaggaAGTAAAAAAGGACAAAAGAGATAAATACCTA[A/G]AAACCCCCGCGCACATCTCAGCCGCGTGTGCACCGagtagatggggagagagaagtcACTCTTAGAGGAT
4	35.23	GTTCCAATTAAGTGCGTATTTTAACACCGCTGTTCCAGTAAGGAGTCATTCGGATGCGCTTCGTTGGCTT[T/C]CAAATAAAATCCAAAAACGTGGCTTTGAGAACAAGAAATTTCTGGCTTTTTTCCATCAGCTGAGGGGAAG
4	35.23	CAATTAAGTGCGTATTTTAACACCGCTGTTCCAGTAAGGAGTCATTCGGATGCGCTTCGTTGGCTTCCAA[A/G]TAAAATCCAAAAACGTGGCTTTGAGAACAAGAAATTTCTGGCTTTTTTCCATCAGCTGAGGGGAAGATAG
4	35.74	AGAATAGATAGCATTTGCGTATATAGTGTGTGTTCTTATTTAGTACATAAATCTCTCAGGAAACCTGTGT[A/G]ATTAAAAAAGTACGACCATATTTCCGCAGCAGAAACTTCACAGAATATTCCCAAAGCTCACATTTCTCTC
4	35.74	CATGTGCGTCTTTTGTGTTTAGTAACATCAAGTTGGAgcaaaattaattatgataagtattattatttcc[A/T]aaatttgtaataattattttcctctctagTGAGGACGAATGTGATGGAAATCCAATGGTGTCAGGCTTCC
4	35.74	AgcaaaattaattatgataagtattattatttcctaaatttgtaataattattttcctctctagTGAGGA[T/C]GAATGTGATGGAAATCCAATGGTGTCAGGCTTCCAAGTGGACCTAGACCCAGATGACCTCAATCTCGGGT
4	35.74	gtaaataaaggaaggagaggaataagatataaaaaggaagagaaaagtgatgtgagggagacgaggggaa[A/T]tgtaaaggggaaaatgaagtcCTTTATGATACTTGTAAGATGAtcaagagattaagaaaaaatcgATTAT
4	35.74	aaataaaggaaggagaggaataagatataaaaaggaagagaaaagtgatgtgagggagacgaggggaaat[A/G]taaaggggaaaatgaagtcCTTTATGATACTTGTAAGATGAtcaagagattaagaaaaaatcgATTATGG
4	35.74	aaggagaggaataagatataaaaaggaagagaaaagtgatgtgagggagacgaggggaaatgtaaagggg[A/G]aaatgaagtcCTTTATGATACTTGTAAGATGAtcaagagattaagaaaaaatcgATTATGGTTGAAATGG
4	35.74	CGtgataattaagagaaaaaaagtaaaaagtaggaAGTAAAAAAGGACAAAAGAGATAAATACCTAGAAA[A/C]CCCCGCGCACATCTCAGCCGCGTGTGCACCGagtagatggggagagagaagtcACTCTTAGAGGATTCGA
4	35.74	CACAAACACTTAACACTTTGCTGGACCGCGATGATATGCTGTTAGATAGTCATTCCCATAAAGAAAACAC[A/G]ATAGCCCTCTGTCGCAATTTGTTTTTAGCATTAGAGACAAaagcaacaaggaaaaaaaaagctattTGAA
4	35.74	tcacttaagacttaaagaatgataaagaaagagaagtggaggatgaaacaaacaaacataagagagaaag[A/G]caaagagaaaacaacagtCACACCAGAAACAACACACCAGGTGAGGCAACGACGCCACCATCCCCGGGGA
4	35.74	CAGTGTCTTTACCCGCTGGAATGCGGAGCTCGGAACGTTTGACAAAAACAATGGGGGAATAACTATTATT[A/T]GCAATAACGACTACATACCACAGTAACTACAGCGATAGTAATGGAGATGATTAATTCCAGTGATAAGAAC
4	35.74	aaaataaaataaaatgtattactTGTACGTACGACGTTATACTTACATTAACAATAttaaatgtttgtct[A/G]tttgtttctacctctttctcgcttccctcctccctctacctctctcactctccttcacctctctctgtct
4	36.25	CGCTGTCCCCTTTCCCTAATTAATAAAACCACGAACGAACGTCGGAAAAAACGGAAAGGAAATGCATCAt[A/T]atatttttctcctctctgccACGCCGGAGATCAAAAGAATATCCAAAATGCAGCGGGATCTGGGCGTAAA
4	36.25	CTTTGTTGTAAGGTATCcattttttactgttatattgttatcatcatcactgtaatcaccaatgacacca[T/C]caccattattaatagtaatagcattaacattatcatcagcagcagcaatataATTATCCTGACTAATAAC
4	36.25	aaatgtttgtctgtttgtttctacctctttctcgcttccctcctccctctacctctctcactctccttca[T/C]ctctctctgtctatctcctccccaccttccttcctcttcatcttctcctctccttcatctctctccactt
4	36.25	GATGACTTTAAACAAGGATAGAGGGCCGTGGATTTGGCTGTTGATAATTCAAGAATATTACACAAAAAAG[A/C]TGATGAATTTCGAGTAATGACTTACGGAAGGAAGCATTAGCTAGTCATTTCACCCGAAACACCTTTCTAA
4	36.76	AAAACCACGAACGAACGTCGGAAAAAACGGAAAGGAAATGCATCAtaatatttttctcctctctgccACG[T/C]CGGAGATCAAAAGAATATCCAAAATGCAGCGGGATCTGGGCGTAAATTGTTACGTACGAACTGCAAGAGA
4	36.76	GCACTGTATTTTTTTAGTCTCTCTTCCAAATTCCTCGCTCCTTTGTTCCAATTCTTTGTTGTAAGGTATC[T/C]attttttactgttatattgttatcatcatcactgtaatcaccaatgacaccaccaccattattaatagta
4	36.76	TTGTTGTAAGGTATCcattttttactgttatattgttatcatcatcactgtaatcaccaatgacaccacc[A/G]ccattattaatagtaatagcattaacattatcatcagcagcagcaatataATTATCCTGACTAATAACGT
4	40.34	AGCAAaacttaacaaaaataaaaaccctCAAATAAAAAATCTATGGCGTGGTATACAGACTGGAAGGTGA[A/T]CCTCCACTGCTgaagccaccaccaccacctccaccgacGGTGAACTCTCCACTGCCGCCACCTCCAAATC
4	40.34	tatcatagttaagaTGCTTGTGACTTATTAATTACCTGAATTAATACTGTCATTTTGTTTCCTCATTAAT[T/G]TTTCTAATATGACCaggattattacaattatttcactctttcgttcatcattatcaccaatattagacAG
4	40.34	ctcttgtattgtgaagatattcattctcattcataccttgtctacatttgtcaatatgaatacggttcat[A/T]atacAAGTGTAGAGTAACTAAATCGCTGGATGGCGCGACAGGGTGACGTGTGTCCCCTTTTGCCCTAAAT
4	40.34	TCTATTAAGCTGTCATAAAAGTCATAAATGAAACCCATTCACGGATATCATAAACGTAACTAAAATTATC[A/T]CGGCATATACCCAAGATTATCGTACACGTATTTATCTTTATGAAAGACCCATCCTGTGCCACCTTACCGC
4	40.85	GAGTTTGTCATTCGTGGATACCAATGACAGCAATGGAGTTTGTCATTCGTGGACACCAATGACAGCAATG[A/G]AGTTTGTCATTCGTGGACACCAATGACAGCAATGACTGACAGCATACTGGGAGACATAACATTAACAGCT
4	40.85	CAAGAAGATTCCAGCTAAGGTGAAAGCAAAAGTATTCGAACGAGATGTAAACCGAGCTATGCTCTATGAT[T/G]CTGAGACAGTTGCACTTACGAAATATTAACAAAAAGGCTGGAAGTTGGTAGGATGAAAAACCTGCAATGG
4	40.85	aaaaagaaggggggaggggagaaaagagagaggaaagaaaaaaaagaaagaaagaaggggttgAGAGCAA[A/G]ATTAGAAATACGGAGAGGAATGGCGAGACAGAGGTAGGCGTTTAAATCAACTGTTATTGCTGTTTGGCTA
4	43.4	GCATGCGTTGAAAGAAACGAGATTTGAAATGTAGCTGTCTAATTAAATTAATGGGTGATTTAAACAATAA[T/C]TGTAAATTGCATTTTCGATTTCTAAAGACAAAAGAAGTAACGAGAAAAGGATATACATTACGTgagaaac
4	43.4	GGGTGATTTAAACAATAATTGTAAATTGCATTTTCGATTTCTAAAGACAAAAGAAGTAACGAGAAAAGGA[T/G]ATACATTACGTgagaaacgagggagggagagagggagacagacacacacacacacacacacacacacaca
4	43.4	GAGAAAAGCAACTGGGGGGTGCTCTGTGACAAGAAGATTCCAGCTAAGGTGAAAGCAAAAGTATTCGAAC[A/G]AGATGTAAACCGAGCTATGCTCTATGATTCTGAGACAGTTGCACTTACGAAATATTAACAAAAAGGCTGG
4	43.4	aaaatacgaaaatgcaAATCAAAgcaatgaaagaaacaaagaagttaaaaacaacaaattagaaatacaa[A/G]aaagaaccagacgaagaagaagacaaagaaacataCGAAAACAGACCTTCAACCaacataacaagaaaag
4	43.4	ATACTGAAGGGTCTGTAAGTACAATGTCTTTCGGGAAAAAATTCGGTCTCTTTTGCAGTCGCTCGTGCCT[A/T]ATTGACGCATCCTTTGAAATCGTTCTGAATAGGAGTGAAAAAAGGATTGAAAGTTCTTTGttaatttcta
4	43.4	CAGACAAACATAGAGCCAGTACCAGGGCAAATATGTAACGATCCCTTTAACAGAAGTAATTTCTACAAAA[A/T]TTCAAACACTTCGTATGAAAAAGTGACAACCATAAGACCGCGATGGTGCAATAATCCATTTTTCAGCTCA
4	43.4	atttcttcatttttcggAGTTTTTAAAATTAGTTTTTGATACGACAAGTTTATTCAGTCTTTGGATTAAT[T/C]TTACAGCCGAGTGAGacaatatctttttcttcttctcttctatttcaagaaagggagaaaaggaggaaga
4	43.91	CCTGACTTAAAATTGGGCCAATAATTACTAGGATTCATAACTGAGTAGTAAAAACTCAAATTTGGGCCAA[A/T]CaaacactgactcaaagttgggCCAAGTAATAAGACTCAAAATCGAGCCAAATACTACACTCAAATTGGA
4	44.42	gaggaggcgacaggagataaaggaggaggaagaacagagttgaggagaggggaaaggggaagaaggacga[A/G]AGTGAGGATCGggcggaaaggaaggaagaggttaGGTAGGAGGGGGTTGGGGGATGGGGGGTAGGGAGGA
4	44.93	ATAGTTAATGGCAGATATCGTTCTAGCAAAAAAAGTGAACACAGAGAAAGGGACGAATGAATCAGAGCCG[A/G]AGATCCTTATCTTGAGCTTCGGGCAAATGGCGTTATCAGCTGATGTCTCCTTGATAACGATTGTAATTTT
4	45.44	GCATTCACTGAGGACGGAATTTGGATTCGTTTGAGTTCCGGTGAGATTAAAGCAAGACCAACAGGGCAGA[A/G]GAGTGCGGGTTTCTCAGGTTGGAGTAAGCAAATGTTGAATGGGAATAATAACAGTGTAAGCAAGTAGGAA
4	45.44	AGGTTAAATGCATCATGGAGTGGATTTCAGTTTCATCGTCCACCTTAAGACCTTCTCCCTTcaccatctt[T/G]tttttttttcgctcgctccatcttttagttttttttgtagttttattttgGGGATTTTATTTTCTACGCT
4	45.44	ccttaaaaaaaaaaaactcaaaacaaaaaTTTGGGCCAATTAAGTGCCTGACTTAAAATTGGGCCAATAA[A/T]TACTAGGATTCATAACTGAGTAGTAAAAACTCAAATTTGGGCCAAACaaacactgactcaaagttgggCC
4	45.44	AAGTGCGCCTCTGAGACGGTTTTAAATTTGCAGCGTGCGGTTCTTTGGGTATTCATCCGCGAACTCTTCA[C/G]TCTAGTCCGAGGAAGGGTTCAGAGCGCCGTCTCTTGCCTGGGGCGTCGGGCTGTCTGTTCACCGTTGACT
4	45.95	ttattattattcccattcttAATGTATAATTTCTTTGCTGTAGAATATTGTCCATTGTTATGCTCTGTAA[T/C]TGTTGGACTAGCTTTTATGTACAACAGTGAACAGCGAATGTTTCCACTGAAGGGTTGTGAATGCGTAAAT
4	45.95	tattattcccattcttAATGTATAATTTCTTTGCTGTAGAATATTGTCCATTGTTATGCTCTGTAACTGT[A/T]GGACTAGCTTTTATGTACAACAGTGAACAGCGAATGTTTCCACTGAAGGGTTGTGAATGCGTAAATTGAT
4	45.95	tttttcttatttttcttcttcattctgccTGTTGTTACATTTTGcagcttttctcttcttttttcacatt[A/T]ttgtattatttcgcCGTGATTTGTTTTTGCATTGGCTTTTATGCTTTAAAGCAGGCAAGATAGAgcaaaa
4	45.95	tcttcttcattctgccTGTTGTTACATTTTGcagcttttctcttcttttttcacattattgtattatttc[T/G]cCGTGATTTGTTTTTGCATTGGCTTTTATGCTTTAAAGCAGGCAAGATAGAgcaaaatcctctctctctc
4	46.46	GTCAGGTCCTGGAAAAAAAATCCTGGGAGTTCAGGTTAAGGAAAATCCTTTCAGGCCAGGCTtaggaaaa[A/T]caaaaatcccGACAGGCCAGGCTCAGGAAATCCCAACAAGTCAGTTTCAGGAAGTCCCTCCAGGTCCCGC
4	46.46	TCGAGTGCTTTCCCTCCGACAAGCTCGTTCCTTTGGGTTTCGGGGTTTCAAGTGGTTTACTCTTGCGCTG[T/C]CCTTGTTATTGGCGTTCGGAAGGGCGAGGGCCGATTAAGGGTCTCGTGATCTCGCCCTCGCTATTATCTA
4	46.46	CCGACAAGCTCGTTCCTTTGGGTTTCGGGGTTTCAAGTGGTTTACTCTTGCGCTGCCCTTGTTATTGGCG[T/G]TCGGAAGGGCGAGGGCCGATTAAGGGTCTCGTGATCTCGCCCTCGCTATTATCTAATCGTTTTTAttgca
4	50.04	TATATTTCTGATTGTTAATTAACTGCGAAATTCTTAGTATCTGGCAGGATGTGCTACGTAATTCCTGCAA[T/C]ACgagatcattcttcttcttcttcttcttcttcttcttcttcttcttcttcttcttcttcttcttcgttt
4	52.08	ttttcttttgttcttgcaactcctttcttctctttcccttgcctTAATGCacatttctttcattactttc[A/T]tctccccctttcttctctcttcttctttctccttttctgtttttcatatccctttcctatattttttctc
4	52.59	CAAGACGCACGATTACATCTTGTCGTGCGGCAAAGTCTTAGAAATGTCTAGAAACTCTTTGGCATTAGTT[A/G]CAAGACAATCCAGGTGCATTGTCTCTGTGTCTCCAAAGGGCCTTCATTTGGTAGGAGGCTGCATATCAAG
4	53.61	TAGAAACGGACGAAATCACAGCGATTTTCACAGCAGACTACATACGAAATAATAACGCGAGTAATAACAC[A/T]ATGATATTATTACGTTCGGCCTTATAAACAATAAAGTCTTACTATAGGAAATGGCGAAATCAGAGTGATT
4	53.61	AAACGGACGAAATCACAGCGATTTTCACAGCAGACTACATACGAAATAATAACGCGAGTAATAACACTAT[A/G]ATATTATTACGTTCGGCCTTATAAACAATAAAGTCTTACTATAGGAAATGGCGAAATCAGAGTGATTTTA
4	54.13	CATACCTGTCCTCTGGGCACCATAGAACTTAACACCCTTGTTCGCCCAAGCCATATTATTTTCCAATAGT[A/C]CCGTAGACAGTATCGGCTACTTTATGGCAGCCAACTTGTATAATATGTTACGATAGGCCTGAGTAAACAT
4	54.13	CTTGTACACACAGTCTCTGCAGGGAGTCATCGCTGTACAGTTCTTGCATCTTAATCCGTGCTTGCATTGT[T/C]TCGTGGCTTGCCTCGCCCTCTACCAGGCACTCCGCAAAAGCTCGTGGCTTGCCTCGCCCTCTACCAGGCA
4	54.13	GCCAAAATCGTCTATATCATTATGGCCATAATTAATGTTATATACTCGCATAATTATATTCCTTATTCGT[A/G]GAATATAtgtattgtcttcatcattatcattggtaatagtAGTTTCCAAATGGCTACTTTTCATTGAGGA
4	54.13	TTATGGACGTGTTTCTTCACATATGTATCGCGAATGTGTCCTTTTCTTTAAAGTATCTCACCCCtcagtc[A/T]ctttctattctctattttttgtttccCATTTTGTCCCCTCATATATTACAGGATTCCCGGCCTTCACGAG
4	54.13	atcatcattaagagtgtgtgggtgggggaggggtggagggggggaggagagagttaaagagaagtCTGAC[A/G]TCAtatgaaggagtgagggaaggtgggagagaatgTACATAAAATGTTgtgaaagatattcattctcctt
4	54.13	agggggggaggagagagttaaagagaagtCTGACGTCAtatgaaggagtgagggaaggtgggagagaatg[T/G]ACATAAAATGTTgtgaaagatattcattctccttcatacgcTACTCGATAAAAGATTAtacgaaagacag
4	54.13	GCAGTGGGGCAGGGAATAACATTCacagggaaagatggagaaagaaagagaataaaataaattcaaaaac[A/G]aaaatgaaagcaATGGGTAAAGATATTCAAAAAGGTTAAGTGGGCAGGGACAGAGACGGAAATGGGAGAG
4	54.64	CGTCTATATCATTATGGCCATAATTAATGTTATATACTCGCATAATTATATTCCTTATTCGTAGAATATA[A/T]gtattgtcttcatcattatcattggtaatagtAGTTTCCAAATGGCTACTTTTCATTGAGGAAAATGTCT
4	55.15	CAGCAATCATATTTCAAAATAATTACTTGCCAACTTATTCTCCCTCTCAAAGCAGAAAATGGATCAAGCT[A/G]CTGTCCCCTTCGCATTAATCACAGGCGCCATTTTCCATAACGAAGGCCTCATTCTATTTAAGACCCGCGT
4	56.17	AATGGAAAGTATTGATAgctgtaataacgataacaacaatgatgacaattatgatagtaatgataatagt[A/G]atattgattaaattgataataatgataacaacaatgataatggtaatgataatgataataatgataatga
4	56.68	TATATTCTTGCCTACACACAATGGCATTGCGTCAACGTACATATTTTGACGTACTGTTCGATGTAAGTAG[A/T]TATAATTTTTTGGTggggttgtgttttttgttttttcttctatagAGGGGGAATGCACTCttgcattaat
4	56.68	TTCACCTATGTTCCTCTTAATttgtccccttccccctttccctccccaagGCCAATTtgccaccttccct[T/C]ctcctcccccttccgaATTTCAcattccccatccccttcccaatttgtcctttccccttcccaatttgtc
4	57.19	cacgtacaaataatgtgtgtatatgtatacacacccgGATAGATGCAAATGACAGATCATCTTCGTTATA[A/G]ATACTTAAAGCAAATCAGTGTATTACTTCTCACGCATAAAATTTCCCAAACCTTTTTTCAAAGcaactga
4	57.19	CAACTATGTAATATAACTGATGTTCCTATTTCCAAACGATGATCAGGAGATAAAGTTTTCACTTAGATCC[A/G]ATATAACAGGGTCGAGAGATCTACCGATGATGTATGTCGGGAAATCTACGTAATCTGTCAGCCCGTGAAC
4	57.19	tctctcacacacaggcacacacacacacacacacacacacacttcaggaAATATGTTAATGCATTGGACA[T/C]TATCCAGATTTGTGTAGGTACTTTTTCCCCATTCtgacatttatatacacatacacgtacagttACTCTT
4	57.19	cacacacaggcacacacacacacacacacacacacacttcaggaAATATGTTAATGCATTGGACATTATC[C/G]AGATTTGTGTAGGTACTTTTTCCCCATTCtgacatttatatacacatacacgtacagttACTCTTCGCCC
4	57.19	gagaagagagaaaaaaatgaagaaaaaaaagagaaagttattAAAAAGACAGGATAAGAAaccaaaagaa[A/T]tgagaaaaaaaaggataacaaggaaacaggaaaacagagacagaagacaCCCGAAAAGAGcacagaaaga
4	57.19	GATCGTCcttgacaaaaaaaaggaaaaaatgcgaTTTGCGTTTTGTTGTCTtggtttgtttttctccttc[T/C]ttagtTCCTTGTTCCTTGAGGTTGAGAGGTTATGATCGGCCGTGAATTTTGTTAAACGAAgatatggaaa
4	57.19	ATCGTCcttgacaaaaaaaaggaaaaaatgcgaTTTGCGTTTTGTTGTCTtggtttgtttttctccttct[T/C]tagtTCCTTGTTCCTTGAGGTTGAGAGGTTATGATCGGCCGTGAATTTTGTTAAACGAAgatatggaaat
4	57.19	ggaaaaaatgcgaTTTGCGTTTTGTTGTCTtggtttgtttttctccttctttagtTCCTTGTTCCTTGAG[A/G]TTGAGAGGTTATGATCGGCCGTGAATTTTGTTAAACGAAgatatggaaatgatgatgataataataataa
4	57.19	ATATCAGTGTAGGTTTTTCggtaaatttccagtttcatccagcctcctactttcgaaaccattttttttt[T/G]gaATGGAATCTCTCTTCTTGGTTTAAAGCTGTTAAGATGAtgatttccgtcgcatttgactcgttgatga
4	57.19	ATGACAAAAGAGACAGGGGAAGacagacgaggaaggaggaagatgatgttAAAATATTGAAGTGGGATAT[C/G]CAGTTTTGGGGAGGCTAAGGATAAAACTGCTTGGAAAAACAAAGCTACCAGCCTTCCTTGTGAATAATGC
4	57.19	taaagccgtagaagcgttgtgcggtctgcaccccaagataaatgtgaaagaacccgcaaaatactaagtg[T/C]ttttgtagccttcacttttaactgtttgatgtgaggcacccatgtaagccttgagtcaaaaattagaccc
4	57.19	TTAAGACAAACGCCATTTCATTGGTTACTATGctcttaagaaagaaaaaggggaaaggccTTAGTAAcag[T/C]aaacaaataataacaacaataatccgAAAACCAATGGCACAGGAcctgtaaaataataaataaacaaatg
4	57.19	TAAACCAGCCGAAAGTGATGCTCTGGGGTTGTGAAGGAACCGTTAGACTTGCATTTTAGGAAATTTCGAA[C/G]TAGCCTTTTTACAAAAAAAACATCGAAGCATCTGAACTAGCCTTTTTTCCAGGAACCTTTAAACCAGTCA
4	57.19	TCTGGGGTTGTGAAGGAACCGTTAGACTTGCATTTTAGGAAATTTCGAACTAGCCTTTTTACAAAAAAAA[T/C]ATCGAAGCATCTGAACTAGCCTTTTTTCCAGGAACCTTTAAACCAGTCATTTTTAGGAACATTTGAGCTA
4	57.19	AATACTGTTCCTTAGGTTTTATGGACGTGTTTCTTCACATATGTATCGCGAATGTGTCCTTTTCTTTAAA[A/G]TATCTCACCCCtcagtctctttctattctctattttttgtttccCATTTTGTCCCCTCATATATTACAGG
4	57.19	CTTACATCCACTCGACGCTGCTTCGTGAAATTTACTTCTGAGGGGATGCGAGACCCTTTgcatttctctg[T/C]ttgtctgtgtttttcctCATATTATGATTTTAAAGGATAGATAATCTTTGCCTCTTTGGTTTCTGAGTTG
4	58.72	tgtgtctcttacaaaagcaaaaatcaatctcctgtggcaaagtgagtggaccaacacagttaaagaataa[A/C]attagggtcaatgccacaaaactgacacacctcactccctatatagaaaagaattttcctccacggtgcc
4	60.76	AAGTATTTATTCAATTTTACTGCTGACTTCGATTTCTAAACGATAGTTGCTCGGATTCTATGAAATAAAA[T/C]GAATATCGATCACAGTCATCGGCGTAGTTGAAGCAACGAACTATATAGTGAACAGATTAAAAATACAATT
4	61.27	CGTTTTATTTGGACGAACAATGACTCTTATTTTCCTCTAAAGCAGTTTCccctaaaaaaatatttatttt[C/G]tctctctcttctctgttatcCCTACTACGTTATCACTTTAATATTTTTCTACATATTCTCCTTATATTCA
4	61.78	GTGTGTTTCTCTGCTTAAATGTTCACCTTGAATCCTcctcacacatacagacaaacacattaccccctct[T/C]tctctctgacaatacacaaaacaaaacagccaCGTGAAATGTTTATACATCTCCCGTTGCCAAGGAGTGA
4	65.36	AAATTATTTTTAAGGATGTTTTCTAATGCTGTTCTTTTATAAAGATCCTGTTGATGCTTTCGTGTCGAAG[A/T]TTCATCCAGAATAATAAGTTTTATGAATTATGAGGAAATGATAGCTATATAACAGCCTTTACTGACAAGG
4	65.87	TACCAATGACAGCAATGGAGTTTGTCATTCGTGGACACCAATGACAGCAATGGAGTTTGTCATTCGTGGA[T/C]ACCAATGACAGCAATGACTGACAGCATACTGGGAGACATAACATTAACAGCTAAGTCTTGTGAACCATAC
4	65.87	GAGATGATGAcctctaaaaaaatatatgaataaaaaatggcgTTCTGAACGTAGTGTAGAGAAGGGAATA[A/G]ATTTGAAATCACACACTAAGGAGTACTGCATTTCTGCTTAAGCACGAATGAACGAAATTACAAGATATAC
4	65.87	atgaataaaaaatggcgTTCTGAACGTAGTGTAGAGAAGGGAATAAATTTGAAATCACACACTAAGGAGT[A/T]CTGCATTTCTGCTTAAGCACGAATGAACGAAATTACAAGATATACTTCACTGCCAGGAGAAAAAGACTCG
4	66.38	GTCCGAAAAGGGGGAGATTTGATTAAAGTTGAAATTATTTTTAAGGATGTTTTCTAATGCTGTTCTTTTA[T/C]AAAGATCCTGTTGATGCTTTCGTGTCGAAGTTTCATCCAGAATAATAAGTTTTATGAATTATGAGGAAAT
4	66.38	aatgataataacaatagcaataacatttaatgatagtaataaaaagaacaacagaaataTTACTGTAAAG[A/G]AATATTTGTCTGTTGATCACCTTTCCTTTGAACCCTGTGACCTGACGTGACCTGTCCTGTGCTGTCCTGA
4	66.89	TTGAAATTATTTTTAAGGATGTTTTCTAATGCTGTTCTTTTATAAAGATCCTGTTGATGCTTTCGTGTCG[A/G]AGTTTCATCCAGAATAATAAGTTTTATGAATTATGAGGAAATGATAGCTATATAACAGCCTTTACTGACA
4	66.89	AAGGATGTTTTCTAATGCTGTTCTTTTATAAAGATCCTGTTGATGCTTTCGTGTCGAAGTTTCATCCAGA[A/G]TAATAAGTTTTATGAATTATGAGGAAATGATAGCTATATAACAGCCTTTACTGACAAGGAAATTGTGTAC
4	66.89	CAACTGACCATACCAACACACATATAACAAACGCTTACagccaacaaacacacaaacactcacaccgTCG[A/G]CAATGGATCAATCTCCCGACGCATTTAAATGAAAACGAGCATGATGTAGCGTTAATGGTATTGGCAAAAC
4	66.89	tagtaatagaagtagtagtagtaatagttgcattggtagttgcaatagtagtagtagtagtagtagtagt[A/T]ggtagtagtagtactagcagtagtagtaatagtagtagtaagcagtTGTAGCGGTAGTTACCACAAAGCC
4	66.89	agtaatagaagtagtagtagtaatagttgcattggtagttgcaatagtagtagtagtagtagtagtagta[A/G]gtagtagtagtactagcagtagtagtaatagtagtagtaagcagtTGTAGCGGTAGTTACCACAAAGCCT
4	66.89	gtagtagtaatagttgcattggtagttgcaatagtagtagtagtagtagtagtagtaggtagtagtagta[C/G]tagcagtagtagtaatagtagtagtaagcagtTGTAGCGGTAGTTACCACAAAGCCTTTTTTAAGTCTGC
4	66.89	atgatattgtcctGTCTATCCATCAGGTAGATTTTGAAAACCCAGACTTTGAAAGATTCCCAGGAATGGC[T/C]CACCTGGAAGGAGTCGAAACCGTCTTAGGTCCAGGTGAAGTTCTTCATATTCCTATGTATTGGTGGCACC
4	66.89	ATTGGAATATGATTGTGCAATAAATTGTAGTAGCCTATGACTAATGCATATCCATAACATTTTGTTACCA[T/G]TGGTGTTACCATTTAATGTTTAAAACTTAAAATCAGTTTTACATTTGTAAGGGCCTCTATTTTATAGAGA
4	66.89	ATGATTGTGCAATAAATTGTAGTAGCCTATGACTAATGCATATCCATAACATTTTGTTACCATTGGTGTT[A/G]CCATTTAATGTTTAAAACTTAAAATCAGTTTTACATTTGTAAGGGCCTCTATTTTATAGAGAGGCTATTG
4	66.89	tgataattacgataaaagtaataatgataataacaatagcaataacatttaatgatagtaataaaaagaa[T/C]aacagaaataTTACTGTAAAGGAATATTTGTCTGTTGATCACCTTTCCTTTGAACCCTGTGACCTGACGT
4	66.89	catttaatgatagtaataaaaagaacaacagaaataTTACTGTAAAGGAATATTTGTCTGTTGATCACCT[T/C]TCCTTTGAACCCTGTGACCTGACGTGACCTGTCCTGTGCTGTCCTGACCTCCCTACCTCACGTTGCTTCT
4	66.89	cccctctttccccgcCCTTCGAAATAGATGTAAATGGAGGGTTTTGTTTATCGCCATCTTTTTCTCTATT[A/G]CTTAGCCGATACGTCCAAACACCGTAAATATTGAGGTTCACGTTAAGTATAAACCTTCTCGGTGGTAGGT
4	67.4	cttttatctttgaactttcactctctcttccctccctcctttccaccctccaactttcccttccctctac[T/C]tctccttcctccttcccaccctcaaaGGTTCCCTCCATTTTACCCTGCTACCTTCCTTTACACTTTaaca
4	67.4	ttatctttgaactttcactctctcttccctccctcctttccaccctccaactttcccttccctctacctc[T/C]ccttcctccttcccaccctcaaaGGTTCCCTCCATTTTACCCTGCTACCTTCCTTTACACTTTaacattt
4	67.4	CATTAATTCGGGGCTGTGACACCAAATCTCTTACGGTTATTCTCGGAATACATCACGGTCACTTTGTGCT[A/G]TTTTCTCGTCATTCGGCTGTCCTTATttcgtctgtgtctctgtttctgtctgtgtctctgtctctgtgtt
4	69.95	ctcttctatcttcttcgcCTGCTTCTTGTTTCTTTGTCGCCGTTGTCTGGCTGCCTGTACTTATTCGAGG[A/G]TGAGTTTctgtcctttctttgtttcttcgcAGTCGAGGTACCCTGGTCGAATGCTTCCTTGAAAAAAGAG
4	70.46	aatacagaagtTCACAGCTACAGGGTACAGCGTCTTCtcaagattaagaagaagaaagaaaaaaagaaaa[A/G]aaaagaaaaaaaaaacgcataaaatTCGGTAATGGCTATTTCAGAAGATATGGTATTTCTGCGCCAGAGA
4	71.48	ATTGCGCTGTTTATTTTAATGTTGAAAATAAGCTCGGGAAATTTATCGCTGACGGTCAGTCTAGACGCAG[T/C]GGCCAGTATAATGCCTCCTTTAgcctgcctttttttttcttgcatcttcTCCTGCTGCTCCTTCATCATC
4	71.99	GAGGGTGAGTTTctgtcctttctttgtttcttcgcAGTCGAGGTACCCTGGTCGAATGCTTCCTTGAAAA[A/C]AGAGTCATTAATTTGGTGCACACGATTTCCTCTTCGTCAGGACGCCTCTCGGAGGAGCATGAGAGAAGTC
4	72.5	CATTGGCTATTTTGTTCTAGAATTACCACGTCACGGCGACAAATCCAGGCGACCAGAGAGCGCGGCTTCA[A/C]CTACGCTAGCCATCCAAGGGGGAGACTAATTAGTGCGATATTACCTGTCAATACCGGTGTACCTGCGGCT
4	72.5	caaacTGGTACAAATAAAAGCATCGGTAAATAAAACTGTCCACGATATAGAAAGGAAATATTGTGAATAA[A/C]TACGAATCATCATACGATGATACACAAGACAGGTTAAACATGCAGGCGATTCTCTGCCACGGCTCTTACT
4	73.01	ATGTGTAGGTTGGGTTAGGTGAGGTTTAGGTTTCGGATAGCTTaggatagatttaggttaggtaaCATAA[A/T]TTTAGACTGGGTTGGATtacgttaagttaggttagtttagaatagttaagttataatcataaggatagAT
4	73.01	TCTTACTGTACTTGAAGCTTTTCGGGTGTAGAATACATAATTTAATTTAGGGTACATAGGATAATTTAAT[A/C]GGCACATCTCTCAAACCAGATCCAGGAGGAAACCCTGGCTAAAGTGATATGGACTACGATTCCCAATCGA
4	73.01	CACCGACAGCAGGCGACGAAGACGGTGATGAATGGGGGGGCATCAGGGTTGTTGACGGCGCCGCAGATGT[A/C]GAGTAGACGCATCGCCTGATTAAGTTGAAAGTATAGGGATAGCAGGACTGCGCGGGTTTGATCATGTAAG
4	73.01	TGCAGCAGAAAATTTGCTCATTTAATCCtgcataaagaaagaatgaaaaaatgcaaATGGGAGCGAAAAG[A/G]CCACACgagaagaggaaacgagagaacaCGTGGGCGCGAGAACAGGTAATATTGCCGACGAGTTCACTTT
4	73.01	CCtgcataaagaaagaatgaaaaaatgcaaATGGGAGCGAAAAGACCACACgagaagaggaaacgagaga[A/G]caCGTGGGCGCGAGAACAGGTAATATTGCCGACGAGTTCACTTTCGCGCCACATCGTGGGAAGAGAACAT
4	73.01	ATCTTCCTGGCACCGGGCAGGGCCATTCTTGCTGGACCTCTGCGTCGTGCCACCACAATTCCTTGGTGTC[A/G]GGCCCTTATTAATGGTCCAGACGGCCCCTGCAAGGCTTTTTGAGTAGTGCTGAACTTTCATTGAAAGTAT
4	73.01	TTTAAGACAAACGCCATTTCATTGGTTACTATGctcttaagaaagaaaaaggggaaaggccTTAGTAAca[A/G]taaacaaataataacaacaataatccgAAAACCAATGGCACAGGAcctgtaaaataataaataaacaaat
4	73.01	ACCAGCCGAAAGTGATGCTCTGGGGTTGTGAAGGAACCGTTAGACTTGCATTTTAGGAAATTTCGAACTA[A/G]CCTTTTTACAAAAAAAACATCGAAGCATCTGAACTAGCCTTTTTTCCAGGAACCTTTAAACCAGTCATTT
4	73.01	TTGTGAAGGAACCGTTAGACTTGCATTTTAGGAAATTTCGAACTAGCCTTTTTACAAAAAAAACATCGAA[A/G]CATCTGAACTAGCCTTTTTTCCAGGAACCTTTAAACCAGTCATTTTTAGGAACATTTGAGCTAGCATTTA
4	73.01	AATAATAACTCCTTTTCTAACAATCAGAATATCTATCCTTTTCATTCTAATTATAAACAAATCTAATTAA[T/C]CTAAAACCTTTGTCTCCTCAtccttcatcttcgtcatctgtCTCTTCTATACTGCAAataccttcatctt
4	73.01	AACCAAACAGCATTTTAGTGAGGCCGCCGAGCCAAAAAGGGCAATTTGTATGCGGCTCCACATCCTGCCC[A/G]GCCGCCCGGCGCACTCCACTCCGCGCCACATTCAATGAGTTTAATATTTTTACAAGAAGAAAGAggtatg
4	73.01	AGTACAAGGAGTTATAACGATGGTGATACTCGCcaaacaaaagaacaaccaaTTTTCTGTATACTTCGGT[A/C]AACTGAAATTTAACACTAACTTAACTGAAACTGGAAGAACATACTATCAAAGTATTTACTTGCCTCTCAC
4	73.01	ccccattcgccagccttaattttcttcatctttcgcCCTCCCCCCATTCGCCAGccttaattttcttcat[T/C]tttctctctctctttcccttttccttcactggctttccttttcttcttttttcattttctctttgttctc
4	73.01	tttcttcatctttctctctctctttcccttttccttcactggctttccttttcttcttttttcattttct[T/C]tttgttctccccTTCACTACCTTTCatattctctatctttttctctttctcatcccttcgAATTTCAATC
4	75.06	TAATCCTGCACTCTAACTTAACAGCAAAAAAACTACCTCATAAGAATAGGTATACTAAACCAGTATCACA[T/C]ACTAAGCTTGTACTTCTTTCATTCTGTCGTTGTCGTATTTTGAAACACGCTAAcaaaagtcaaataaaaa
4	75.06	GCCTACACACAATGGCATTGCGTCAACGTACATATTTTGACGTACTGTTCGATGTAAGTAGATATAATTT[T/C]TTGGTggggttgtgttttttgttttttcttctatagAGGGGGAATGCACTCttgcattaatacacacaca
4	75.57	aagctgatgctaatgatagtgatatgatggtgaggatgagggtgattgTAATGGAAAGTATTGATAgctg[A/T]aataacgataacaacaatgatgacaattatgatagtaatgataatagtgatattgattaaattgataata
4	75.57	ATGACGGTCGGGATGGGAAATGCGTCGTGGAAAGTTCCTGAATCCGTCTGTTTTCTTTGCctatgaagag[A/G]aaggagaataagaagatgaggaataggaaagggaagaagatgaggaggaacaggaagaggaaggatatca
4	75.57	GATTTTAACAGCATTACAACAAGTGATTTTGTTAGTAATCACGAACCATTTCACTTCCGCTTACTCTTAT[A/G]CCATCACTTCAAAATTCATCTCTTTTATAATTCGTTGCAGCACTTCCCACTTCATTACTTGACCATTTGG
4	76.08	attaccataacctCATTAATATTCTCATCACGCTTTCATCAAAAGTTGCAAATTGATCCTTATCAACTCC[A/C/G]CGTGCCACATCACTATCAGGAAACAAATCAAGCGgacgaaaaaaaacacgaaaacatcataagaaataaa
4	76.59	GTGTTCGTTTTACTTGCCAACTAAAGCATAAGAAATCCCTTAAGCACCTTTCAGGACACTTCGTAGAGAA[T/C]TGGACAGGCGAGGAGATCCTGCTAAGAGTCCTTCCTGGTATCCGGCAGGTTGGGAGATCCTCACAGGTCC
4	76.59	cctCATTAATATTCTCATCACGCTTTCATCAAAAGTTGCAAATTGATCCTTATCAACTCCCCGTGCCACA[A/T]CACTATCAGGAAACAAATCAAGCGgacgaaaaaaaacacgaaaacatcataagaaataaaacaagagtac
4	76.59	TCGTTTTTGCAAGCGACCTTGTTATTCAACCTTGAGTGAAACTGACGGCTGTGTAACTCTTCTCTCGAGG[T/C]GAGTGTGTGTTGTCTTTGTTCACGCTAGAAGATGTGTGAAGTTACGGCAGCGAGTCTTAATTAATCTTTG
4	76.59	TTTGCAAGCGACCTTGTTATTCAACCTTGAGTGAAACTGACGGCTGTGTAACTCTTCTCTCGAGGCGAGT[A/G]TGTGTTGTCTTTGTTCACGCTAGAAGATGTGTGAAGTTACGGCAGCGAGTCTTAATTAATCTTTGCTGCT
4	77.1	AGAATGTTAATCACTCGGAATGCCTTTGCTGTAATATCACATTCGTAGACTCGTGTTCTCTATCGAATTT[T/C]TGACTTTTGATGCCTTTTTTTGAGTCAAGTTTTCATTCGTCAGGATAAAATGTAACGAGGGAACTCTCTT
4	80.67	CTTCGGGATTAAGCTCTGTTAGTGTCGGTCCCTGGCACTTTCTCTGGCGCTTCGCCTCTGCCAAAGGGGC[A/G]CGTTTATACGTTTGCGTATGTGTATgggcatacgtacacacacacacacggggggacgcacacgcacaca
4	80.67	ACGAATGACccggtcttgattttttttttgtcacgtcCTCTTTTCATACTCccgaccttttttctttctt[T/G]cttgctctctttatttctctttaccttaattattttatataaatatatatttctgattttaCCGTCTCAT
4	80.67	GAATGACccggtcttgattttttttttgtcacgtcCTCTTTTCATACTCccgaccttttttctttcttgc[T/G]tgctctctttatttctctttaccttaattattttatataaatatatatttctgattttaCCGTCTCATCT
4	80.67	catcattatcatcattatcatcatcatcatcatcatcatcatcatcagcagcagcagcagcagcagcagc[A/G]gcagcagcagcagtagcagcattatgattattattatcattaatattttcatcattattgttctaacTAA
4	80.67	ATCAGTATCTATTAAGCTGTCATAAAAGTCATAAATGAAACCCATTCACGGATATCATAAACGTAACTAA[A/G]ATTATCTCGGCATATACCCAAGATTATCGTACACGTATTTATCTTTATGAAAGACCCATCCTGTGCCACC
4	80.67	ACCTGAAGTGGTCGCCAACGTATACAACTCGGCTGGTCGTCTCTGAATTGTCCCCGAATTGTACCACGAA[A/G]TCATCTCTCCGTTAATGCGGAAGGTCGGTGTTTACCTTGCGTCCTACGTGTTCTGTTTCCTCGGAATCGC
4	81.18	gagaaggaagagggttgagaagaggggaggggaggaggcgacaggagataaaggaggaggaagaacagag[T/C]tgaggagaggggaaaggggaagaaggacgaAAGTGAGGATCGggcggaaaggaaggaagaggttaGGTAG
4	81.18	AGAATCTTAAAGATGTTGGCAGTGTACCGAGTGTGTGCAACATTAAGAgtgtgggaggaagaaagaagct[A/C]TGAGAATGTAAAGAAGTGACGGtatggaaggagaggaatgaagcaggtgggagggggggggagagagaga
4	81.18	ggaggggagaaaagagagaggaaagaaaaaaaagaaagaaagaaggggttgAGAGCAAAATTAGAAATAC[A/G]GAGAGGAATGGCGAGACAGAGGTAGGCGTTTAAATCAACTGTTATTGCTGTTTGGCTACTAAAAGTAACA
4	81.18	ATGCTACTTTCTAACACAGGTTAACAAAAGAAACaatatgagaaaatgaaaatcaaaatggaTTCAGCGA[T/G]TTCGACTAAAATAGATTaccaaaaggaaacaaaacaaagatgccTTCCACACACAAATCATTTTGCACAT
4	81.18	ATTTCCAGGTCCATCAGGCTCTTTGTTTTACTGTCCTGGGGATGTTTAGAAAATAAATTAGTGAGCAAAA[A/C]CTTTTAACAGAAGGAAATTCTTAGAAGTCCATATTatcaaaagaataacaaagatacagTGTGCTGAGaa
4	81.18	gattttttttttgtcacgtcCTCTTTTCATACTCccgaccttttttctttcttgcttgctctctttattt[T/C]tctttaccttaattattttatataaatatatatttctgattttaCCGTCTCATCTTTCCTATATTTCCAT
4	81.18	GCTTTTACTATctccccacccacacacacacatctatttaaATCTATCCATCCCTTTATCTGTGTGAATC[T/C]GTGATCCAAGatcgagagagagggtgagtctCCCAAACCCGTTCCTCTATAGATACCCTACCAGAAGTAC
4	81.18	AACGATGGGATCAACCGTTTTCATCGGATTAGGTAATTAAATATGCATTGCCATAAATGAAGCTAGCGGC[C/G]GCCTCGAGTCAAATGGATTCTCATTAGCATAAACTAATTACTGGCCCGGTCTGGTGGGGACACTAATATA
4	81.18	agagagagagtttgggcgTCAGGTACACAGCCTTCGCTATTAAAGACAACTGCAAATCACAGCACGCCAG[T/C]CTCCCAGTCGCTACCACCACTGAGCATACAGAATTGTTATACAAGGGATTCGTGTAGtcttgaggaagag
4	81.18	GAGATGGACAGAGgggtgatgggagagagagagagaaagagagaaggaaggagggaggaagaaagagcgt[C/G]gaaggaagtggaggagaggaagggacatATATTAAGAAAGAGATGAACTTGCAATGAAATAAAAAGTCTC
4	81.18	gagagagagagagaaagagagaaggaaggagggaggaagaaagagcgtggaaggaagtggaggagaggaa[A/G]ggacatATATTAAGAAAGAGATGAACTTGCAATGAAATAAAAAGTCTCACAAACATATAGACGAACACAG
4	81.18	TATTTGGGCTACGGCAGCGGGGGGAAGAAACGAGAGCATTTGCTGTTTAGTCTCATTCTATAAAGGGCAA[A/T]TGAGGCTATATGTTAATGGTAAAAACGTGTCTGATATACTAATAGGATAAAGACGTAAAGACATaaatgt
4	81.69	GAATTCTCCGTTTCCTTCAGTTTCGTAATGTCATTTTTACGGATATGAAGTTTTCCTCTTGTCCATAAAT[A/T/C]CTCATTTAATGTCCCTTTGCCTTTTTAGAATCGATTTCCCGATGATACTTTCACtggtttcgagagagag
4	81.69	TCTAACAGTCTCGTGTGGATCTAAGCACCTTCCTGACAAATTAAACAAACAGGTTAAATGAACTCGACTC[T/C]TTCCATCGTCCATAAATCCCGATTAGcgaccataaataaataaagaagagagagatgagccAGAGAACCG
4	81.69	TGAACTCGACTCTTTCCATCGTCCATAAATCCCGATTAGcgaccataaataaataaagaagagagagatg[A/C]gccAGAGAACCGCTAGCTTCGCTCGACAGACTTTCCGCTAAAAGATAAACATCCGCTGAACACGCTAAAC
4	81.69	gtttattttttctctctttctttcttttttttttttttttttttttttttttcttctttttttgtgaaaa[A/T]TTTCGGGTCTTAGAAGAAGATTTCCACATACATCATACAGTGAGCGTTTTAAACAAATTCTCCATATTCT
4	81.69	tttcttttttttttttttttttttttttttttcttctttttttgtgaaaaTTTTCGGGTCTTAGAAGAAG[A/G]TTTCCACATACATCATACAGTGAGCGTTTTAAACAAATTCTCCATATTCTAAAAATGCACGATCCCCGAC
4	81.69	ttttttttttttttttttttcttctttttttgtgaaaaTTTTCGGGTCTTAGAAGAAGATTTCCACATAC[A/G]TCATACAGTGAGCGTTTTAAACAAATTCTCCATATTCTAAAAATGCACGATCCCCGACCTCGCGTAGACA
4	81.69	tcatttttcggAGTTTTTAAAATTAGTTTTTGATACGACAAGTTTATTCAGTCTTTGGATTAATTTTACA[A/G]CCGAGTGAGacaatatctttttcttcttctcttctatttcaagaaagggagaaaaggaggaagaaaggaa
4	82.71	tttttttttttttttttttttcttctttttttgtgaaaaTTTTCGGGTCTTAGAAGAAGATTTCCACATA[T/C]ATCATACAGTGAGCGTTTTAAACAAATTCTCCATATTCTAAAAATGCACGATCCCCGACCTCGCGTAGAC
4	84.25	GCGGCGAGGGCGATCGGTAGCGAATTGTTCAGCAGAGCGTCAGAATCTCGTCGTGCTGTTAAGTCAGGTG[A/C]TTTGTAAGTACCTGTGGCGTTCGAGATGTTTCGGATTCTGGAGCGTTTCGGATTTCGAAATCTTCGGAAT
4	84.25	GAATCTCGTCGTGCTGTTAAGTCAGGTGATTTGTAAGTACCTGTGGCGTTCGAGATGTTTCGGATTCTGG[A/T]GCGTTTCGGATTTCGAAATCTTCGGAATAGGGATTGattgatatatggatatatataagcatacaggtat
4	84.25	GGAAACCCCCATTCATCAATGTATCCTTCCCATATGGCATCCTGACCTCCTTCGAATTTCACCCTTATTC[A/G]TAACTGAAATAAAGACGATAATCGTTTGAAGGAAGTAGGACAGAACAGGCAGACCATTCTTCTCTTCGGG
4	84.25	CGTTGTCTTGGATTTTGGTCAAGTAGTCCTATCATTTTCTAGTATGGTTAAGGCATCTTGAGGTTATGGC[T/C]AGTAGTCCTATTGTTTTCTTGACTTCGTGTCTCTAAGAACAATTATTTTCTTGACTCTGTCTTCTCTATG
4	84.25	TTTGGTCAAGTAGTCCTATCATTTTCTAGTATGGTTAAGGCATCTTGAGGTTATGGCTAGTAGTCCTATT[A/G]TTTTCTTGACTTCGTGTCTCTAAGAACAATTATTTTCTTGACTCTGTCTTCTCTATGAACAATTATTTTC
4	84.25	tttcttgagAATCTgtctaacattactattatttagaAGAACTGTTGTTTTCTCGAGTATATGTCTACCA[A/G]TCCTATTGTGAAATATCTTGAGTTTAGGTAGAGCAGTTCTATCATTTAGCGTCTAAAGTGTATGTCCTTT
4	84.25	cttgagAATCTgtctaacattactattatttagaAGAACTGTTGTTTTCTCGAGTATATGTCTACCAGTC[C/G]TATTGTGAAATATCTTGAGTTTAGGTAGAGCAGTTCTATCATTTAGCGTCTAAAGTGTATGTCCTTTTAT
4	84.76	ATGAAGAGCACAGATTAGACTACACAGGGAATAGGGAATGACAAGCAGTTAATACAGAAGCCCAGGGTAG[A/G]TAATGGCACGCAGTAAGAGGAGACACAGCAAACGGGAGATATACAGGAGACTAAGAGAGGAAGAcacagg
4	84.76	TAGGGGTAAACGATAAAATGACCAACACTCCTTTTTCTTATCCATCAGAGTGAAAAAGCATTCGAAAGTC[T/C]CGTAATGACtggcattttttaaaatcagaaAATTATAACCATTAACCTGTAAATTAATAATCTCTTTATC
4	85.27	CGAGGAGGGTTGAGTTTGCatagtaaaggagaaagagagagagggatgtaattaatatatagataaacag[A/G]tagatgagtgataatgaaagcaagacaagggaaagggtgaaggagaggattgAGACAAGAGTAAATtatt
4	86.8	ACGGCTAACTGATGAAGCGCCCTTGAACTTGGtttcaggaggaggagagggaggaggtttaACGGCACTA[A/G]TGGCACCAGGTCTCCGCCGCAAGCACTTTCCACGTCATCCAGACTTCCTAAAGTCAAAGGCCCTCTTCTT
4	88.33	ATAATCAGGTATGTCtaaaggaaggaaaattaaaatgTAACACTAAGTGAACAAATGGAAAAGAGAATTT[A/C]TAATGGAGAATGAACTAGTGAACATACATATGAAGGGTGTAATGAGAAGTGCTAACTTGACGGAAAATTT
4	88.33	tgataatggtaatgatgatagtgatgatgacgatgatgatgatgaaagtgataatgattacaatgtcAGT[A/G]acagtatcattaataacaatgatagaaagaaaaatggcattaatggtaataataattacaaaaataatga
4	89.35	TCTACCCATTGGTGTGGATCTTAATACTGCTCTTGGTTCAGCCGCTGAAGCAGGTGGACAAGTAATTGGA[T/G]TCGCTGGAGGCGATAGCAGTGAAGGCCCAGAATTTGGAGTGGGAGGAGTAGTAGGAGGAAGTGGATTCGG
4	89.35	tcataccttgtctacatttgtcaatatgaatacggttcattatacAAGTGTAGAGTAACTAAATCGCTGG[A/T]TGGCGCGACAGGGTGACGTGTGTCCCCTTTTGCCCTAAATTTAATCCCGTGGCTGTGCCATTGAACAATT
4	90.37	CCACCGCCGACACCTCCGCTGCCTCCGAAACCACCGCCGACACCTCCGCTGCCTCCGAAACCACCGCCGG[T/C]ACCTCCTCCAACAACTTGACCGCCGCCCTGGGAAGCTGCATTTAAGGCAGTCTGAAGGTCAACGCCGCTC
4	90.88	CTCAGAGTGCCTTACTTGCGTTagttaaaaggagaagaagagagagaggtagtctTTTATTtgtgtagtt[A/T]gtttgtttgttgtttcagtTATTTTATTGATGCATTGGCACTGTGTCGAACGTGAAGAAGGGTCGGGCAG
4	90.88	ATTACCGTAATAAGGTACACAAACAGGGACGCACAAAAATTCTTGTATTTTTGGAAAACGGGAAGGCAGC[A/G]ATCCGTTTCGCCGTTGCGGTTggtagttttttttcatgttaatgtactgttttctttattttgtttttat
4	90.88	TTACCGTAATAAGGTACACAAACAGGGACGCACAAAAATTCTTGTATTTTTGGAAAACGGGAAGGCAGCG[A/T]TCCGTTTCGCCGTTGCGGTTggtagttttttttcatgttaatgtactgttttctttattttgtttttatt
4	90.88	CCGTAATAAGGTACACAAACAGGGACGCACAAAAATTCTTGTATTTTTGGAAAACGGGAAGGCAGCGATC[T/C]GTTTCGCCGTTGCGGTTggtagttttttttcatgttaatgtactgttttctttattttgtttttatttta
4	91.9	aaaggagaggagaaataaggggggagggagagaaggagagataaatggggaaagggagggaaggagagag[A/T]agaggggaaggaagagaaggagacagaagaggggaaggtgagagaggagagataagaaggttaagaaaag
4	91.9	cagcggtgggatttacTGTTTTTGTGAAGCTGTGTAGTAGACACTATGTAAGACTATGACTAGCAAGATA[C/G]CAAATGGATACTAACTCGAGTGCATATCTGTTTTAATCCAACAAAGCAAAATAATTTCTTATTGTTGGTC
4	91.9	AGCTGTGTAGTAGACACTATGTAAGACTATGACTAGCAAGATACCAAATGGATACTAACTCGAGTGCATA[T/C]CTGTTTTAATCCAACAAAGCAAAATAATTTCTTATTGTTGGTCCTCTTCATTAGCATATACAAGTATTTC
4	91.9	CTCTATGGTCCTTTAAGAAAGGTTTGGGTCGTGTGTTTCACTCACTGCGTGTCTCGTggcagtgtgtgtg[T/C]tgtgttgtgttgtgttgtgttatgctgtgctgtgatgtgatgtgatgtgatgtgatgtgatgtgatgtga
4	91.9	TGGTCCTTTAAGAAAGGTTTGGGTCGTGTGTTTCACTCACTGCGTGTCTCGTggcagtgtgtgtgttgtg[T/C]tgtgttgtgttgtgttatgctgtgctgtgatgtgatgtgatgtgatgtgatgtgatgtgatgtgatgtga
4	91.9	TTCATTTGACTTTGAGTGTGCATATAGTCAGTGAATTTGTGTGTACGAAAATGCTCGAAGCAAATTGGTT[T/G]GTGTTTCTTATAACAAATTATATTTACAACAGATAAAAGTCTGCAACTAAGGCTTAAATCAATTGACAAG
4	91.9	ATTTGACTTTGAGTGTGCATATAGTCAGTGAATTTGTGTGTACGAAAATGCTCGAAGCAAATTGGTTGGT[A/G]TTTCTTATAACAAATTATATTTACAACAGATAAAAGTCTGCAACTAAGGCTTAAATCAATTGACAAGGGA
4	91.9	attttttccttccttcctttctctctttccttttctcttctcttcttttccttgtgtctctattttcccc[T/C]ccttttcctgtCCTTACTCCTTtaatctcttctccttttcccctttttttctttatctccttccttcccc
4	91.9	ttttttccttccttcctttctctctttccttttctcttctcttcttttccttgtgtctctattttccccc[T/C]cttttcctgtCCTTACTCCTTtaatctcttctccttttcccctttttttctttatctccttccttccccc
4	92.92	AGCAGTGATTTTACTTTTCCCACTTCTGCTTCCAGTCTTGTCCACCAATAATGTGCTGAGAAGACGAAGG[A/C]GTTATTGTAGTTAACCCAGCTGCAGAAGTGGCGATCCCGTTGTTGATTTTATGGTAATGATCTATGTCAC
4	92.92	GGTTTTttcctttatgatttttttttttaagactgattttcgatttcttttccttcttcctcttcttctc[C/G]tacttctccttctttgtgtctctctttctcccaatattcctttccttctgcgcttgccacctccctcctt
4	92.92	ttgtcttacattcactcttcattttctttctttctctatcactctctcctttctctcttttttttctatt[T/C]tcctaCCTTCGCTTCCTCAATCTCACATTCAGTTCTTTCCCAACAAACCTAATTaaagcctttctttttc
4	92.92	cattcactcttcattttctttctttctctatcactctctcctttctctcttttttttctattctcctaCC[T/C]TCGCTTCCTCAATCTCACATTCAGTTCTTTCCCAACAAACCTAATTaaagcctttctttttctctctctc
4	94.45	GTGATATTAGACTTATAGATTTAGATACATCACTTcccttactgtcatcatcatatcatcaaatGAAAAC[T/C]CGCTAGCAGGATTGCAACAACAATCGTTTAAATATAAATTTAATATAAACGATTATTGCACTTACTGTCC
4	94.45	CGATGATAGCCTCCGTGGTCAAGGGATGGATGACAGGCTACACAGGCTACATCCTTCTCACCCTTTAATG[T/C]CCCACATCCTaggcagcagcatcctctccctTGACGCACAGCCACACGGCCGCCGACAATCACCCTCGCT
4	94.45	GGTCAAGGGATGGATGACAGGCTACACAGGCTACATCCTTCTCACCCTTTAATGTCCCACATCCTaggca[T/G]cagcatcctctccctTGACGCACAGCCACACGGCCGCCGACAATCACCCTCGCTCAAGgtccacacacgc
4	94.45	acacacacacacacacacacacacacacacacacacacacacacacacacacacacacacacacacacac[A/G]cacgtaagcctTGTGATGCGGCCGACGTTCTTGAGGCTTTTAAATTCAAAGGTGATATTTTCTGAAGCTA
4	98.03	ATTAACTCATAAACAATAAACGCTGAATAAATTTGTAAAAGATGTCGATACGAGAAGATGATAGAACCCG[A/C]GGCTTCGGATATGGCTCGCGCAGGGAAGGACGTTTATTGAGAGtgagagatgatgatggtgatggcgatg
4	98.03	gagataagcaGCTACCAAGTCAATTGTTTCGAGGGATAGTTCCTAACGAGGTATGTGAAGACCCTTTTAG[A/G]AACCTCAGATACCGACTTAATTAAAAGCCCTAATTAAGCATCCCCatcaatcaatcactcaatcAAGACG
4	98.03	AACAAACAAGGGGAGAGTATGCAGCAGAAAATTTGCTCATTTAATCCtgcataaagaaagaatgaaaaaa[T/C]gcaaATGGGAGCGAAAAGACCACACgagaagaggaaacgagagaacaCGTGGGCGCGAGAACAGGTAATA
4	98.03	GGGCTGCCATACCATCTTCCTGGCACCGGGCAGGGCCATTCTTGCTGGACCTCTGCGTCGTGCCACCACA[A/T]TTCCTTGGTGTCGGGCCCTTATTAATGGTCCAGACGGCCCCTGCAAGGCTTTTTGAGTAGTGCTGAACTT
4	98.54	TCAGGTCCTGGAAAAAAAATCCTGGGAGTTCAGGTTAAGGAAAATCCTTTCAGGCCAGGCTtaggaaaaa[T/C]aaaaatcccGACAGGCCAGGCTCAGGAAATCCCAACAAGTCAGTTTCAGGAAGTCCCTCCAGGTCCCGCC
4	98.54	cttcctcttcctccttccagtcCAGCCTCATTTCACACACACCCTTTTAGGTAAAACTGTTTTAAGCTTC[A/C]ATTGCCCCCGCCCCCCTCTGCCCCTCTGCATTCGCATCGGGTGGGGATCACAGCACTCGACGAGAAAACA
4	100.58	TTCTAACTTCTAATATGATCAGCGCAATTATGAGCCAATGGCTTAAACAAGACTAGAAGCAAACAAATGA[A/G]cataaaacaaactaaaaacactTGCTATCTCAGTCGTTTTTCAAGGCAGTCTTGCACACGCGCGCCTGCA
4	100.58	CGCGTCCGAAAAGGGGGAGATTTGATTAAAGTTGAAATTATTTTTAAGGATGTTTTCTAATGCTGTTCTT[T/G]TATAAAGATCCTGTTGATGCTTTCGTGTCGAAGTTTCATCCAGAATAATAAGTTTTATGAATTATGAGGA
4	100.58	CATATCTGTGAAACACACAGCAAAAATTTACCAACTGACCATACCAACACACATATAACAAACGCTTACa[A/G]ccaacaaacacacaaacactcacaccgTCGACAATGGATCAATCTCCCGACGCATTTAAATGAAAACGAG
4	100.58	ACATATAACAAACGCTTACagccaacaaacacacaaacactcacaccgTCGACAATGGATCAATCTCCCG[A/G]CGCATTTAAATGAAAACGAGCATGATGTAGCGTTAATGGTATTGGCAAAACCTATGATCAacattattta
4	100.58	ttgttagtattgtcatcattattattaagagtagtatcactttcattgttagtattcttattgttatgag[T/C]attgttatcattatgagtaattttgttattattactatcattatcatcatcattattgttttatcgttgt
4	100.58	tcattattattaagagtagtatcactttcattgttagtattcttattgttatgagcattgttatcattat[C/G]agtaattttgttattattactatcattatcatcatcattattgttttatcgttgttattatcattatcat
4	100.58	cattattattaagagtagtatcactttcattgttagtattcttattgttatgagcattgttatcattatg[A/G]gtaattttgttattattactatcattatcatcatcattattgttttatcgttgttattatcattatcatc
4	100.58	CCTTTCTAAAACTTATCACAgacaaaaagtaagagaaagagaaggttctGAAACACACCCAACAGAACCG[A/C]AATCATCCATctgatacacagacacacaccacagAAAGTATCGCAATTAAAGGGTCGTTTGGGCGAATTC
4	100.58	ttcctcttcctccttccagtcCAGCCTCATTTCACACACACCCTTTTAGGTAAAACTGTTTTAAGCTTCC[A/T]TTGCCCCCGCCCCCCTCTGCCCCTCTGCATTCGCATCGGGTGGGGATCACAGCACTCGACGAGAAAACAC
4	101.09	agaatgaccaggacgaagggaaggaagcgaagaaaagCGAGGCGACGGACTAAGGCAGTGAGAGAGGAAG[T/C]TGGCAAAGGACACTGCCATAACATCGCGGGGAACAGAGTGGCTTGTGATGCAAACCTTTGATTAATTGCA
4	104.67	gaTGACTCATATTTTGGTTGtgaaaaaataagataacaagAGAATtaagcaataaaagaaatatctgaTG[T/C]ATTTCTTATATCGGACGATATAAgaaatcaccaccaacatcatcatcatcatcatcatcatcatcatcat
4	107.73	GGATCTTAGATTTGGATTCACTAATAAAAGCATCGGTATGTTTGTGATTAACGGTATCTGATGGAATCCT[A/G]TCCTCTGTTTGGCTTAGAATTTGAAGAAGGGTTGCAGAGTTTGTtgatcttgtgtgtgtttttttatcgt
4	107.73	actactactactactacttttactactactactactactactactactactactactactactgctacta[C/G]taccgatACTGCTAacgttgctgctgttgctgttattgttattattactactaccatcattaacactata
4	110.8	aaataaaatggagaaaGTACCTGACTATACATTTTAGAGTCTGTAAGGTTATACCaaagaggtacagaat[T/G]attttgaagacattcgtCCCACCAAAGTCAATATCACGTCATttaactcggacacgttggaaattcttac
4	114.38	ccggtctatttattaattctatctttcctgttactAAAAGAGTCGTTGTACCCATTCCGAGGGACATTCA[A/T]ATTCAATTTTCCACAATATTTCCTAACCAGAAACTCTCGCCACCTAGGTCTACAGGTTTCACTTGTTGAT
4	114.89	GTAACTTCATCAACCCAAGTttctattcataaaaaaaaaaaaaaatcacaaccggtctatttattaattc[T/C]atctttcctgttactAAAAGAGTCGTTGTACCCATTCCGAGGGACATTCATATTCAATTTTCCACAATAT
4	115.4	ttatctatttcacaTAAAGAAAGTCAGTGGAAAACCATTAATAGTACATagtatgctggtatgattttca[A/T]TTAGAAGCAAGACATTGTGgaagtttcaaataaaatggagaaaGTACCTGACTATACATTTTAGAGTCTG
4	115.91	CGCGTGCAAGTACGTGCCTGAGTGTTGGCGTGTGAGCACTCGTGCATGCAGGCATGCTTTAATACACCTG[T/C]TCGCGCGTTTGAGTGTGCTCTCCGTGACGTCAAGATAATTAGAAAATCAGGCCTATCAACATTTACCTGT
4	115.91	GTTCACTACATCCCTACTACTACTGCACTGCGAGAGGCCTTTCACCCGACAGGCATCTCAGGGGCAGGGA[A/G]CTTAATTGAGCCAATTTGACCGGATAATAACAGACATGCGTATATAATTCCAGATTCCCTAGTTGCTTCA
4	115.91	tccttctctttctcttcttccctctcttatttatttttgtatttatttgcgtCTGTCACTCGGCGGCAGA[A/G]GGAGAAATGTCTCTCGTCGTCGCAGGAGAAGTGTTCAGCTCACGGCgattggaggaaaagagaagggcga
4	115.91	ccttctctttctcttcttccctctcttatttatttttgtatttatttgcgtCTGTCACTCGGCGGCAGAA[A/G]GAGAAATGTCTCTCGTCGTCGCAGGAGAAGTGTTCAGCTCACGGCgattggaggaaaagagaagggcgaT
4	115.91	tctctttctcttcttccctctcttatttatttttgtatttatttgcgtCTGTCACTCGGCGGCAGAAGGA[A/G]AAATGTCTCTCGTCGTCGCAGGAGAAGTGTTCAGCTCACGGCgattggaggaaaagagaagggcgaTTCG
4	115.91	tctttctcttcttccctctcttatttatttttgtatttatttgcgtCTGTCACTCGGCGGCAGAAGGAGA[A/T]ATGTCTCTCGTCGTCGCAGGAGAAGTGTTCAGCTCACGGCgattggaggaaaagagaagggcgaTTCGTT
4	116.42	AGGTCTGTTCTTCAGGGTGTCAAAATATATACCAGAGAGCGTGTTCCCGATTTAAGAAATGACTGTAGCC[A/G]ACGGAGTTACCAGTACCAGTGTCTTCTCTCCCGTATACTTGTAGGCAGGTGATAGACAATTACGGAAGGA
4	116.93	GGAAGttaaatagaaaaagataaaagaaaagaaactgatcAGAGTCTTTACCTAAAACTAATCTAATTAA[A/T]AATAAATCTAACATTATTTTGAAacttgatctttctctctttgttttcgtaaagatgaaatgaaaacaac
4	118.46	AACAGTCATTTTTTTCTCCACAGCTTTATCACTATCATGCTAACAGTCATTTTTTTCTCCACagctttat[A/C]actatcatcactgttattattttcaccatcataaaGCACCACTGAAATCACCATTACATTAACCTTCATC
4	118.46	CTacatccattcctccctcctcataTTCCTTATACAAATCAAACACCTAATTCCTGTCActacctcatct[T/C]cctttcccctttttaatcctctcctcatactcctccccaccatcctcattctcctcacacacccacctct
4	118.46	tcctccctcctcataTTCCTTATACAAATCAAACACCTAATTCCTGTCActacctcatctccctttcccc[T/C]ttttaatcctctcctcatactcctccccaccatcctcattctcctcacacacccacctctcattttcctc
4	118.46	TTTGATATCTTCTTTAAAAGTCAGAGTTACAGACATCAGTAATGCACTGTATTCGTGATagtaacttgtt[T/C]ttttttttgtttttttttttgtaattttcaagatttgtgtatcatatatacacattcatttgCGGTGCAG
4	118.46	TCTTCTTTAAAAGTCAGAGTTACAGACATCAGTAATGCACTGTATTCGTGATagtaacttgttttttttt[T/G]tgtttttttttttgtaattttcaagatttgtgtatcatatatacacattcatttgCGGTGCAGTTTGCTT
4	118.46	CTTTAAAAGTCAGAGTTACAGACATCAGTAATGCACTGTATTCGTGATagtaacttgtttttttttttgt[T/C]tttttttttgtaattttcaagatttgtgtatcatatatacacattcatttgCGGTGCAGTTTGCTTAGTT
4	119.48	attagatatcattaacattgctgtttttattagttatcattatcattgctgtttctattagttgctatta[T/G]cactgctgttttcatcagttatcattattattgcttttattactgtcaATAAGTCAATCTATTACTTCTT
4	119.48	TCTTTAAAAGTCAGAGTTACAGACATCAGTAATGCACTGTATTCGTGATagtaacttgtttttttttttg[T/G]ttttttttttgtaattttcaagatttgtgtatcatatatacacattcatttgCGGTGCAGTTTGCTTAGT
4	121.01	GGCGAATAGTGGTCAAGGATAGAAGGATTGGTccaaggaagggggggaaggtggTGAAGGGTATGGCctg[A/G]ggggggggaggttgaaaacctcacaagaGTCATAATTGTAGTATAAAGGTCTTCTTGGATGTTTAACGCA
4	121.52	gctttttttattggttatcattatattgctgtttttattagatatcattaacattgctgtttttattagt[T/C]atcattatcattgctgtttctattagttgctattatcactgctgttttcatcagttatcattattattgc
4	121.52	tttttttattggttatcattatattgctgtttttattagatatcattaacattgctgtttttattagtta[T/C]cattatcattgctgtttctattagttgctattatcactgctgttttcatcagttatcattattattgctt
4	121.52	gtttttattagatatcattaacattgctgtttttattagttatcattatcattgctgtttctattagttg[T/C]tattatcactgctgttttcatcagttatcattattattgcttttattactgtcaATAAGTCAATCTATTA
4	121.52	ATagggtgtttttttatatatgcaaaaTGGTGAATTATTTTGAAGGCTGCCTgcgcttgttttctttttt[A/C]tttgagtaTTTCTTCCGCAGTGTGTGAAATTCGGTCCGTGATGACCTTCGTGAACAATGTAAAGATGTAA
4	121.52	TCGGGGACGCGGGTGCTTCCCCACCTGTCATCATCCGTCTCTCGGGGACGCGGGTGGTCAGTAGCAGAaa[A/G]gggggcagagagagggtggggagaaagGCCAAGGTTCCACGTCCTGGGAGATCATTTAAAAAATCAAGTT
4	122.03	TGATGCTGTTCCTTCATtgctcataccccccccccttacctttctcttcatctgtccatttcccccttaa[T/C]ccttcctctctctcactcccattttttctctaacctttccttttcccccctcaCCCCTGCTCGTCTCCAC
4	122.03	tcttcatctgtccatttcccccttaacccttcctctctctcactcccattttttctctaacctttccttt[T/C]cccccctcaCCCCTGCTCGTCTCCACTCCCTGCTTTTCttgccctcccctctcctccttacccctcgctc
4	122.03	cctctttcctctacctgtctcattcttccttccttctcttcctttatctccctctcccccactctccctt[T/C]cctctcctttccccttaaactctttttcttttttcagaatgTCTGTTTCTGTTCATCTTTGCTTCGTTGT
4	122.03	ctctttcctctacctgtctcattcttccttccttctcttcctttatctccctctcccccactctcccttt[T/C]ctctcctttccccttaaactctttttcttttttcagaatgTCTGTTTCTGTTCATCTTTGCTTCGTTGTT
4	123.05	CGGAGGTTCCCTTGCATTAAATTCAAACAAGAGAAGAAACCGGAGAATGATCAGAgggaaaaggcaaaga[T/G]agaggaatggaaaaggaggaggaggaggaggagatgaaagagaaagaggaggggaatcgGGACAAGAAAa
4	123.56	AGGGTATGGCctgaggggggggaggttgaaaacctcacaagaGTCATAATTGTAGTATAAAGGTCTTCTT[T/G]GATGTTTAACGCACGTCACTCAAGCTAAATTGTGCAACTCTGACCACGGTATTAGAGGGAAGAGTTTCGC
4	123.56	TGTACCAAAAGGCGTCGCACCGATCACGTATAATCGTAACATTGCAGTTTTCTTTCCCGAGATACTTAAG[A/G]TAGATGTGTATAAATGAAAGGCTGTGAATCAACCACTGGAGTACAATTTATTcaacatataaaaatattc
4	123.56	TGTTCAGACTCATTCTCATTTTACCAAACATTCAACCGTGACAATGGAGACACTGGTACGTGACTATACC[T/C]TGGTTTGACATTGACAGTTAGGTAAGAATAATCGGGTTTCTTAATCCTAGCATAAACGTTCACATGAACC
4	123.56	gaccaggtgaggaataaagttaagggtcccgttcgCTTCTCTTGAAATGAAACAACAAAGATCTAACAAA[T/G]ATGCTTTTATCCTtctctagtgtccttccactgtagtgatagcaatagtagtagcggtagcacgagcaat
4	123.56	atcagtaaaaaaatcagtaaaaaagatcaataaaagtatggtaaaagaagagtaaaagatcagtaaaata[T/C]agtaaaagtatggtaaaagtagagtaaaagatCAGATCAgttaaaagagatcagtaaaaagataattaaa
4	123.56	ATCATCCGTCTCTCGGGGACGCGGGTGGTCAGTAGCAGAaaggggggcagagagagggtggggagaaagG[T/C]CAAGGTTCCACGTCCTGGGAGATCATTTAAAAAATCAAGTTGGACGCTAATGTTTAacgaagagagaacg
4	124.07	TGGCAATATAGATAACTTAGATATGACCTAACTATCCCTcttttaaaagattaaaagaactTGGTTATAA[A/G]GAAGtggtagaaaaggaaaaggaagaaaatgggaagaaaggcaaaagaaaaagagaaggaatgaagattG
4	124.07	TCCCCCTTCCTCTtgaccttcttctttctcttttctttttttcttcttcgtcttccttttcttcttcttc[T/C]tcgccttctctttattcttctccctcttcatcttctcttccttttcttctttatcaccgttttcttcttt
4	124.07	tcttctttctcttttctttttttcttcttcgtcttccttttcttcttcttcttcgccttctctttattct[T/G]ctccctcttcatcttctcttccttttcttctttatcaccgttttcttctttcttaatcgTTTCCTTATTT
4	124.07	tcttcttcttcttcgccttctctttattcttctccctcttcatcttctcttccttttcttctttatcacc[C/G]ttttcttctttcttaatcgTTTCCTTATTTTATGGGAAGGGTTAATATCcctgcttttccctctctttat
4	124.07	cttcttcttcgccttctctttattcttctccctcttcatcttctcttccttttcttctttatcaccgttt[T/C]cttctttcttaatcgTTTCCTTATTTTATGGGAAGGGTTAATATCcctgcttttccctctctttatcctt
4	124.07	TAGACTCTTCTTCAGACGATAAAAATCATATAAGGGAAAAGTCTCGTCAGACTCGGAACGTCACGGTCTA[A/G]TCTTTCCTCTTCAGCTGTGattgcatttcatttcattagCTTGAGTATTTCTCACACAGTTGGTCACCGG
4	124.07	GTCTTTCCTCTTCAGCTGTGattgcatttcatttcattagCTTGAGTATTTCTCACACAGTTGGTCACCG[T/G]TTAACTAGGAAATTAGTCACTTTtctgatgatttttattactgatttattCATTTGCTGGTTTACCTGTA
4	124.07	TTTCACCTCCTCATAATAAAATCTTTTGTTTCCAAACCTCGCTACGCAAATCCCCTCCAGAAACCCTTGA[A/G]GACATTAGAAACCCCTAAGCAGATTCAGAGAAAAGTCCTGTCTCTGATCAATCCTCCAATTTCTTTAACA
4	124.07	CCAGTTCTTGTACTTTTAATGTGTTGAAGTTTTGTGATCAAGTGCGATTTTTGATTACGTTTCTGTGCCT[A/G]TTTTTTATAATTTGTGCAGATATAGAATTTGCAAacacttattgttactgttgatcATCATTCGCTTTGA
4	124.07	TGTGTTGAAGTTTTGTGATCAAGTGCGATTTTTGATTACGTTTCTGTGCCTGTTTTTTATAATTTGTGCA[T/G]ATATAGAATTTGCAAacacttattgttactgttgatcATCATTCGCTTTGAATgccaaaacactcttccg
4	124.07	CAGTAAACGTGATTTCTAACAAGAGGCTGACTGGTTCGCTTCAAATATACAATGGGAATCAGGTATACAG[A/G]TATGGTACAATGATTTCAAGGGGTAAAAATTTGCTGCTTTTCAAATATGACTTGATGGATTAAGTTGCTT
4	124.07	acgagtaTATTGTCATGATTTTAAATAAGGAGATTGAGGGTTAAGTTAGATGAACAGAAGTGATGAACTC[A/G]GCTCTTTCGAACGAGCCGACGTTTCGCCCTCTGAACCCGAGCAGCTTCAGCACCTAAGCGTTTCTCCCCA
4	124.07	GAAAACTAAAACATATATAAGTCTATAGGCCTGGTTTACATAAAACCAAACACTTTGCCAATATCAAATA[A/T]GAAGAAtgacatagacagacatatattggTAGTTAAGGAAGCCTGaaccagagagaagagaaaatagaaa
4	124.07	cCACACACAAAATTGCGAAAACggcaacaaaaaaaaaggagaaaaagatttaAGAAGAGGAAtcagaaga[A/G]ggggggaaggaagggtgtGGCCGCCATAGACTCGCAAACTAACAAGACGCGCGTTTGTCTAGCCTTCTCT
4	124.07	caaaccacccgagagtcatcctcaaaatacgccaaacccacatgtacattacctgaagttgggtaacacg[T/C]tatcaaactaacatctttaactctactgagttaattATCCACTACAGCGTAACATATATTTTGGTGGCAA
4	124.07	CAAGCTTATAGTCAGGATACATTATATGAAATGTGTAAGGCGTTTCTTAACATGTATCACATCATATTAA[T/C]CAAACAGTTTATTGCATCCTCTGTTATTTCTCCTTCTTATATCTCCTGATACAATGCTAGCTaacttata
4	124.07	TCACATCATATTAATCAAACAGTTTATTGCATCCTCTGTTATTTCTCCTTCTTATATCTCCTGATACAAT[A/G]CTAGCTaacttatatttcttgtttttcacaGCACTTTATATTTCCTTACTCTAAATACAGACCGTTATAA
4	124.07	tcttccctgaaAAATGAAGGCAAAATTTATTGATTTCACCAACAtattaatcacctactctttaccGAGA[A/T]GAGGAATGGTTTCCTAATCCGCTCCACCGAGACAATGTATTGACAAGGATAATTTGAGGAACACATTCCT
4	124.07	ATGATACAGCATATCGCCCGTCGACGAGCGCTGTCAGTCGCCTTGGAACAGCTGTGTCTACTGTGAGCTC[A/T]TTTTAACCTCCTGCAGAGCGGCCGCGGCGGACTAATGGCCTAAGAATAGATACTTTACGGTAGTCTTATT
4	124.07	TTCTCCATTTCTTCAAGGTTTTTCATTAAGTATTATTAGAAATGCCATCATAAATGGTGtgatattattt[A/C]tctttattttttatcattatcttagttATATTGATAATCGATGTTCTTCTTACTGTCATAATTCCTGCTA
4	124.07	AATTGGAGTTCGATTAGTGTTTCTGTAAGTATGAATCGACCTCTGTCTGAtaatgcaagaaaagaaaaaa[A/T]acgacagATAATCTTGCAAATGAAGCAGAAATTGTACTGGATACTATCAAGTTAAATAGTCTTGTTACCT
4	124.58	GCCTCACTCGAccagaggccagacaggaagcacgccgacgaggtttttAATCATTCCCTTTCCAATACCA[T/C]CCTTCACTCAACTCCTATGCCCTCTACCCAAATAGTCTCTACATCTTTCTCAGTACCACTTCCCCTGTCT
4	124.58	TccaaggaagggggggaaggtggTGAAGGGTATGGCctgaggggggggaggttgaaaacctcacaagaGT[T/C]ATAATTGTAGTATAAAGGTCTTCTTGGATGTTTAACGCACGTCACTCAAGCTAAATTGTGCAACTCTGAC
4	124.58	GTAGAGCGAGAGCACCTCATATTCTTCTCCATTTCCAGCAAGATAATGGTGTTTTTATGCGATCTTCACC[A/T]GCCCATTAGGACCCAATTAAGGTGACATTAGGTGCGCGAGGAGGGCCCGATCGTGATGGGAGTTTGCGGC
4	124.58	AATGTGCAGTATCTGTAAACTGGATGGAAAGAGTCCTCTACAAAGAGGAAAATGTAGATGGAGCCTTTGA[C/G]ATATAACTTGAGGAACCTCCGGACAACTATTTCTTCTCGAAGTAAATCCATATCATAAAGCAAAGTTGGA
4	124.58	TCATATCAGTGATAAACATCATCAACTGCGACTGTTAATATGATGTAAACAGAGGcagaaaaatcataaa[C/G]aaacatCGCGTAGTCGCAGCCTCGctttcttcctccgagcgctcACCACACGCGCTCCCCACACAGCGCT
4	124.58	AACATCATCAACTGCGACTGTTAATATGATGTAAACAGAGGcagaaaaatcataaacaaacatCGCGTAG[T/C]CGCAGCCTCGctttcttcctccgagcgctcACCACACGCGCTCCCCACACAGCGCTCACCACACAGCGCT
4	125.09	ttaaaagaactTGGTTATAAGGAAGtggtagaaaaggaaaaggaagaaaatgggaagaaaggcaaaagaa[A/G]aagagaaggaatgaagattGAAGTTCGCCCGTCAAGCAAAATGAAGCTACTTGTTATCTTTCCCACTGCT
4	125.09	ttttttttcccatcaCGTAATTTTTGGCCGTCTGACCAAGATGCTGTTTTCTTAATTACCAGAGCTCAAC[A/G]ATTGGTTTAGTAACTCTGAATGAGATGAAAGCCAAGCAGGAAGATgttgtgaaggagagggagaaggagc
4	125.09	ctttgtctcttttttccagTATTTATTCTTCTATCTGTTATTGACTCTCTTCCACTTATCATCCTAAGCT[T/C]ATATAGAATAGTTAAGGGTCTTCCACTTATCATCCTAAGCTTATATAGAATAGTTAAGACATTTGTTTAT
4	125.09	cagacaggaagcacgccgacgaggtttttAATCATTCCCTTTCCAATACCATCCTTCACTCAACTCCTAT[C/G]CCCTCTACCCAAATAGTCTCTACATCTTTCTCAGTACCACTTCCCCTGTCTCCTCAAGTCAAATCCTTAG
4	125.09	ttttAATCATTCCCTTTCCAATACCATCCTTCACTCAACTCCTATGCCCTCTACCCAAATAGTCTCTACA[A/T]CTTTCTCAGTACCACTTCCCCTGTCTCCTCAAGTCAAATCCTTAGTcaaatcctttttccattttgaatc
4	125.09	TAATAAAATCTTTTGTTTCCAAACCTCGCTACGCAAATCCCCTCCAGAAACCCTTGAAGACATTAGAAAC[T/C]CCTAAGCAGATTCAGAGAAAAGTCCTGTCTCTGATCAATCCTCCAATTTCTTTAACACCATTCCGGCGAC
4	125.09	AATCTTGCtcaggaggtcgaaggccatttcttaaaAAATTATCTTTGTCCTGCTCGAGAAAGCTGAACTC[A/T]CAGCTCTCCACACAGACGACTGCAGTTTGCTTAGTAAATGGAAAGTTCATATCATATCAGGGTACGAGAA
4	125.09	AGCAAGACACAGGGATCGAACTTGCAATGATGTCAAGTACCTTTGGGCAATTAAGGAGAAGAAAGGGCAA[T/G]GAGGCTGGAGAGAGTACAGAATACCGGCAGGAGTAATTTGTGATAGAAGTGCATTGAAAGAATGAAAAGT
4	125.09	TGCTGAGGATGGAGCCGCCTGGAAGCAGGCGAAGTAAACGCTAAAGAGGAGCTTTAGCGATACTGTGAGA[C/G]AGGGCAAGATAGAAACAGATGATCTGAAACAgttaaaagagaaacaaagaaaaaagttatattatttatt
4	125.09	TGGTTGTGAGATAAGTCATTTTAGATGATAAGTGGTTTTACCAATATATGGTGCCTTACAGCTATCATAC[A/G]TATATTTCTACACAAAAAGTTTGATCTTAATTCAGTTGGTACTGTAACTTTGAATTTGGAAAAGGTTTTG
4	125.09	GTGAGATAAGTCATTTTAGATGATAAGTGGTTTTACCAATATATGGTGCCTTACAGCTATCATACGTATA[A/T]TTCTACACAAAAAGTTTGATCTTAATTCAGTTGGTACTGTAACTTTGAATTTGGAAAAGGTTTTGGATAG
4	126.62	ATTGGCCTTGTGCAGTAAACGTGATTTCTAACAAGAGGCTGACTGGTTCGCTTCAAATATACAATGGGAA[T/C]CAGGTATACAGATATGGTACAATGATTTCAAGGGGTAAAAATTTGCTGCTTTTCAAATATGACTTGATGG
4	126.62	GTTCGCTTCAAATATACAATGGGAATCAGGTATACAGATATGGTACAATGATTTCAAGGGGTAAAAATTT[C/G]CTGCTTTTCAAATATGACTTGATGGATTAAGTTGCTTAAATAATTTGCTCTACAAGCGTGGCTTGTTGAA
4	126.62	ttgacgcctaaaacaaagaaataattcaTCGTCGAAGGTAAATGTTGCAACGAAATCTCGATAGCTTTTT[C/G]GTGTTGCATTAAAGTTATGGCCAATAAGAGATGAAAAAGTAAccaaaaaaaagaattgaaaatatatttt
4	126.62	taggtagaggaagagggaaaataagttAAAGgtggaatagaagagaaaagaagtcaatgaagagggtgag[A/G]gaagttGTGGAAGAGGGAGACATAGATAATgaagcagagaagagaggaaagggggaagatgaggaggtag
4	127.64	AGTCGATAAtgcatgtttttctctctctctctttttcctctcctcctcttttggtTTAAAGTGAGTCGAT[A/G]ATaatttttccttccccctctttctctcactttcggtCTAAATTGAGGTCGATAACATatgtttccctct
4	127.64	ctacctcgctctttctcttctccttcccttcctccctacctcgttctttctcttctctttctcccccctc[T/C]ctctctcaacctagcTCTTTCTCAGCTACTCCCTATCTCACaacttttctctcctttaacctctctctct
4	127.64	cgttctttctcttctctttctcccccctctctctctcaacctagcTCTTTCTCAGCTACTCCCTATCTCA[T/C]aacttttctctcctttaacctctctctctctctctctctctctctctctctctctctctctctctctctc
4	127.64	ctctttctcccccctctctctctcaacctagcTCTTTCTCAGCTACTCCCTATCTCACaacttttctctc[T/C]tttaacctctctctctctctctctctctctctctctctctctctctctctctctctctctctctttctct
4	127.64	aagacacgCATTACGTTTACAAACCattgcagaagagagagaaggttgcAGTAATGTGAACATCAAGCGA[A/G]AGTTATGAGTGGTTGATGCAACCTCCATTGTGCAGTTAATGAAATGTTGATCACAAACGACTCTCTGGCT
4	127.64	atcattatctttaatcatattgttatcattattatttttaccattattatcagtgcatcatcatcactat[T/C]atcattattatcattattatccatcattataatattgatttattgtgtatattttacaaGAAATGGATGG
4	127.64	gttcttgttttcaCCTCCATTCGCGAGGTCGGTTTCATCGAGCGAGCTTGGCTGTTTGGGGAAATACGGA[A/C]GCGAGGAGAGCAGAGAtagcaagggaggaaggaaggtcaAGTTAAGGTAATTAGCAATGAGtttgaaaaa
4	127.64	gaggaagagggaaaataagttAAAGgtggaatagaagagaaaagaagtcaatgaagagggtgagagaagt[A/T]GTGGAAGAGGGAGACATAGATAATgaagcagagaagagaggaaagggggaagatgaggaggtagtgaagt
4	127.64	aaaaaaaaggaaaagaaaataatgaagtggAGGAAgcataggaagagaaggagggtaaACGAAGAGGCAG[A/G]CGGAGTTGTAGAAAGAGAttaaatggaaaaggaggaagaatagtgaaataaagatattaacgaggaagag
4	127.64	CCATTTTATATTCTGTGTAGCTGCTATAAATATGTTATTGTAGCATATATACTGGAGCTTATACTTCCAG[T/C]ATCTAATACTTTTCCAACCGGGCAAAGCTGTTTTTAAAGTTAAGGAATTTATACAAAGAAGATATATCGA
4	127.64	ATTCTGTGTAGCTGCTATAAATATGTTATTGTAGCATATATACTGGAGCTTATACTTCCAGTATCTAATA[T/C]TTTTCCAACCGGGCAAAGCTGTTTTTAAAGTTAAGGAATTTATACAAAGAAGATATATCGAGGATTCTGA
4	128.15	TATAAATTACATTAGTTATATCACAGCGGAACAGCCTAATGAACAAAACTCGATCAAAAcgttaatgtgt[A/G]tgtataggcatatatttacgtttataagtttgtttgtttgtttgtttttgtgtgtgtatgtgtttccgtg
4	128.15	CACAGCGGAACAGCCTAATGAACAAAACTCGATCAAAAcgttaatgtgtatgtataggcatatatttacg[T/C]ttataagtttgtttgtttgtttgtttttgtgtgtgtatgtgtttccgtgtgtgcgtgtgcttgcggtgtg
4	128.15	gagggagagggaggggaggagggagagggggagagagagctatAATAAACATCAAAAGGCAAATGCCGAA[A/G]GCTGAGAGATAACTATGATTCCTAACAGGTCAACGTGATGGTTACAAGTGCATTTTAAAATGAAGGAGAA
4	128.15	ggagagggggagagagagctatAATAAACATCAAAAGGCAAATGCCGAAGGCTGAGAGATAACTATGATT[C/G]CTAACAGGTCAACGTGATGGTTACAAGTGCATTTTAAAATGAAGGAGAACACTGGCTTTTTCATGGTATT
4	128.15	Aatttatgaccatcatcatcattatctttaatcatattgttatcattattatttttaccattattatcag[T/C]gcatcatcatcactattatcattattatcattattatccatcattataatattgatttattgtgtatatt
4	128.15	TTCTTGCCATTTCGGGGCCAAATCGTGATCGAAAAAGACGCCAGTTGTCAGCATAAACGATGCAGAACAG[C/G]AGTCGTATTTCCCGAACTATAAAAGAGCGACAGCAGAAACGATGTCGTCAGTTTGCCGAAAGTGGCTTCT
4	128.66	ATGACGGGAATGAAgatgaatggaaggagaagagagaaggaaaagaagtgtaTGATGAtgtgaaggagga[A/T]gaggagcaaagattaagaggaggaggaaagtaatATATTATGATTTcagtgaggaaaaaagaaaatctta
4	129.17	aggaagagggaaaataagttAAAGgtggaatagaagagaaaagaagtcaatgaagagggtgagagaagtt[A/G]TGGAAGAGGGAGACATAGATAATgaagcagagaagagaggaaagggggaagatgaggaggtagtgaagtg
4	129.69	aatggacaaccaagagtatgtgtaaagtgtggtacaacaggtcatcaaggagatgacaactgtccaggtc[T/C]aatatgctgttaccactgcaaagaagctcatgaagcttcttcaaagcaatgtaaaaggtacaaatttgaa
4	130.2	tgcccaaccctcttgccgttttaaagaaaatggacaaccaagagtatgtgtaaagtgtggtacaacaggt[A/C]atcaaggagatgacaactgtccaggtccaatatgctgttaccactgcaaagaagctcatgaagcttcttc
4	130.2	aagaaaatggacaaccaagagtatgtgtaaagtgtggtacaacaggtcatcaaggagatgacaactgtcc[A/T]ggtccaatatgctgttaccactgcaaagaagctcatgaagcttcttcaaagcaatgtaaaaggtacaaat
4	130.2	tagcccatcctccttcccaccaacccttgccctccaatccttcttacaacacacactctgttGCATccaa[A/C]cagagtaggagtgaggggtctattgaggagactcctcctcccaaagtaaggtctttggagccatcaggca
4	130.2	AAGACTTAATAGCCCTAACTGAATTCAATCTGTTAAATGGAAGATCTGCCGTCTAGTATGAAGGCTGCTG[T/C]GAAGGGGAGATCCGTATCTAGAAACGCTTTTATCTAGAAAGGTTCTCTCCCGTATTTGGTCGAGTGGGAA
4	130.71	ttattatcatgatttttattattatccttatttttattctcattatcatcattatcattaatattattac[T/C]attattatcattcttagagagagagggacagacagacagacagacaaaaagagacagcgCCAGACACAGA
4	131.22	tctctacttttctctctcctcgccttatattcttcttcatttcttaagctctccctctctctcctttctc[C/G]tacatcttctcctcttctcttctctctttcctcttacctacctcttcctcctcctcactcttccctttca
4	131.22	tctacttttctctctcctcgccttatattcttcttcatttcttaagctctccctctctctcctttctcct[A/T]catcttctcctcttctcttctctctttcctcttacctacctcttcctcctcctcactcttccctttcatt
4	131.22	agacagaaagaattattatcataattaccacttAATTTTGGCTATTGGCTGTTGCTGTCATCAAGACTAT[T/C]TTCACTCCAATGCCAAGATATGGTTATTCCCagttatagtgataatcatagtTCGGGTAATAGCtttgag
4	131.22	ttattattacatctcTTTATTAcggtaatataatcatcatcacatcacgattgttatcgttgttgttatc[A/G]tctttattatcattaacattttgttattgtcagtgttgttgttgttgttattattatttttattattatt
4	131.73	CGATCTATTGTCATTACATTTTGGTTTTACTGAACAACTGTAGAATATAATGTTTAAAAAGGTTTCTTCG[A/T]GGAATGGTATAGACAGAGCTTTAGATATCAGATAATACCATTATCCACAAAGGAAGTTCATTGAAAGACG
4	132.75	GAAAATGAGTGAATAGGGATTTTTCTTCCACTGGCCCATAGCATTGAAAATCCTATTACAAAGTAGGGTA[A/G]TACGCATTCAATTTTTATGGTGTAATGATTCAATCACAATAAACTCGCAAAGGGATAACTATTTAAATGT
4	133.77	tctcctcgaagGATTCCTATCTCGAAGGATTCCTATCTCGAAGGATTCCTATCTCGAAGGAATGCCTAAT[C/G]GCCCTTAAGGAGTGATGATCTAGGCCGCCATTACCACGCGTGCGTCTCGTAAGGAGGGCGATATTTTATC
4	133.77	TAAAAGAATGattagaaagggggaaagagaaaagaaaaaagaaagaaaaggtagttaagatagatagata[A/G]atagatagatagatagatagatagatagagagagagagagagagagagagagatagcgaaagagaaagag
4	134.28	ccccCCTTCCACCTCGCCTCCCAACCCTCCTATCTACaaaatctctccttcctccttctctctctctctc[T/C]ctcctcgaagGATTCCTATCTCGAAGGATTCCTATCTCGAAGGATTCCTATCTCGAAGGAATGCCTAATC
4	134.28	TAGCATACCAGGTGTGATGGTCTACGAAGCTGTTAATAATTGACCATATGTTTTAGAAGTCCATTATGTA[C/G]GAATAGCGAAAGGTACTTCTGTGGGAAATCTTGATGTTTTGTTTCCATTGTATTTACATTATCAGTTATG
4	134.79	ccCCTTCCACCTCGCCTCCCAACCCTCCTATCTACaaaatctctccttcctccttctctctctctctctc[A/T]cctcgaagGATTCCTATCTCGAAGGATTCCTATCTCGAAGGATTCCTATCTCGAAGGAATGCCTAATCGC
4	136.83	aaaatacacagttgaatttattgattttctttcaaTCCCTCTAAACACCCTCTTGGTTAAGGAGTCTGCC[T/G]CTATTACATTTCCATCGCACAAGCAACGTCTCGTCGATCTCGACGACTATGCCGGCACCTCCTATCGGCT
4	138.36	GAAGGTTGGGAGGGAATTTGTATTATGAGTACATATCCGTGTGTAGGAAAGGATAGAATGAAATCTTTGG[A/G]GGAGAGCTAGAAAGAATGACAAGGCTGGattaagaaggggggggggatgaaaaagtgataagaatatgaa
4	138.36	GCACGACCCACTTGCCGAAAGACAAATTCCATTTTTCGCACTTCCCGCTCCCTTTCCATTCGTCCGCTTC[A/C]CGCCTTCCCGCCAGAGATATCCATTCAAACAATCTTCCTTAATTCTTTGCTTTTCAAAACTGCGCTAAGT
4	138.36	ctgggagggaggaagggaaaggagaaagaagaagagaatgatgttGGAAGAGcattagaaaggagagagg[T/G]atAAGGAAGAGGAATACGAAGTAACTACATATGAAGGGAAACCAGAGCGATATGAAAACAGAAAGTAAAA
4	139.38	ACAAGAACATCACACACAAAACAGCATAATGACGTGCGGAAATGTGTCGTACCTGCGTAAAGCAAATTAC[A/G]ATGTGAAGCaaatttttttccttgttgtgTGTACTTAGATGAAATTCTTGGTTTAATTGGGCTTTGTTAC
4	139.38	CCTGCGTAAAGCAAATTACAATGTGAAGCaaatttttttccttgttgtgTGTACTTAGATGAAATTCTTG[T/G]TTTAATTGGGCTTTGTTACAATCCTAGTAACGTGACTTTTATACGTTCAAGCTCCCTTTCCCAGCCACTT
4	139.38	AAGGTGGAATGAGTGAGAACAATATttggaaagagaatgagtgaataaggATGGTATTACTTAACGACAA[A/T]AAATAAAGTGTTTTTATTATACCGAGAGTATTACACGAAAATGAAATTACCGATTGAGCAAGCCTAATCC
4	139.38	tgagtgaataaggATGGTATTACTTAACGACAAAAAATAAAGTGTTTTTATTATACCGAGAGTATTACAC[A/G]AAAATGAAATTACCGATTGAGCAAGCCTAATCCATTTCTGTTGTTAGATAATATTTGGGCGTTCTTTTGG
4	139.38	ggATGGTATTACTTAACGACAAAAAATAAAGTGTTTTTATTATACCGAGAGTATTACACGAAAATGAAAT[A/T]ACCGATTGAGCAAGCCTAATCCATTTCTGTTGTTAGATAATATTTGGGCGTTCTTTTGGTATTGATAATG
4	139.38	aagagaatgatgttGGAAGAGcattagaaaggagagaggtatAAGGAAGAGGAATACGAAGTAACTACAT[A/T]TGAAGGGAAACCAGAGCGATATGAAAACAGAAAGTAAAAGGATATTTtgataaaagaaggaggaaaaatc
4	139.38	GGTAGCATGGCCATCTAGCATACCAGGTGTGATGGTCTACGAAGCTGTTAATAATTGACCATATGTTTTA[T/G]AAGTCCATTATGTACGAATAGCGAAAGGTACTTCTGTGGGAAATCTTGATGTTTTGTTTCCATTGTATTT
4	139.38	agaaaaaaaaaattgttcattttaGCCCTCTTCTTTAaccgaatgagggaagaggataaTGTTCGGAGAT[A/G]GCCCGGAGTAGGACAAGAATAATGTTTTCCGTTATGGGGACGGACAAGACCAATAGAATTTCgtttagct
4	139.38	TTCTAAGTCATTTTGCTGTCTGTGCAAACTGGAAGCTTGTTTTTCAACTAAGGTGTTCGCCCTTTCTGTT[A/G]TTAATACTTTTCTTCATTGGGAACATAATTTCTTATATTCATACCTATGAAAATCTCTTTTACATACTag
4	139.38	TCTGGATCCTGAAGGACTCTTGAAGGGCTGTTAAGGCGCGAAGGAACCGTGTGAGGAGTTTATAAGGATG[T/C]GGAGAGCGTTGGGGCCACAAGGATTTCCGGTTGTGTGGAGGAGGAGACTGTGTGGGATGTGATTGTGTGG
4	139.89	tatgaacaaacaTCCAAATATCACAAAACTTAACACTCGaaatttgctttgtttttcccCCCTCGCACGC[C/G]TTGCCCTTGTAAGCAGGCCGGGATCCAAATCCATATATAACCTTCTACAAAGGCATATCTGTTTAGCCCG
4	139.89	GCGAATCGACTTgacgtttgttttttttttcctttcgaatCTCCTCTTTCCTatcgtctctcttctccct[T/G]tcctttacccactttctcttcatccctctttttcttctcgaattgattttcctctttattttcctcttaa
4	139.89	TgacgtttgttttttttttcctttcgaatCTCCTCTTTCCTatcgtctctcttctccctttcctttaccc[A/C]ctttctcttcatccctctttttcttctcgaattgattttcctctttattttcctcttaaatCGACTCTTT
4	141.93	ATGTATCTTTTATTGTACAAGAGCATTCGTGACAAACGCGAATCGGACTTAAGCAATCAGAAACTCCTCC[A/G]AGATAAACAAAGAATCTGATCCAGTTATCGCATAGCGGAACATAACAAAAGCGCCGTTCGCTCCTGGCAT
4	144.49	AAGTTTTAATGGAATTGAATCGCTTTCAGTTCGGGCTTCGATTCCTTTTGTTGGCCCGCGAGGATCCTGT[A/T]GGTCGGATCGGTGAGATATATTTCCTGGGCTTATATTTTGAGGTTTCAGAATACggcttatgtgtctgtg
4	144.49	tgataacgaaattgataatgagataataatgatgacgaaatggataataaagatactaatgataataaca[T/C]tgataataaagacaCTTATGATAACGAAATTGATTATAAGGATAGTTAAGGATAATTAAATCTATAATAG
4	145	ctttcgccttctcttcttattttccctatCCTCTAACTTCAGTCTTTCATTCTCTAATATTCCCCtttct[A/G]ctccttctctctccttcctttcccgtttctccttccttttccctctctcctctcctacttcttccttcct
4	145.51	tcTCCATAACTGCATATTTTCCtgattcttcccttttccctttcgccttctcttcttattttccctatCC[T/C]CTAACTTCAGTCTTTCATTCTCTAATATTCCCCtttctgctccttctctctccttcctttcccgtttctc
4	145.51	CATATTTTCCtgattcttcccttttccctttcgccttctcttcttattttccctatCCTCTAACTTCAGT[A/C]TTTCATTCTCTAATATTCCCCtttctgctccttctctctccttcctttcccgtttctccttccttttccc
4	146.02	TGTGGAAGGAAGTAGAAAATGAGTGAATAGGGATTTTTCTTCCACTGGCCCATAGCATTGAAAATCCTAT[A/T]ACAAAGTAGGGTAGTACGCATTCAATTTTTATGGTGTAATGATTCAATCACAATAAACTCGCAAAGGGAT
4	146.02	GAAGGAAGTAGAAAATGAGTGAATAGGGATTTTTCTTCCACTGGCCCATAGCATTGAAAATCCTATTACA[A/T]AGTAGGGTAGTACGCATTCAATTTTTATGGTGTAATGATTCAATCACAATAAACTCGCAAAGGGATAACT
4	146.02	TGTCACATATGTGAGCAAGGCTACCATCAAGATTGTCTCCAGGTACAGAATTTAGCTCTCTTGTCCTCTC[T/C]GGTAAAGGTAAATGGTCGAGAATGTTTTAAACATTAAGCATTTTTTGTGTCATTTCCCAAGAAAAGATTC
4	146.02	AGGCTACCATCAAGATTGTCTCCAGGTACAGAATTTAGCTCTCTTGTCCTCTCTGGTAAAGGTAAATGGT[T/C]GAGAATGTTTTAAACATTAAGCATTTTTTGTGTCATTTCCCAAGAAAAGATTCCTCTTTGTTACAGCCAA
4	147.55	TTGCATGATTAAACAGCGTCGCGGCCGCGCAACGTGCTTTCAGAATATGTGCTTTCAGACCCAATTATCA[T/C]ACGACTGCACCTACACCCGAGTCTCATTTGGAAACATCACGACGCTTTTGCCCAGAAAGGATATACCTGT
4	147.55	CATGATTAAACAGCGTCGCGGCCGCGCAACGTGCTTTCAGAATATGTGCTTTCAGACCCAATTATCACAC[A/G]ACTGCACCTACACCCGAGTCTCATTTGGAAACATCACGACGCTTTTGCCCAGAAAGGATATACCTGTGAT
4	148.06	GCAACGGCACCTTTTAGAGCAATTAAGGTCAGAGATGTACAGATAAGGACAGGTGGGATGTAGGTTACCA[A/G]ATGTAAAATATTACTGTGCTACAAACAAGGTCGTATTATTATCGGATAAACAAGATACGGGAAGACGCAT
4	148.06	CTTTTAGAGCAATTAAGGTCAGAGATGTACAGATAAGGACAGGTGGGATGTAGGTTACCAGATGTAAAAT[A/T]TTACTGTGCTACAAACAAGGTCGTATTATTATCGGATAAACAAGATACGGGAAGACGCATTATGTTATAA
4	149.59	TACTCATGACCTTATATTTCCTCCATATCGTTTAACCTTCTACGTTGGCATCGCGTGCGTGACTTTTCCA[A/G]TCTATGAAATGACCTTTCGTGACCCTAGGCcccgccccctcctccttctgcttcttcataaagataataa
4	149.59	GTTTAACCTTCTACGTTGGCATCGCGTGCGTGACTTTTCCAATCTATGAAATGACCTTTCGTGACCCTAG[C/G]Ccccgccccctcctccttctgcttcttcataaagataataataaaaaatgaaaataataataatcatttc
4	149.59	AATTGGAAAAGACgaggaaatgataaaagagagagagaaggaaggcagaTGAGCGTCTGGGAGGTCACCG[A/G]ACCGACTGACGCCTGACCCGGGGTGTGAATTTACGGCCAGGAGAGGCGCTGGTTTTAAACGCTTGAAACG
4	149.59	GCTGATCTTTCCTCTTAATCTATTCATTACAACTCTCAACAATACTTTACCAAGTTGATTCATAATGTTC[A/T]GTGTTTAGAACATTCTAAGGTACCTATTTGCAATAAAGACAGATTCTCTCCTTGCTTCTGGAATATATCC
4	149.59	tatcattatataacatttttacatattcttcccatctattctttatttcctctatgTCAACCAAGATGTC[A/C]CTATCCTTATCTTTAATGATACTGTTCCTAAAGATTCCCTTCTTGCCTCCTAATTCCTTGATCTTATCAT
4	149.59	ATAGATTTTGAActtatatctctttatatatctatccttaaatttataaatatctcttaaatttataaat[A/G]tcttgcgcataggcaaaaaaaaaaaattccaataaaacaataacaaattaccTTGCTGTAATGGACGATG
4	149.59	atatctctttatatatctatccttaaatttataaatatctcttaaatttataaatatcttgcgcataggc[A/G]aaaaaaaaaaattccaataaaacaataacaaattaccTTGCTGTAATGGACGATGGCTTCACGGTACTTG
4	149.59	ctatccttaaatttataaatatctcttaaatttataaatatcttgcgcataggcaaaaaaaaaaaattcc[A/T]ataaaacaataacaaattaccTTGCTGTAATGGACGATGGCTTCACGGTACTTGTCAACACCTTGCTGTA
4	149.59	ccttaaatttataaatatctcttaaatttataaatatcttgcgcataggcaaaaaaaaaaaattccaata[A/C]aacaataacaaattaccTTGCTGTAATGGACGATGGCTTCACGGTACTTGTCAACACCTTGCTGTAATGG
4	149.59	TGGCAGATTAGGGTACAGCATAACGACAGATGCTGCACATAAGCCTTCAAAGCAAGCTGAAAAGATATAT[A/G]AGGATTAGTTTCTGTCAGAGGAAATATGATCAAATGACAGAGAATCTTAAAACTGAACAAGCAATaaagc
4	149.59	GCATAACGACAGATGCTGCACATAAGCCTTCAAAGCAAGCTGAAAAGATATATGAGGATTAGTTTCTGTC[A/G]GAGGAAATATGATCAAATGACAGAGAATCTTAAAACTGAACAAGCAATaaagctataaaaaaaatatcca
4	150.1	acagacagacagcaagagggACAAACATAGGCCGCAACTCACAACAACCaatgttttatcatctttatca[T/C]aactTTCACAATTGCCGACAATCGCGTGGGAACCAAATAAGGAACAGAGGCTGGAACAATCACAAGAACA
4	151.12	ctcctcttcccctcacttccattcccttcccctcattttcatcatcctctctccccttgccatttaccct[T/C]tcttcctctcttccatctccataTCTTTaacttcaccttctctctctctgacttctacctcttcccctca
4	152.65	CTCtcttttcattcataaaatcTTTTGCTATAGGAAACCCCCATTCATCAATGTATCCTTCCCATATGGC[A/C]TCCTGACCTCCTTCGAATTTCACCCTTATTCGTAACTGAAATAAAGACGATAATCGTTTGAAGGAAGTAG
4	158.29	ACACACGCCCAGCGAAAGTGTAAGCGTGAACGAAtgcacacgcccacgcccacgcccccgCCGACCCCCA[A/G]GTTAACAAGGCGTCTGTAAAATTACTGTCTACTTTGGCATGACTCGGAGAGGCGCGCACTGAAGTGGCAC
4	158.8	caataaaagaaatatctgaTGTATTTCTTATATCGGACGATATAAgaaatcaccaccaacatcatcatca[T/C]catcatcatcatcatcatcatcatcatcattatcttcacaatacaagaaatttatttgaccggtttcgat
4	158.8	taaaagaaatatctgaTGTATTTCTTATATCGGACGATATAAgaaatcaccaccaacatcatcatcatca[T/C]catcatcatcatcatcatcatcatcattatcttcacaatacaagaaatttatttgaccggtttcgattgt
4	158.8	cctttctcccctcaatGACAGGAGATGATACAAAAAGTTAACTAAGTGGGAAATAATGGAGACGAAAATG[A/G]ACCAGAGCGATGACGTCCGTACCAGCGGGCCGCGGACGGTAACGGATGGAAAGCTTCTGTGGTCTTTGAG
4	159.31	cccctttaaaCCAGTCTGCCCCTGCCTATACCTCTGCCAACCTtgcttccttcatcctccttttccccac[T/C]TCCCCTGCCCTCCTTGCCACCTGCTATAACCCCTGTGGCTCTCGGCCCTTTCCAAATAAGGCGGCGGTCG
4	159.31	CTTTTCTTACGTAACACGGATTTATACAGGTGTACAATTGTAGTAAACTATGCTGAAGTACGCACACAAT[A/G]TGGTATGATAAAATAGTCATAATTATTCATCGTATTACACTACCGTATATTGTGAGAAAAAAGATTGATT
4	159.31	TTCTTACGTAACACGGATTTATACAGGTGTACAATTGTAGTAAACTATGCTGAAGTACGCACACAATATG[A/G]TATGATAAAATAGTCATAATTATTCATCGTATTACACTACCGTATATTGTGAGAAAAAAGATTGATTAAA
4	159.82	CGATGTACTAATTGCTGTCGTGTTGATTggtattattgctaatgttgatggtgatacacacacatataca[T/C]acacacacacacacacacatacacacacacaccacacacacacacacgcacacatttaaagagggataga
4	159.82	TAAGGGAATATGATAattaagaaggaggagagagggactgaagaagagggaaatggaagtagAAGCTGAT[A/G]AATAAGGGGAGAGAGtgtataagaaggagaaaagagcgaagagaaaggaaggtaaaggaaaaggaaaggg
4	159.82	agaaagagagtgagatatgAAAACAACTTAATTCCTGTATCCGTCCTGATATATTGGTTGTCGGTAATAA[C/G]ACGCGCAGCTACTCTAGCCGTGTGAGGGGGTAAATGTCTTTGTTGGCGAGAACGTGTTGGAGATTGGGTT
4	159.82	GTAAACTATGCTGAAGTACGCACACAATATGGTATGATAAAATAGTCATAATTATTCATCGTATTACACT[A/G]CCGTATATTGTGAGAAAAAAGATTGATTAAAACTGTTCGATCACTCATTCCATTATACATCTTTTACAGA
4	160.84	CTCTCCTCAAGATCTCCCTTTTCGTGATCAGCTGAGATTGATTCCTTAACCACGTCGTTTTCCCCGGTGA[T/G]CTGGTCTTACGCGGCTCACCTCCCGCAAATGCATTCAAATATATGTATCACCGATTCCCTCAGAAGCTAA
4	161.35	TTCTTTAGATGTTAGCCACTTTCTTATTAATTATGAGGTTCTgtttaatataaaaatatttccatCATAA[A/G]GATAGTTCTCCCGAGGCACGATTCCCCAAACTCACTACCGtgccttctcccccctccccacgcAGAGTCT
4	161.35	CTTATTAATTATGAGGTTCTgtttaatataaaaatatttccatCATAAAGATAGTTCTCCCGAGGCACGA[T/C]TCCCCAAACTCACTACCGtgccttctcccccctccccacgcAGAGTCTGGGAAAACGCGGGCACCTCCGA
4	161.35	GGCTCGTGCAGGCCTACTGACGACGGCCATTTCAAGTGTCTCTGCGTTCAAGGATTTATCGGTGAGTGTT[T/G]GGGGGTTTAGAGGtggatggtggtaatggtggcaGAGGGGATAGTGATGCTGTTGTGCTTGACGGGGTTT
4	161.35	CTCGTGCAGGCCTACTGACGACGGCCATTTCAAGTGTCTCTGCGTTCAAGGATTTATCGGTGAGTGTTTG[T/G]GGGTTTAGAGGtggatggtggtaatggtggcaGAGGGGATAGTGATGCTGTTGTGCTTGACGGGGTTTGT
4	161.35	TTTCAAGTGTCTCTGCGTTCAAGGATTTATCGGTGAGTGTTTGGGGGTTTAGAGGtggatggtggtaatg[A/G]tggcaGAGGGGATAGTGATGCTGTTGTGCTTGACGGGGTTTGTGTTAAGGATTCGTAATGATTATATATT
4	161.35	GACCGCCCATCGACAGCCCCCCTTCTTTTCTGATTGGAACGTGTCCTATCCCTTAGCTCCTCTCCCCTCA[A/G]TCACTCTTCAGGTTCATATGAACTGCAGGTATAACGTGGCTTCGCGGTTAATGTGGCGGAAAAAGCGCTT
4	161.35	tggtgatacacacacatatacacacacacacacacacacacatacacacacacaccacacacacacacac[C/G]cacacatttaaagagggatagacagacagacatacaaagaaacacactTGTAGATAGAtttagtgacaga
4	161.35	ttttcattaatttcttgtTCTGGTTCCCAGTGATTATGGGCCTCCTCCCTGcccttccttctcttcgctt[T/C]tccctttttcttcactttcattttgtcccttcgctttccctcctttatttggccttctctttgtttccct
4	161.35	cggTGGCTCTGCTTGCTGTTCAATTAATCGTGGGATCTCCTAGGATTGGTTGTACGTCCACCTCTGTTTT[T/C]TGTGCCTGTTCGAGTGTCTCAATCTCTAATCTgtttctctcgtcctttcttcctttcttcctctacctcc
4	161.35	TAAAAGGAAATACATTTAGTATGTTATATAAAGTAAGTAAATGATTAGGATTAAATAACACACAGTACAG[T/C]AATAGGGGAAGAaatataacatataagagaaatgaAAGTGAACAGATACATAGCAGTTAGGTATGCAAAT
4	161.35	ATCAAAATTGTTATCAGTGGACTTCTATTATTGTCTGCTTACCAAATATGGCAGTATTATTCAGCAAATC[A/C/G]GTGATTAAGCACAGTTTTGATAAGCTAAACTCCCATAATTTATTCAGCAACTTAGGAAGTTGAATAGCTA
4	161.35	aatgtcttttggttggagatatttctaatgttttctggtagttggttccaaaTCATCAGTCCtcagattt[C/G]catatttcttaccCCGGTTTCTGTATttgatcttttgatatataaagagttattttgccttgtaagGACA
4	161.86	tctatctatctatctatttatctatcaattaattaatctagctatctagctatttatctatttatctatc[T/C]atctatctatatctttatctccctctttgccttttctcatctttattcaaGACCACGTTACTATGACCTC
4	162.88	CACTTACGTGCTGACTACACTTGTAACAGCGTGAAATTAACTTTGCCGCTCAGCCAATCAACGGGAGTAT[A/G]ATACTTCGGCACTCAAGTTGTTCGGCCAATCAGCGGTGAGGGGTGGATGGTCCCGCCCTACTCCTCCCGC
4	162.88	TCCACCTGCTCTCCTACCTGGTCAATTGCCTTGTACTTGGAACGCCTTCAAGACAGCAGTTGGGCAGCGT[A/G]GACGGTCCGGGACGTTGATTACCGATAGTGGTTTAGTTCGTTTAACTATTTGTACGCTCGTTTGACTCGG
4	162.88	caagaaggtagaggaaaacagaaaagagcaagaaaggaaACACAATTAGGGGTAAACGATAAAATGACCA[A/G]CACTCCTTTTTCTTATCCATCAGAGTGAAAAAGCATTCGAAAGTCTCGTAATGACtggcattttttaaaa
4	163.9	GTGGCGAGTTATCCCCTTTGCTGCCGCCAGTGTAATAATGTGTGGTGAGTTCGTGTTCCTCTTTGAATGG[C/G]TCTTGTTTGGTTCTTGAGGTGCAGAGTTAAAGATGTCGCAGCTTCGGTAGTTTATTAGCACGGTAGTATG
4	163.9	GAGCTGTCGATAGTAAAACACACTGAAATGACTGATAGGGAACCGTTATTGGAAATTCGACAAGcccata[A/C]attttttaaaaaacgTACTTTCTTAACAGAATGAAGCATTAAGCCAACTTTGTGAAGAAATGAACCAAGA
4	166.45	TGAGGAtattaacaatgaggataatgaaggcaatggtaatgttataaataatgataatgataataatcat[A/T]acaatgataatgataattgtggagTAACGAAGAggacggtgatgataattattataagaataaaacaaaa
4	166.45	ATAATTCCGCCACTGGAAATGATGACGTACTGATGACGtaagtgatgatcataatggtgaagatgatgct[A/C]atcaataatgatgatgatattaacaatattagtagaattataataaaaagatgagaaatatgaatgtgat
4	166.45	actgttgcagtcggcaccaggtcttgtcttggcattttttatacaacttttccatttctggttcaacaca[T/C]tGTAGttaatttggttgcgtgttcttttgtctggtgaaaacgacgtgtacaaatgtcttgggtggtgttg
4	166.45	TGTTTTGATTGAGGCTTAATTACACAACCTTTACAAAACCGGCGTCTTGATTTTGCCAGCTGTATCAGAC[A/T]TCCTGAGCCATATGACGGAGCTGCATCCAAGTTCAGCCTCTTGCTACTGACATTTTCAATATCTCGTACT
4	166.45	GAGGCTTAATTACACAACCTTTACAAAACCGGCGTCTTGATTTTGCCAGCTGTATCAGACTTCCTGAGCC[A/G]TATGACGGAGCTGCATCCAAGTTCAGCCTCTTGCTACTGACATTTTCAATATCTCGTACTTCATTACCTC
4	166.96	GCAGCTACACGCGGGTACTCTTTCCATAGCCACATCCACATGGCAGAAAAATCTTTTAAAGAGACAGTAC[A/C]ataaaagcaggagaaaaagaaaacaaagaacaacaactacACAACACGATATAgcgaaagaagtaaaaga
4	167.47	AATATCAACATCCCTACTATTGCCATCATGATTGTCACGATTACCAACATTAATCTCTCCATCATCACAA[A/G]CATCGCCAACAGCAATTTTACCAACGCCATCACCTTCTCCGCGTCTCTGCTGTCATCTCGCTATCCACTC
4	167.47	TCAACGCACGTCCGCAAAATGTGAAAGGGCTTCGGGCTCCGTCGGGTAACGCACGCACGCCTGGGCGGCC[A/G]CAGATCGCATTCGTTATAGGTTTGATTAAAATCCGGTTATTGCAAAtcgctgggggggggggctgtggaG
4	167.47	TGTTATTCCTATCTTTAGGTTATAACGTTAGCATACTAGTGAAAATTACTTATCCCTTCTTTAATTCCCA[A/G]AACagttataaatatcaataataaagaagataataagagtgatatccAGCACCAGCGTTACCTATACCCA
4	167.98	agaatttcacGGCCGTCCCGCAATTTCAACGCACGTCCGCAAAATGTGAAAGGGCTTCGGGCTCCGTCGG[C/G]TAACGCACGCACGCCTGGGCGGCCGCAGATCGCATTCGTTATAGGTTTGATTAAAATCCGGTTATTGCAA
4	167.98	gtgttcacctggtgaaagacCAGCCTGcaattgagagggtgaagagggcggagagagtacatctcctcag[T/C]gtagggcaggctgaggacaagCAGATGATTTGGCTCTTTAGAAGAGGAGTCGCGTTAGAAGGTGTGCTAT
4	167.98	cgtccctttttttctccctctatctctcttccctttccatttccttttcctctccttcctctcgctctcc[T/C]tctctctccctttctcccattcgcaTTCCTAGttaattcataaaacataaattaactatccttccttatt
4	168.49	gtaaaaatgtttGGGTAAATTTGCATAAGTAACCAACCCAAGATTGAAATGAAACCTGTTGAATTACTGT[A/T]TCCATATTGGTAGATCTTAAAATGCTCAACAGAAGACCCTTACAAATCAGAATTCAAAATTGattgaatc
4	168.49	TTCCCGTTGTTCTCATACCAAAAAAGCACGAGGTAGGTGAAGCTCGAGGGCGTCAGAGCAAGGAGAAAAG[A/G]CGAACTTTTCGCTAACTCAAATTTAATACTTTTGATTCATTGTCGCTTAATAGTTAGTGTTGGTTGCAAG
4	168.49	attccttctctctctcctttatttctcctctcctcctctttatcctttctcactcccccttctcatctcc[T/C]tgcccttttctctctccttctctccccttttctttccctgcccattttctatcttctttaattctttaat
4	168.49	tatcctttctcactcccccttctcatctccctgcccttttctctctccttctctccccttttctttccct[A/G]cccattttctatcttctttaattctttaatttccctgtctccctctttcctccctctatctttcccgcTT
4	168.49	cctttctcactcccccttctcatctccctgcccttttctctctccttctctccccttttctttccctgcc[T/C]attttctatcttctttaattctttaatttccctgtctccctctttcctccctctatctttcccgcTTTCc
4	168.49	CAGGTGCCGTCATCAGCCTTTTGTTTTCTCTCGGTCCACGGCGGCAGGTGGTCAGACCTCGCGTTCTCTG[A/G]ACCTTGAATCAGTCAACATCTTCCGTGATCGGGGCAGGCACCTGTAGTGCGGTGAGGGACCGACTGGTAT
4	170.54	AAAATCTTTTAAAGAGACAGTACAataaaagcaggagaaaaagaaaacaaagaacaacaactacACAACA[A/C]GATATAgcgaaagaagtaaaagaagaaggagaaaagaccaAAACAAACTCGAGGGATGGAATACCCAATA
4	172.07	AGGGATGTAAAACTCAAAACATCCAGGCTCTACATTATATGTACTTGTCTTAACAATGGAGGAATTTATT[T/C]TTACAACTAAAGAAACTGACAAACGTACCTTTCTGACACCCTTTTTTTCTAGAGCATTTCCTTCGCAATC
4	172.07	AAACTCAAAACATCCAGGCTCTACATTATATGTACTTGTCTTAACAATGGAGGAATTTATTCTTACAACT[A/G]AAGAAACTGACAAACGTACCTTTCTGACACCCTTTTTTTCTAGAGCATTTCCTTCGCAATCTAAAAAGAG
4	172.07	AGGCTCTACATTATATGTACTTGTCTTAACAATGGAGGAATTTATTCTTACAACTAAAGAAACTGACAAA[T/C]GTACCTTTCTGACACCCTTTTTTTCTAGAGCATTTCCTTCGCAATCTAAAAAGAGTAGTAAAAAGGACGT
4	172.07	GATTAATATttaaaaaggttaaagatgggcaAAGGagttgagtgaatgggttaaggtagggtgaAGTAAG[C/G]GGGATTAGACAAAGTGAAGgctatgtatgcatctgaggaaggagaacaggttgtcaggGCAGAAAGTGTA
4	172.07	TTCTACCACATGACAGCATTAAAACCAACTTTATCTAACCATCAAACctaaaaaggaaaagcaaaacaga[A/T]caaaacaaaacaaaaaaaacttttctacataacattcccctttccctttccctatcaaTCGCTACCTCTC
4	172.07	GTGAATTGTgtaggaaaagaaaaatctatacatatacatttacataactttatattgacaataataattt[T/C]gaagatTTTTTCTACTCAGTGAACACTTTCTCTCATCTGTGAAGGTATTCCTTAAACCAGGGGTGCCAAA
4	172.07	TCATATTTTGGTTGtgaaaaaataagataacaagAGAATtaagcaataaaagaaatatctgaTGTATTTC[T/G]TATATCGGACGATATAAgaaatcaccaccaacatcatcatcatcatcatcatcatcatcatcatcatcat
4	172.07	GGCAGCTACACGCGGGTACTCTTTCCATAGCCACATCCACATGGCAGAAAAATCTTTTAAAGAGACAGTA[C/G]AataaaagcaggagaaaaagaaaacaaagaacaacaactacACAACACGATATAgcgaaagaagtaaaag
4	172.07	aaaaagagtaCGGAGACACAGAGCTTGTTAGATTAATGTCCCATAATTCAGTAGTAAGATCAGCAGCTgt[T/C]attgtctctctttctcatttctgtttcctctttatttttctcttcctctctctaattctatatttctttt
4	172.07	aaagagtaaTTACAAGATTACAATGaaatagagaggaagacgaacgtgtaaggaaataaaaatatagaca[T/G]acaataagacgagaggcagacaaatagatgacAGCCTGATAATAtttaagaacaaaaaacaaacaaaaaa
4	172.07	TTGTAGTAAACTATGCTGAAGTACGCACACAATATGGTATGATAAAATAGTCATAATTATTCATCGTATT[A/G]CACTACCGTATATTGTGAGAAAAAAGATTGATTAAAACTGTTCGATCACTCATTCCATTATACATCTTTT
4	172.07	cttctcctcttttttgtttctcttcccctcatttctcttcctttctttttctgttcattgtccttcattt[T/C]cctcttcctcctctctcatctcccgttTAATAATgtctcttcctctcgtctcttgttatcccttccctct
4	172.58	ggtgtgatgtgatcacatccacatcatatgatagtgagaaatCAAGTAGGACCATCTTTACTTTCCTATC[A/G]tcaggattcagtggtgaggggcacactttccttccatcattaagctccttggtttcctgcaggaaattcg
4	172.58	aagAGAATtaagcaataaaagaaatatctgaTGTATTTCTTATATCGGACGATATAAgaaatcaccacca[T/C]catcatcatcatcatcatcatcatcatcatcatcatcatcattatcttcacaatacaagaaatttatttg
4	172.58	CCCTATTTAACCCTAACAAAGTAACATCCTTTTCCAGCCCTAGCAATAAATCTGCAAAATTTCTCTCTCA[A/T]ATCCGGTCACATCAGCGAAATTCCCACTAAAATCCAGTCCCATCAGCAATTCCCACCCAAATCCAGTCCC
4	172.58	AGTTAACTAAGTGGGAAATAATGGAGACGAAAATGAACCAGAGCGATGACGTCCGTACCAGCGGGCCGCG[A/G]ACGGTAACGGATGGAAAGCTTCTGTGGTCTTTGAGGGATccttttggggggagggggcgtggGAGGAAGA
4	172.58	tgAAAACAACTTAATTCCTGTATCCGTCCTGATATATTGGTTGTCGGTAATAACACGCGCAGCTACTCTA[C/G]CCGTGTGAGGGGGTAAATGTCTTTGTTGGCGAGAACGTGTTGGAGATTGGGTTGTGTAGCGCCTCGCGAA
4	172.58	CGGATTTATACAGGTGTACAATTGTAGTAAACTATGCTGAAGTACGCACACAATATGGTATGATAAAATA[A/G]TCATAATTATTCATCGTATTACACTACCGTATATTGTGAGAAAAAAGATTGATTAAAACTGTTCGATCAC
4	173.09	CTGTGGGACAGAGAAGGGCAGAGAAAGACACAGCGAGAGCAATGAAGGGAGGGGAAAGCGACCCAGCTCC[T/C]GCGTGTCCTTTGGCGACCTTAAATGCCCACGAATACGGTCGTCCTTTGCCGTTTTATCTGAGCAGCTTAG
4	173.6	gcggtctcccaacgtctgttccgatgaaatggagctgaccaggaggataTTTACAGtgtgtaatttatta[T/G]tgtggagacttgaccagaaagattgctatCGGCTGTacaggaaggtcttaaagtgggggtaacaATCTGT
4	173.6	ggataTTTACAGtgtgtaatttattagtgtggagacttgaccagaaagattgctatCGGCTGTacaggaa[T/G]gtcttaaagtgggggtaacaATCTGTGGCTGGAAAACGTAAAaatgtggttggtgtgatgtggacatagc
4	173.6	GATACAGATGACtcgttgatgatgttgatgtgttTAGGTGTTTTGTGGCTCACAATACTCCAAAAGAGCT[A/G]CTGTAAATCACTATACATTAACTGGTTAGTCATCTTGAATAGTTGGTATACATACAGTATTGCTTCCGGC
4	173.6	ATCTGTGTTGTTTtccgaagaaggaggaggaggagggagaagaaaagtaagaatgaaagaaagatgatat[A/G]gaataaagagaaagaattaaaatttctttctattgttctctctctctctctctctctctctctctctctc
4	173.6	CAGTagcttattttttcattaataagtcCCATTTTTTACCAACAGAGCAAAGTGTCACTGGATCGGAAGA[T/C]GTATGGTTTATCAATTTTTACCACCCAATGTGCTCTCACTGCCACACCCTGGCTCCAGTGTGGCGTGAAG
4	173.6	tTAGAGGATCGGGGAGAGAAAGATTAtcggaaagagggagatgggggagagaaagaaagagagagagaga[A/G]aaagagttaaattAATATGAGCAAAGCAGAGAACACTGAATAtaggggaaaatatataaaatgcataAGT
4	173.6	agtaCGGAGACACAGAGCTTGTTAGATTAATGTCCCATAATTCAGTAGTAAGATCAGCAGCTgtcattgt[T/C]tctctttctcatttctgtttcctctttatttttctcttcctctctctaattctatatttctttttcaatt
4	173.6	TATCAATTCCTTTCATAAAGTCAACTAAATAAactaagaaattaataaatgaaccGGCGAACGAATGAAT[A/G]ACCTAATAAAATGAATAGGGAACtaatacatagatgaataaacaataataagaagaaagaaaatcctaCG
4	173.6	cctcaagaaaaaaaaatcgattccaTTAAAAGCTGTCAGAAAAATAGTCACCgcgcgagaagagagaaag[A/C]gagagagagagagatgagggagagagagaaagatgagaaagagagagagagagagagaaagatgagaaag
4	174.11	GAGAATGGCTCCTTATCTAATGATAAAATCACTAGGGATGTTTACACGTCTATCTAGCAGATCACACGCT[T/G]GAGGTATGTTGGCTTTTGCCAAAGCACCTGAAATGAAGAGGCCAATAGTGGATGCACAAGTATGTTATTA
4	174.11	ATGATAAAATCACTAGGGATGTTTACACGTCTATCTAGCAGATCACACGCTGGAGGTATGTTGGCTTTTG[A/C]CAAAGCACCTGAAATGAAGAGGCCAATAGTGGATGCACAAGTATGTTATTAAGGTATCTAAAGCCTTTGC
4	174.11	CAACACTGGTCAAGCCCCTAATCTCTCCCAATTTTATGGGTAAAATAGATTTGTTCTCCCATTTCTTTAC[T/C]AAAATGCATTTCTATCAGATAATGGGGATTACTTGTATGCTAACTTTCACATTAATTTATGCACAACTCC
4	174.11	aaaaaaatcgattccaTTAAAAGCTGTCAGAAAAATAGTCACCgcgcgagaagagagaaagagagagaga[T/G]agagatgagggagagagagaaagatgagaaagagagagagagagagagaaagatgagaaagagagagaga
4	174.11	gagagagagaaagagaacgagagagagagagagaaagaaagagagagaaaaacttttCTTCGCGAGTCGC[C/G]AAAGGAAACAGTTCCAAGGAGGCTTTCAGTGGGGAAAACTGTTGGTCCGCGCGTCCTGTTGGAGTTAATT
4	174.11	agagagagagagagaaagaaagagagagaaaaacttttCTTCGCGAGTCGCCAAAGGAAACAGTTCCAAG[A/G]AGGCTTTCAGTGGGGAAAACTGTTGGTCCGCGCGTCCTGTTGGAGTTAATTAAAAGCTTTGCCTGCCAAT
4	174.62	ttcttatcgtcttgttttttttctctctccgctcttttcttctcttctctcctctcctctcctctcctct[T/C]ctctcctctcctctcctctcctctcctctttttcccactaacctcctctcctctccttaatcctccctct
4	175.64	TGGTTATTTTTGGCCACGATTAGTTAAAGATACTCCCCCGCTACGTCTTAGTTTGTGCTAGACTTGATTG[A/G]TATGTGGAAATATTTAGAGGTTTTATGAATCTTTTAGGATAGGCCTACTACGCCTCAAGTATTACACTGT
5	0	GATATTGAGATGGTCCTTAATGGGCACTAAAGAATATCTGAGAACAGGGCTTGAGTTAGTTGATAGAAAA[A/G]TCCAAACAAACTAGAGGGGATAGAATAACGAATATGGTTTGTTGGAGCAgttgtaagaagaagaagaaga
5	0	gcataaaattaaattaaagggAAAACCACAATCTTGAAAACTTTGCTTGCCTTACCAAGTCCAGCGCGAG[T/G]GAGACCTCAGTACGCACTCCAGCAGACACAAACATATCTTCACCTTCTATATTATTGCTAGACAGAGCTT
5	0	CCGAAGTCAAAGGTCATTATCTTCCTGCAACTTGGGGGAATCTTGCCCAGCTCACTTGATGCCCATTTGC[A/G]AGCGTTCTCTCTAGTGTGTCAGAGCATAGTTTAGCAGAGTTTAACATACTGTATGAGGCATAGGTGAATG
5	0.51	tctctctctctctctctctctctctctctctctgttcctctctgttctctgtaACTCAAGATATCAATCt[A/C]tacaaacaaaaagataaaaggaaacaaaacaaaaacaaaaataatcgtaataataacacgAGATAATGCA
5	0.51	GTCCCTCGCTGTTATGCGCACTCTTTTAGTCCTTTTCGTTTAGTTACTTCCTTTGTTTTAGTCCCTTTCG[T/C]TTAGCTCCTTTCGTTGTTTTAGTCGCTTTCTTTAAGGCACTTCCTTCGTTTTACTTACTTCTGCTGTTTT
5	0.51	CTTTTAGTCCTTTTCGTTTAGTTACTTCCTTTGTTTTAGTCCCTTTCGTTTAGCTCCTTTCGTTGTTTTA[C/G]TCGCTTTCTTTAAGGCACTTCCTTCGTTTTACTTACTTCTGCTGTTTTAGTCACTGACATTGTTTTAGGA
5	0.51	TATCTTCCTGCAACTTGGGGGAATCTTGCCCAGCTCACTTGATGCCCATTTGCGAGCGTTCTCTCTAGTG[T/C]GTCAGAGCATAGTTTAGCAGAGTTTAACATACTGTATGAGGCATAGGTGAATGAGGTAGGTAAAGGAAAT
5	2.04	ttcatcatctctatcttttttcatcACCCTTCATCTACATCACTAAAACTGTTCGTTCGTTTCCTCTACC[A/G]ATGTGTCCGTTAAGGCCTCCACGCACAACACACTTCTCATTTTCTTAAACTTACACTTCTTATGTTTCTT
5	2.55	AAATTGTATTGCTATGTGTAATTCTTTATTATACAATAGCTGTATgtgtttatactttcttttgttatat[T/C]tgtatTGCCGTATTTTATTGTAGCTGTATTATACAGTGCTTTATGATAGCGTAACTGTATTATAATGTAA
5	2.55	ATAATATAGCAAACTATACTATGAGGAAATCACATATATCGTATCATAATCTATATTCTAAATACATTCT[A/T]ATAGAGTCTGTCGTAGAATCCAAGTAGCGTGTAGTAGTCTCAGTGTGTAAATATTAAAGCCTATGTGTGC
5	2.55	TGAGGGATGGCTACCGCTTGGCCCAGCCTCAAAATTGTCCTGATGAGTTGTGAGTCACTGAGATTTCTTA[T/G]TTAACCCGTAGCTAGCTAAAgttgtgtatattgtatatatttctttggaTTAAGAAATGACAAAATCTTT
5	3.06	TATTGTTAGTATGGTTTAAATTGTATTGCTATGTGTAATTCTTTATTATACAATAGCTGTATgtgtttat[A/G]ctttcttttgttatatttgtatTGCCGTATTTTATTGTAGCTGTATTATACAGTGCTTTATGATAGCGTA
5	3.06	AGTATGGTTTAAATTGTATTGCTATGTGTAATTCTTTATTATACAATAGCTGTATgtgtttatactttct[A/T]ttgttatatttgtatTGCCGTATTTTATTGTAGCTGTATTATACAGTGCTTTATGATAGCGTAACTGTAT
5	4.08	TCAATATCGGTGATCTTCGAATCAATCTCTCTCAACACTCGTGTCTTAAATTGTGATTTGATCTGATTAC[A/C]ATTCAGTTTGAGCCATTTTATTTCTCTCGGGCCACAGTTTACTTCTTTTCTGCCTCTGTGAAActatgac
5	4.08	CTCGTGTCTTAAATTGTGATTTGATCTGATTACAATTCAGTTTGAGCCATTTTATTTCTCTCGGGCCACA[T/G]TTTACTTCTTTTCTGCCTCTGTGAAActatgacagacaaacaaaacgatATTGTGCCGCCGCATAGCCTC
5	4.08	TCGTGTCTTAAATTGTGATTTGATCTGATTACAATTCAGTTTGAGCCATTTTATTTCTCTCGGGCCACAG[T/C]TTACTTCTTTTCTGCCTCTGTGAAActatgacagacaaacaaaacgatATTGTGCCGCCGCATAGCCTCC
5	4.59	CGTCACCTCATTTTTGTCGATGTTTGCCCAAGCGGTCGAGAGTGCAGTGCTACAGCAACACGTGGAGTTG[A/C]TAGCCGTGTCCTGCGGGGTTGGACAAGGCAGTCTGTTGTCGCCATATTTATTTAATGCCTACATGGACTT
5	4.59	GTTTGCCCAAGCGGTCGAGAGTGCAGTGCTACAGCAACACGTGGAGTTGATAGCCGTGTCCTGCGGGGTT[A/G]GACAAGGCAGTCTGTTGTCGCCATATTTATTTAATGCCTACATGGACTTTCTGTCCGTCAAACCCAACTA
5	5.1	atttttactgtttgtttgctCCTTATGATTCTTTGAGGATTATGTTTGCTATTTGTCTTTCTCCGTATAT[T/G]TATTACCGATATTCGTGCAGGATCTGTTTGTTTTAGTATCTCTCAGTGTccctgatttttaaaaaaagat
5	5.1	GCCTGccttcttgtctatctatctacctatctgtctatcgatctatgcgTGCGTCTGTTTAGTATTTATT[T/G]GTCTGTCTGcttctgtatctacctatcttcttCCAAAAGAAATCTACCGCTGGTTCTGCagatatttaaa
5	6.63	CTCAGCATCtggctatctatcaatctatctatctatctatccatctatttatctatctatctgtctgtct[A/G]tctatctatctatctatctatctatctatctatctatctatctatccatctatctatctatctatctatc
5	6.63	ttgtctatctatctacctatctgtctatcgatctatgcgTGCGTCTGTTTAGTATTTATTGGTCTGTCTG[T/C]ttctgtatctacctatcttcttCCAAAAGAAATCTACCGCTGGTTCTGCagatatttaaacatatataca
5	9.7	tatccttattcttcttccttacttctctgtctatccttattctcctcttccttatttttatccttctctt[T/C]cctatccttaTGCTCCTCTTcactacttctctctctatccttatcctcctcttaactacttctctctcta
5	9.7	ttccttacttctctgtctatccttattctcctcttccttatttttatccttctcttccctatccttaTGC[A/T]CCTCTTcactacttctctctctatccttatcctcctcttaactacttctctctctatctttatcctcctc
5	9.7	cttccttatttttatccttctcttccctatccttaTGCTCCTCTTcactacttctctctctatccttatc[T/C]tcctcttaactacttctctctctatctttatcctcctcttccctacttcATTCCCTGTCCTTGCTTCCTT
5	10.21	tcctcctcttctctctgttctctctttctatccttctccttctcctcttccctcctcacctctctctctt[T/C]ttttccccttctctctccttctgtcctccctttcttcctctcccctcttctctctctttttttcccttct
5	10.21	actatcatcattattattacattatcattattatcatctttgttattatcattattataactactgttat[T/C]attattctcctcctcgtcctcctcctcctcccatcaccATTACCCTCTCAACAACATCAATCTTAACAAG
5	10.21	tatcatctttgttattatcattattataactactgttatcattattctcctcctcgtcctcctcctcctc[T/C]catcaccATTACCCTCTCAACAACATCAATCTTAACAAGATCATCCTCATCacgagcatcatcatcacca
5	10.21	atttttattgttatttttactgtttgtttgctCCTTATGATTCTTTGAGGATTATGTTTGCTATTTGTCT[T/C]TCTCCGTATATGTATTACCGATATTCGTGCAGGATCTGTTTGTTTTAGTATCTCTCAGTGTccctgattt
5	10.21	ttcttccttacttctctgtctatccttattctcctcttccttatttttatccttctcttccctatcctta[T/C]GCTCCTCTTcactacttctctctctatccttatcctcctcttaactacttctctctctatctttatcctc
5	10.21	GCGTttgcaaagaggaggaggaaaaaaaagggagagggagagagggaaagaggaaagaggaagaaaggag[A/G]aacagggaatggagagagagttaaagagagtgggagagaaaaacggtaaggaggagagacaaagagggag
5	10.21	gcaaagaggaggaggaaaaaaaagggagagggagagagggaaagaggaaagaggaagaaaggaggaacag[A/G]gaatggagagagagttaaagagagtgggagagaaaaacggtaaggaggagagacaaagagggagaggggg
5	10.21	CCCAGGCTACAAACAACAAAGCCTTATTAAAGCAAAcaatgtgataaaaaaagaaacataaatccAAATA[A/T]GTGCCAAAATACTCAACAAGAAAGTAATTTCTTAGCGTCCATCGTGGCAGCAAATGAGAGCCAGCATCTC
5	11.74	ctgtttgtttgctCCTTATGATTCTTTGAGGATTATGTTTGCTATTTGTCTTTCTCCGTATATGTATTAC[C/G]GATATTCGTGCAGGATCTGTTTGTTTTAGTATCTCTCAGTGTccctgatttttaaaaaaagattattttt
5	12.76	tcttcttttccttcttcttcttcttcttcttctactactttttcttcttcttcttcttctatttcttctt[A/C]ttcttcttcttctttttcttctaattcttctctttttGCAGAAACCGTAAATGATATAGACGGACTTCAT
5	13.27	CCAGGCTACAAACAACAAAGCCTTATTAAAGCAAAcaatgtgataaaaaaagaaacataaatccAAATAT[A/G]TGCCAAAATACTCAACAAGAAAGTAATTTCTTAGCGTCCATCGTGGCAGCAAATGAGAGCCAGCATCTCT
5	19.42	tcttcttcttcttcttttccttcttcttcttcttcttcttctactactttttcttcttcttcttcttcta[T/C]ttcttcttcttcttcttcttctttttcttctaattcttctctttttGCAGAAACCGTAAATGATATAGAC
5	23.52	TAATATATTTATAGCCTACGAtgactcctccttcctcctctattaACACCCAcccagttacaaaaaaaaa[A/G]tgcgaacgaGCGCGAGTGTCCAGACGCAAAACAAAAGAGGAGCGTCAAGCGTCGCCAGCACACAGCGCAA
5	26.58	CGACACCGTATTTTTTGGATGTGTGTGAAAAAGAAGGAGTAAACTATTCCGAATTAATGCAGAAAAAAAC[A/G]CGGTGTAACGTACAGTCAGACGAAACGATTTATTCGACAGTTTATTCGTATATAAATTCGATACGTGATA
5	26.58	TTGGATGTGTGTGAAAAAGAAGGAGTAAACTATTCCGAATTAATGCAGAAAAAAACGCGGTGTAACGTAC[A/G]GTCAGACGAAACGATTTATTCGACAGTTTATTCGTATATAAATTCGATACGTGATAAACTGAAAATTCAG
5	26.58	TGATCTCGGTGCAAGTTTACCGTAATGCAGCTACACCTTTTGTTAATCAATATTTTCGCCTTCCAATGTT[A/G]CTGATGTGGGTTCCTTGGCTTCCGTGGCCCGGCGTTCAATTCTGGTCGCGTGTCTAGGCCTACGTGGctc
5	26.58	aaaaaaaatctgtaattgCAACGGGTCATGCAACAATAGACGAAACACTGCAAGACAATTAAAATGCCAC[A/C]GACAAGTGCCAAAAAAGGAAACTGTTACATTTCTAAAACACAAATACGAGAGTGCGAAAGTTTACAACAC
5	27.09	GCATATAAAATTGTAAGGAATCTGCGTCATTGTGACTTTATCTGAAATGACAAATATGCACAtctcttcg[A/T]tcttttttctcgGTTTGCAAAAAGGGAGGAAGTTAAAGGGTGTAGTTTCTGAAAGGGAGGGTCTTCTTTC
5	27.6	AACACTGCAAGACAATTAAAATGCCACCGACAAGTGCCAAAAAAGGAAACTGTTACATTTCTAAAACACA[A/T]ATACGAGAGTGCGAAAGTTTACAACACAAGGCAGTGTTTTTCTAACAACTATTCTCCACGCTACGAAACT
5	28.62	ATCTttgacaccttttttttttttggaagctATGCTCGTGTGTCTCGTGGCGCTTTCGGTGATCGTCGAA[T/G]TAGTTGTTTAAAAAAGTGATTTCTTTCATGTGATAACTTGTGGCCTTTCTTTTTGTGAAAGTTATATGAT
5	28.62	GCAAGTTTACCGTAATGCAGCTACACCTTTTGTTAATCAATATTTTCGCCTTCCAATGTTGCTGATGTGG[C/G]TTCCTTGGCTTCCGTGGCCCGGCGTTCAATTCTGGTCGCGTGTCTAGGCCTACGTGGctctattattatc
5	32.2	tgaaggtgaggattatgatgataaaaataataacaatgataataaagataaagaaaattatagtaatgct[A/G]TTTATGTTAACCTTGGTAACActtccttcctttaacggtaggttcatgtctgagccactaACACTGGTga
5	33.73	gtcataatgatgatgataatgatggtgatgatgatgatgatgaaggtgaggattatgatgataaaaataa[T/C]aacaatgataataaagataaagaaaattatagtaatgctgTTTATGTTAACCTTGGTAACActtccttcc
5	34.75	ACGACGATGAATcgggaaaaagagacaaacacgcCTCCCACACAACGTCGCggaaaatgctaaaaaaaaa[A/C]aaacttctttcatAACGTCGGGGAAACTATCGTGAGGAGAGGGCGGGAGTCGAACTATGAGACTCAGAGA
5	34.75	GACGATGAATcgggaaaaagagacaaacacgcCTCCCACACAACGTCGCggaaaatgctaaaaaaaaaaa[A/T/C]acttctttcatAACGTCGGGGAAACTATCGTGAGGAGAGGGCGGGAGTCGAACTATGAGACTCAGAGAGC
5	34.75	tccCAACGAGAGATGAATCCACGCACAACGTCCTTCTTCAGCCTAAAGTTCAATAGACTAGCAATTGTCA[A/G]cagagtaataaaaaaacaaagattgCAAAAAGGGAAAACTCCCGGCCAAATCTACCGAGATGATCGGATt
5	34.75	ACGCACAACGTCCTTCTTCAGCCTAAAGTTCAATAGACTAGCAATTGTCAacagagtaataaaaaaacaa[A/C]gattgCAAAAAGGGAAAACTCCCGGCCAAATCTACCGAGATGATCGGATtaacaagaacaagagaggagG
5	34.75	CTAAAGTTCAATAGACTAGCAATTGTCAacagagtaataaaaaaacaaagattgCAAAAAGGGAAAACTC[T/C]CGGCCAAATCTACCGAGATGATCGGATtaacaagaacaagagaggagGGTTTAGCAACGCGATGGAGTGC
5	35.77	agagaaaacaaagaaagcacGAGAGATGATTGACAGTAATTCAATACGTGTGCCAATGTCACGGAGCCCA[A/C]GTTACTGGCGAGGACATAACGGGTATTAATTTTtagctgtctgtccgtctgtgagtgtgtgtggggctGC
5	36.28	CGACGATGAATcgggaaaaagagacaaacacgcCTCCCACACAACGTCGCggaaaatgctaaaaaaaaaa[A/T]aacttctttcatAACGTCGGGGAAACTATCGTGAGGAGAGGGCGGGAGTCGAACTATGAGACTCAGAGAG
5	36.28	AAAAGTGGAAACTGGAATTTAACCTGAGTCATCTCTCACACAGAAGCCCTCGAAGACTGACAGTGTCTTG[T/C]CAGCAGTCATTCAGAGCTGACAGGCAAAGATGCTTGCTAAATCCCTACGGGAGAAAAAGGCCAGAAGTGT
5	36.28	GGacggatgggtagatagatgtgtatatacactATGTGCATTGGATATACATTTCATCATTGTTCTTAGT[T/C]TTACACAACCTTAATTTCATAGAACGATTGCTGTTATAATCAGTTCACAATCCAGGTCCCTGATCCCACA
5	36.28	gatgggtagatagatgtgtatatacactATGTGCATTGGATATACATTTCATCATTGTTCTTAGTCTTAC[A/T]CAACCTTAATTTCATAGAACGATTGCTGTTATAATCAGTTCACAATCCAGGTCCCTGATCCCACAAACTA
5	36.79	CAGGGCAGGTAAGAGTGATCATGGGATTAAAGAGGAAGGCGTgtgggtggagagggggagggggagttcg[T/C]AGCACCGCCCACAACTAATTGTTGCGTGAAACAAGATTACTCCGGGCGGCGGCTCCAGGGGCAGCCGGGC
5	36.79	CTGCCCCAGCAAACATTGTGTTCACCTaagtatgcacggcaagatagagctgaaatttGGGAGGTTGGAG[A/T]GGACTTAAGCTCTGATCGGCACTTTCTGCAGTCCTCTTTTATTTGTTGGTTAACCATTTCTGTATCAGTG
5	36.79	AGAGGTGAATATACAACAACGCAACTGCAGGTAACATCTTGAATTTAATTCCGGGAAGAACATTCGTTCC[A/T]GGAACCTCTTGGaaacggaagagagggaaaagaaaatggctaAAGGAAgccgacagagagagacagagag
5	36.79	ATCTCACACAGAACTTCTATTTATTCATGATATTTGCAAATTTGATTTCTGTTGCTTATATGAAATTAAA[T/C]GTACCTCTCCACTTATTCTGAAACGCATTATCATTTCGACTTTCATCATCCTTGATAAACCAATGAATAT
5	37.3	aatgaaggttgttgatcttgcaaccattaataacgattccctccaggcgatcttcaatctcccggtggat[A/T]acttcagagtacagACTGAAGAGGTCAGACAACATTACACAACCTTGGCGGACAACTTGCTttatgggga
5	37.3	ccattaataacgattccctccaggcgatcttcaatctcccggtggataacttcagagtacagACTGAAGA[A/G]GTCAGACAACATTACACAACCTTGGCGGACAACTTGCTttatggggaaccagttagtgttccatcggata
5	37.3	aTTCTTAAGATGCAAGTTCCTGGTGTCCCAAGAGGTATATGAAGGCCCGTAACCTTGTTGGCACCTTGGC[A/G]GCTCCACAAAATCCAGGTCGGGGAAGGGATGCCCTGCGTACACGGCGACCCTCCTGCTCGTTTCGTGGTC
5	37.3	AATTGCTGTGACTGGGTGTGCCGTTCGGGCAGTGCCTTAGGATAGAGGCACTGCCCCAGCAAACATTGTG[A/T]TCACCTaagtatgcacggcaagatagagctgaaatttGGGAGGTTGGAGTGGACTTAAGCTCTGATCGGC
5	37.3	CGCCGCGCAAGGTCAGCTCCTGGATGTTCACGCCCACTCCTGCGAGGCCGAGGTCAGCGTGCGTGAGAAA[A/T]CACAGGAAGATTATTGACGTGGTTGCTAAAGGCCAATGCTAGGGGGAGTACTAAAGGTTAATGCTAAGGG
5	37.3	TCTGTCTTATCGTGTTTCGCTTTGTTTACTGGGACTTGTTTTGCATTGCCTCGTCTTGCTTTATTTTGCC[A/G]TTGTTATCAAGAAGAATAAAGAACCCTCGAACGCCTGTGATTGCCCTCACGTGTTGCCAGTTCTTGTGAA
5	37.81	AACTAACGGTCAAATACCACCCTTACTGAGTGTATGATCACCCAATATCAACCTTGAACAAAACCATATG[T/C]CTGTCATTCCCCAGACTCTTTTTCACTCGCGTCCTCTCGGCCAATCAGAACCTCGATCCTACCTGATGGG
5	38.32	TGTTAGAATGTCCTCCTACTATCCGgctacccttttccttgaaacGTAATTATTTTAGAATGTAATCATA[T/C]TACTAAACATATCAATGAGCAACATTTCCACCGTCACTACAAGTTTACGTGCTTCCTTGCTTAATTCAAT
5	38.32	TGCCTTAGGATAGAGGCACTGCCCCAGCAAACATTGTGTTCACCTaagtatgcacggcaagatagagctg[A/G]aatttGGGAGGTTGGAGTGGACTTAAGCTCTGATCGGCACTTTCTGCAGTCCTCTTTTATTTGTTGGTTA
5	38.83	CAGAGCTCAGCCTTTAAAAAACTTTTGGTAGTGCCTGGAGATTAAATATGGAAACAAGAGATCCTAGGGG[A/G]CAGATGAAAGCACGCAGCAAGAGGAAAAACCGAGGAAACCGATTTTTACGTGAAGAGATGAAAACGctga
5	39.34	AAGAATTATGATTTTCTGAATATTTCTTCTTTGTTGCGGATTATTTTCTACCGAAGCGGTCAGGGTGGAA[A/G]GGTTAGGCATAAGTCGTAAGTCTGAAAAGTTCTTAGTGGCGTTCTTCAGGAGTCTTTCTTATGTTTTAAG
5	39.34	tctctctctctctctctcaactttttaTTCTTAAGATGCAAGTTCCTGGTGTCCCAAGAGGTATATGAAG[C/G]CCCGTAACCTTGTTGGCACCTTGGCGGCTCCACAAAATCCAGGTCGGGGAAGGGATGCCCTGCGTACACG
5	39.34	ctctctctcaactttttaTTCTTAAGATGCAAGTTCCTGGTGTCCCAAGAGGTATATGAAGGCCCGTAAC[T/C]TTGTTGGCACCTTGGCGGCTCCACAAAATCCAGGTCGGGGAAGGGATGCCCTGCGTACACGGCGACCCTC
5	39.34	GCAGCCCCTTCGCTCAGACTTCATGGTGCAGTCACGGACCAGGGCAGGTAAGAGTGATCATGGGATTAAA[A/G]AGGAAGGCGTgtgggtggagagggggagggggagttcgCAGCACCGCCCACAACTAATTGTTGCGTGAAA
5	39.34	ccttttccttgaaacGTAATTATTTTAGAATGTAATCATATTACTAAACATATCAATGAGCAACATTTCC[A/C]CCGTCACTACAAGTTTACGTGCTTCCTTGCTTAATTCAATTCTACTCAAATTTCTTTGccatattaatat
5	39.34	tgaaacGTAATTATTTTAGAATGTAATCATATTACTAAACATATCAATGAGCAACATTTCCACCGTCACT[A/G]CAAGTTTACGTGCTTCCTTGCTTAATTCAATTCTACTCAAATTTCTTTGccatattaatattcttttctt
5	39.34	CTGTTTTCCAAGAATGAGTCCTCccttgagacagagacagaggcaacaAGGAAACAAAAATCCGGGCAGG[A/G]GAGCCAGGGCAGGAGGTGAGCCAAGGCGCCTCCCTCACATACCCTGCCGGGCACTTAAGGGCAGGACCTC
5	39.34	CTATTTATTCATGATATTTGCAAATTTGATTTCTGTTGCTTATATGAAATTAAATGTACCTCTCCACTTA[T/C]TCTGAAACGCATTATCATTTCGACTTTCATCATCCTTGATAAACCAATGAATATCAAACACGAAGCTACC
5	39.34	GATTTCTGTTGCTTATATGAAATTAAATGTACCTCTCCACTTATTCTGAAACGCATTATCATTTCGACTT[T/C]CATCATCCTTGATAAACCAATGAATATCAAACACGAAGCTACCACCTTGAATGCAAAAAACGGCAAGTGA
5	40.36	ACCCTCCCAATCGTGATCAAGGTCGTTTTTATTTGCGCGACACACCAGGTCGTCTCGAATTACTCTCTGG[T/C]TGCCACCCCTTCCCGTCCGTTCGAGCATCGCCGCTAACGGGGTCATTTCCTGGAGTAATTTGCGTTAATA
5	40.36	TAATGCTTAAATTTCACCCACGCACACCAGCTTGCCAAGAATAGAATGAAAAAGGGATTCTAAATCACTG[A/G]CAAACTGAAAGCGTGAACTGCCCTTGCCCCCACTGACGCACATTCAAAGGCCGAGACACAAaacgctgcc
5	41.89	AGGTAAACCGGCCAAGCGAACCGGCACCCGGTCATTCCACTCGCCGTGTCGCCTACCGGGAAATTTACAC[T/C]CGGTTCGCTCCCAGTATCAACGGTTAGGATTAAGAGTTTACCAATCAACCATGCATATAATTCAGTTCCA
5	42.4	aaatagagatatatatacagagagagattggaagaagaaagaaagaaaaaaagagatttaatGGGATAAA[A/G]AAAGATCCTACATCAACGAGGAGACCCGTAGAGAAACTAAACACAGGgaagcgagaggaaaagagagcca
5	42.4	GAAACCCTCCCAATCGTGATCAAGGTCGTTTTTATTTGCGCGACACACCAGGTCGTCTCGAATTACTCTC[T/C]GGCTGCCACCCCTTCCCGTCCGTTCGAGCATCGCCGCTAACGGGGTCATTTCCTGGAGTAATTTGCGTTA
5	42.4	ttactgttgctgttattgtgtcattatcattattgtggttattactgttgctgttattgttatctttaat[A/C]cAGGCGAATATACACTCGAGAGGTTGGTTGTGATTAGGACAGTATAACATTACGACTCGTCAAAAATACA
5	42.4	AGGAAAACAAGAATTATGATTTTCTGAATATTTCTTCTTTGTTGCGGATTATTTTCTACCGAAGCGGTCA[C/G]GGTGGAAGGGTTAGGCATAAGTCGTAAGTCTGAAAAGTTCTTAGTGGCGTTCTTCAGGAGTCTTTCTTAT
5	42.4	AAGCGGTCAGGGTGGAAGGGTTAGGCATAAGTCGTAAGTCTGAAAAGTTCTTAGTGGCGTTCTTCAGGAG[A/T]CTTTCTTATGTTTTAAGagtcttcttttccgtttttcctattttttcacaTAAACCACTTCGTCCATGCG
5	43.42	GGGGCGTCCACGAGAtatggctgccttcgccatcTGTCCTTTAACCTTCTTCGCCTAATACGGAGTTCCC[A/G]GGTGACCGCACGGCACTACCACCCTCACCTCTCGTCCCTGAatgacaaaaacatatatattacatttctc
5	43.42	atatcttttccttctttttaaaacGTGTCTATGCTACTTTCTGGTTATGAGTAAGTTGccgattctcttt[T/C]tctttctttctttctttctatctctctgtctgtctatttgtctgtctgtctgtctgtctatctgtctgtc
5	43.42	tttaaaacGTGTCTATGCTACTTTCTGGTTATGAGTAAGTTGccgattctctttttctttctttctttct[A/T]tctatctctctgtctgtctatttgtctgtctgtctgtctgtctatctgtctgtctatctgtctgtctatc
5	43.42	aaacGTGTCTATGCTACTTTCTGGTTATGAGTAAGTTGccgattctctttttctttctttctttctttct[A/T/C]tctctctgtctgtctatttgtctgtctgtctgtctgtctatctgtctgtctatctgtctgtctatctgtc
5	43.42	GTGTCTATGCTACTTTCTGGTTATGAGTAAGTTGccgattctctttttctttctttctttctttctatct[A/C/G]tctgtctgtctatttgtctgtctgtctgtctgtctatctgtctgtctatctgtctgtctatctgtctgtc
5	43.42	gGTGTGCGCAGGTTAATATATTTTTAAGTGATTGCGGATCCAAACGTATTCACAACAACCCATGTTTACT[A/T]GGATAACATATCATTCAAACCCAACCTCCACCTTTCAAACTAACAACCCCAAATCACATCCTATACCAAC
5	43.42	CCTGGCCAACCGTCTTCCCGATTGTTTATACGCCGAGCACAGATATCCATCTATATTGTATGCTGATTCC[T/C]GCGCGTCGGTAAACCTTGCATTGTtccttaatgataataaatgtgggcgagaaccttccAGAAGCCTTTG
5	43.42	TTCCTGCTCGTTAACCCCCTCAGCCCCCTCTCTCCTCAGATCTGAAATATTTCTCTCGTCTGAGGTCATC[A/T]GTCTAGCGCGGGGCCTGCTAACCACCCTGGCTGTCCGCGCTACGCCCTTCCCCTGACGTGCTGATCCCCT
5	43.93	TACACGGACAGGGAAAGATGCACACGTGATGTTAATCTATAAAATTTAAATTCAGAAGAGAAAGTAGGTA[C/G]ATAAGTTCTATAATCACTGAACGTCAGCGTAATCTATTTCCCTTTTACGTAATCATCTCACTCAGAAGCT
5	44.45	gattctgtttatttttatattgggTCGCAAataaccgctctctctctctctctctctatcccaccacgct[A/G]ttttctgtttttcctcaaCTCTTTCTCGAAGGAAgttcttcgtcatttttttttctctcttaagaaGTCG
5	44.45	AGACTTAATTTTAAAGACATTAGCGTGCGACCAGTCTTTTTCCGTGTAGTGATAACCCCGCTCAATCAAG[T/C]AATCCGCCAGCAAAGCGTGTCAATATGAACATAATCCGAACTCTCACACACGCATAAATCTCGATATCCT
5	44.45	AGTGTTAGAGGAAGAGACAGCACTTGTACGGAGATGTGGGCTAACTACGTCTGGATCAGTGGCTTTATAC[A/T]CATTAAGTTTTGTAATAATACGCTGAACATTTGATACTTGGATGTTAAAGCAAGCCATCTTTTTTGTTGG
5	44.45	tggatcagaaacatggactacaaccaaattactggagtgGAAATTAATAAATgccaagagagggaaggag[A/T]gattgatgccgggaattagcctaagagatcggatgagggtgacgtggatcagggaacagacaaaagtgga
5	44.45	tactggagtgGAAATTAATAAATgccaagagagggaaggagagattgatgccgggaattagcctaagaga[A/T]cggatgagggtgacgtggatcagggaacagacaaaagtggaagatatccttgggaagaaaaaaatggcaa
5	44.45	aggcctacgtcctgcagtggattgatacagggtgatgatgaagatgacgatttgtttatgcacacacaca[T/C]acacacacacacacacatatatataagtagatgcgATTAGGACAACTTAAAATCCAGTTCCGGTAATTAC
5	44.45	attgcttgtttgttttctcaaTGGGAGTATGATCCCACTAAACCTGAAGTGCTAGATGTGACTTTGAATA[A/G]AGAACTCTGCATAGATCTTGCAACTCGCGATGTCACAGTAGTATTTCAGTCTGCGATAAGCGTTTTAACA
5	44.45	ATTCCTTACGTGGTGAATCTCTACCTTCTGTTAAGGTTTTCCACATATCTATGCCATCAAGGGATTTTAT[A/G]CTTGATCCATCACCacctataataaaataatattcatcatcaattGAATTTACTTATCTTGTCAAAGCAA
5	44.45	tctcaatttatctttttttgttgatatttaatCTACTTATTCAAATGTCTGTTTATATTCCCTTTTTTCA[A/T]AATCTCCAGTCGTATTTGCTCAATTTTCCAAAGCAATGCCTCGGCTATCCGTcaactccaccccctccct
5	44.96	TgtacatattgttattgtttacatttACGTATATGTAATTTTGTATCGATTATTGTCTAACCATTTTTTT[A/T]TGTGGTTCTTAtcgacagtactgatgatggaggtctaGTTTTTGCCTTCGAAACTTTTAATGAACATGAA
5	44.96	GCGAGAGTTAACGACCACGGACTATTTCAAGCGAGCACGGATTTCTCCACTCGGGTATGGACCATCCGAA[T/G]CGAGCACGGACTATTCAAGACGAGCACGAATCACTCGAAACCCAAACACGGACTATACAGGGCAAGCAAG
5	44.96	cacacacacacacctatggcTCTTGAGTCCACTATGCCAGACGGTATTAAATGCACCCAGTATGTCCACT[A/G]CAGCGGCCCGAGTGTCGTATTCACTATCTAGGCTATGATTCCCTTGGTGATGCCTGTCTGATGCCGATTT
5	44.96	CCTTGAGAGGCATTCTGTGACGATGAGTGTTAGAGGAAGAGACAGCACTTGTACGGAGATGTGGGCTAAC[A/T]ACGTCTGGATCAGTGGCTTTATACACATTAAGTTTTGTAATAATACGCTGAACATTTGATACTTGGATGT
5	47	GCCGAAgtgtgggaagaggagaaagagggaaagaaacaggaggacgaataaagggagagataagaggtGG[A/G]CAAAAAGAACAGGAGACAGGAGAAAGGGTGCGAAGAGCAGAGGAAAAGATGCACATTTAAGACGTAGATA
5	47	gtgtgggaagaggagaaagagggaaagaaacaggaggacgaataaagggagagataagaggtGGGCAAAA[A/C]GAACAGGAGACAGGAGAAAGGGTGCGAAGAGCAGAGGAAAAGATGCACATTTAAGACGTAGATACCAATC
5	47	TCAAGATCTTAGGTGACCACAAGAGTCCTGCCCCTCGCACTCCCCCTTCCCACATAGATGCTTTCACCTG[A/C]ATTAAATTCAAAATGCATTTTCAGGAGATGATACTGGACAGTGCAAAagactttttatcattttatgagT
5	47.51	TGGCCGAAgtgtgggaagaggagaaagagggaaagaaacaggaggacgaataaagggagagataagaggt[A/G]GGCAAAAAGAACAGGAGACAGGAGAAAGGGTGCGAAGAGCAGAGGAAAAGATGCACATTTAAGACGTAGA
5	49.55	cgatagcaatgataatgatcggAGAATGATAGAATCGACATCGATTACATCGTTAATTCgataaggaaga[A/T]gataataaaccaataagagaataaaaaatgagagagagagagacagacagaaagagagaaagagagagag
5	50.06	tcattatcatttcgcttgttctactttctttttattccacTGGATTTCTTTAATAATTTCACAAGGCACT[A/G]ATAGCACGTAACCAACAATAGTTAGGAATCTCTTCGACTTCTGAGCACAGTTGTTGCAGGTTTGATTAGA
5	50.06	TTCACAAGGCACTAATAGCACGTAACCAACAATAGTTAGGAATCTCTTCGACTTCTGAGCACAGTTGTTG[C/G]AGGTTTGATTAGATTGTGAGAGAGTTTGCCTAACAAATATGGTGAAGAACTGAATGAGCGAGAAATTCAG
5	50.06	TCGAAAGGGAGCAAACGAAAATTTTGCGACGGATGAGAAGAAAGCGAAATTGATAACGTAGAAGATGGGG[A/G]GTAGGGAACGGTAGGGTGGGGCCCACGAGGGAATGCCAAACAGAGAGGAGGTTAAGATATAAGAGAGCGT
5	51.59	aattctgaaaaaaaaatgatacctgATTTCAAACAGCAAACATGCAATTGTTTATGCCATAGAATTAAAA[C/G]AGacagtcttttttttcatttgaaaagACGCAACTTGTATAGAACAATATCACAAACTACCTATGTAACA
5	51.59	CGACTTTAGGGAGAATTATTCACTCGTACATCTATTACTCAAGATCTCTGTGGTTGTCCTTTGTTATTGA[T/C]CAAGGCCATTTGATAGCGTTAGCTTTAAAATATCAATCAACAAATGTAATGGCACGAGAATAGGTTCCTC
5	53.12	GTatgattctgtttatttttatattgggTCGCAAataaccgctctctctctctctctctctatcccacca[A/C]gctgttttctgtttttcctcaaCTCTTTCTCGAAGGAAgttcttcgtcatttttttttctctcttaagaa
5	53.12	AACACGAATGATGCACTTTAAACAACCTCAACATCGCAGAATGtggtctcttcattttcttcatctttga[A/T]ATTCTCTCTCCCCTAATTCTTTCTCTCAGTATGCTTGTTTtagctttctttttcatttggtgAATATTCA
5	53.12	AACAACCTCAACATCGCAGAATGtggtctcttcattttcttcatctttgaaATTCTCTCTCCCCTAATTC[T/C]TTCTCTCAGTATGCTTGTTTtagctttctttttcatttggtgAATATTCAGTTGTTACagactattatca
5	55.16	CTTTGTGGttatttctcctgtctgacttagacTTGCATATTGAACATCGTAGGGATATTGAGACTCATAC[A/T]GTCTTATACAAGACTGGATCTGATGATTCACATCCCCTCTACACGTTTTTAACCGATTTATATCAACCTG
5	55.16	TAACAAATTTATGCAGATATGTTATTGTTAAAGTATATTTAACACGAATGATGCACTTTAAACAACCTCA[A/T]CATCGCAGAATGtggtctcttcattttcttcatctttgaaATTCTCTCTCCCCTAATTCTTTCTCTCAGT
5	55.16	AGTATATTTAACACGAATGATGCACTTTAAACAACCTCAACATCGCAGAATGtggtctcttcattttctt[T/C]atctttgaaATTCTCTCTCCCCTAATTCTTTCTCTCAGTATGCTTGTTTtagctttctttttcatttggt
5	55.16	AATATGTTCTTTGCGATTTATGTGTGATTGGAATCTCGTATACAAATACACTTACAGTATGTATATCCGT[A/G]CCTGTTCATTCATTATGGCGTTCATAAATGCATTGATGACATTAcgactagtaatagtagtagtaataac
5	55.16	CGTTCTCTGAAATGCTCTTGTACTTTTGTATTCAAGTCGTTTCAATTCATTATTAATGCTGTTGGGAGTa[A/G]cagggggagggagaaggggaaacgaggaagaggaggagaaggagaggggagggacgtggaaaggagggag
5	55.67	TTGGTGGAAAGtattttaactatttttttaAGCGGTAGACAGCATCGTGTTCAttttgatggtagtttta[C/G]tttGTATTCctgtgtgtcttctggggttcctcagggtagttttcttggccctttgctcttcctcttatAT
5	55.67	attaccctattcacattatcatcatcgccataattatcctcttcatcttcaccttcatcattatcatcat[T/C]ctcatcgtcttaatcatcactatcattgccgtcatcatcttcatcataatcatcattatcatctctcacC
5	56.69	TCTTGTACTTTTGTATTCAAGTCGTTTCAATTCATTATTAATGCTGTTGGGAGTagcagggggagggaga[A/G]ggggaaacgaggaagaggaggagaaggagaggggagggacgtggaaaggagggagggaaacagggggaga
5	62.85	CTTCCTTCTAtcactcttcccccctttctcctctcccttcccctcttctccccttcctcctatcactccc[T/C]ctcattcattttcatctGATTAAAAGCgtctcattcattttcattcaaagTCGAGGCACCGATCAAAGAT
5	64.89	CTTAAGCAGCCTTAACCTCGTGGGAGACAATTACcgtggaaggaaagagggagggagagagaaggagaag[A/G]agagtgaaaatgggatgatgagggagaaggagagggagatggagaaggagacagaggatagagtcggaga
5	65.4	TCGCCAAGGGTACGGCATCACACACCCATAGAGCTCTGCCAAACGAAGTGCAGAATAGAGCTTTACGTCT[T/C]GTTTCATTTGGATCTGGCCCTCTTACGACGCCAAGAGTGCACTGTCTATAACAACGCCCCGCGCCTACAG
5	65.91	AACCTCGTGGGAGACAATTACcgtggaaggaaagagggagggagagagaaggagaaggagagtgaaaatg[T/G]gatgatgagggagaaggagagggagatggagaaggagacagaggatagagtcggagatgatgatgagggt
5	65.91	aagaaagagggagggggagagacagggagaaagagagaggggaaagggagaggtagaaggagaggtagag[A/G]gagaaggagagaaagagaaacaggtgaGGGAGACGGAGTGTgaatgagaggaagatggaaattaaagaaa
5	65.91	ggagaaagagagaggggaaagggagaggtagaaggagaggtagagggagaaggagagaaagagaaacagg[T/G]gaGGGAGACGGAGTGTgaatgagaggaagatggaaattaaagaaaaacagaaatgtagAGGAAGATACAG
5	65.91	TACGGCATCACACACCCATAGAGCTCTGCCAAACGAAGTGCAGAATAGAGCTTTACGTCTTGTTTCATTT[A/G]GATCTGGCCCTCTTACGACGCCAAGAGTGCACTGTCTATAACAACGCCCCGCGCCTACAGCCTCTTAAAA
5	65.91	TTACGTCTTGTTTCATTTGGATCTGGCCCTCTTACGACGCCAAGAGTGCACTGTCTATAACAACGCCCCG[T/C]GCCTACAGCCTCTTAAAAATACATCTGCAGAATATACTAAGAAATGCTGTCACCTACAAGACTCCACTTG
5	65.91	CGTCTTGTTTCATTTGGATCTGGCCCTCTTACGACGCCAAGAGTGCACTGTCTATAACAACGCCCCGCGC[T/C]TACAGCCTCTTAAAAATACATCTGCAGAATATACTAAGAAATGCTGTCACCTACAAGACTCCACTTGAGA
5	66.42	gatggtagtggagaTGTTAATGGGGATGATGGTATTGGAGATAGTGGTGATGGATATGGTGGTAATGACA[T/G]TGGTGGAGATGCTGGTggagtggtggtggagatggtggtggggatgatagtgatggtggtggcgatagtG
5	66.42	AACTTCACATTCAGTTTTTGAAAAATAGAATATCAGAGGAGGGCAGGAATTGAAaattaaacagaataaa[A/G]agagacagaatagAGGAAATGAAGAGCAGCGGATAAACGGAAATCgaggagagtgaaaaagaaagaaaag
5	66.42	TACACcaacacaaaaataagaaaacaggaaatacaaaagaaaagaaaagaagaagaagaaaaaaaacaca[A/G]tataaaaacaagcacaataataatataactttaCGTGCCTGCGCCTCGACACCCTCGCGTAAACTCTCGA
5	67.44	TGTCATTTTCTCGTCCGTGGTTTTGCAAATTAGCACACTGTCTCTAAAGGGAAGCTGTtgatccctcctc[T/C]cctcctctcccctccttctcatcctctcaccCCTCCTagttctcctctccttctctttcttcttcccttc
5	73.59	GTATCTGTCACCTGATTGGTCACTTGTTTCAGTTATAACGATTTCTGATTggtggacgatttttttttcc[T/G]aggaGGGTTGATAATTCTGTTTCCTGATTGGCTGATTTAAAATGTTTGATGCTGATTGGTTAGGGCATTT
5	75.13	GAGGTTGTCGGAAGTTAGCAGAGGTTGTCAGAAGTTAGCAGAGGTTGTCAGAAGTTCACAGAAGTTGTTA[A/G]AAGTTCGCAGAGGCTGACAATGGCTGGCGAAGGTAGCAGAGGTTGGCTGGGGTTCACAGAGATTAAAAGA
5	75.13	tcttctcctccttaaaTCTCCCCTCTTCCGcatccctctcctttctattctcctcttctccttccacctt[T/C]ctttctactcccctcttctccttccccgcaccctcctttcttcctccctctcctcctccttcccccaccc
5	75.13	ctgctcctcctcttgcCGGAGAAGAAGATCCTGATGAGGTTCGAGTCCGAAGTGACGTTCGGCGGGAATG[A/C]GAAGCCATTGAAGGAGAGGACAGAGCCAGGGGTGTAGCAAAGGtcggtgtttttctttttacggaATCTT
5	75.13	tctgcctttccctcttcaccattccttctctcctcttcttgtgCTTGCCGTATTAATTATCACTTTTCCC[T/C]tgtttcattttctcccttcaacccttttctttctccgcgattcctctttttttcatttctcccgTTTATT
5	75.13	cctttctcccattttgagtcttcccttcccctcttcctcccctgccCATCCctcgtttttcctctccttt[C/G]cccacttcctcctcccatctctctatctTCACCGCGGCCTAACAAAGGAAAAACCTCGCCCACCGCCCCG
5	75.13	cacacacgcactgctGCTACTGGAATGGATGGTGAATAAGTGCTGTCGATTTCAATTCGGCTTAATTTCA[A/G]AAGACAAaatcaatgaagataatgatttacATACGAAAGATAAGTCACACATACCCTTTTTGTTGGTCGG
5	76.15	AGAACCCCTAAGTTTTtggataatgatgtaaatgatttTAACGGCAACATAACAGTAGGCTCTGTTGTtg[T/C]ataataacagttatgataatactattgccgatgacagtagtaacaataataatgacagtactgaCAGTGG
5	76.66	cacacacacacatacacagaaaaaatatacatctacTTGCAAAAGTTTAATCAAAGTTTATTGTAAATAT[A/G]ATTGGAAATTATTCCACTGAAGTGAAGTgacggagaagaataagaaaggaaaggaaaatgttgaACGAGA
5	76.66	TGTATCTGTCACCTGATTGGTCACTTGTTTCAGTTATAACGATTTCTGATTggtggacgatttttttttc[T/C]taggaGGGTTGATAATTCTGTTTCCTGATTGGCTGATTTAAAATGTTTGATGCTGATTGGTTAGGGCATT
5	78.7	ttccttcctattcttattcctcttttctcttctttccatccctctgattagtttttttttctttctctct[T/C]gttcactctcctccttttcctacttttcCCGTCCTTCGCTCACGTTTTAattccttcatctccccttctt
5	83.3	cacacgcactgctGCTACTGGAATGGATGGTGAATAAGTGCTGTCGATTTCAATTCGGCTTAATTTCAGA[A/G]GACAAaatcaatgaagataatgatttacATACGAAAGATAAGTCACACATACCCTTTTTGTTGGTCGGCG
5	83.81	GTAGATCGTAAAAGTATTTATCGATCAGCCCAGCTGCGCATTTGTTTCGGATATTTAATAATACCCATAT[T/C]TTTATCCCTTTCAGGAGACAATGCCGAAAAATGCCAAGACCTGGGCGACGAAGAAGGCGAAAAACTTGTC
5	84.83	acaaacaaacaaacattcagacacacagaaagacttatacacaaacagacaagccAATCgactgatagac[A/C]aacaaacagcgtCAGAGAGTGTGTTAATcccacattttctttcttcctgtgcCATACAGCTTCCTTCTCG
5	84.83	ttggatctaatttttgactcaagacttacatgggtgccccacagttaaaagtgaaggctacaaaagcgct[A/T]agtattttgcgggttctttcacatttatcttggggtgaagaccgcacaatgcttctacagctttaccgag
5	85.34	AGGGTTAGTAGTAATATCGTggcagaagtaatagtaatagtgttagtagtaatagtagtggtagtaataa[T/C]agtagtaatagtggagTAATaagagtaggagtagcagtaatagctGTATTAGGGATTATAAGTGTGTTAA
5	87.9	AACACGAATCATCATACGTCATATACGTTTTAGATTAAGCAATAAATATTAGGGGAGGCTTAGCCTGGAT[T/G]ATTGGAAAAATATTCTTTAGAAATGGTTGTTTAgactataacattgataatggcaACAGAAGCATCAACA
5	88.92	ggcgagaggcgtgaggcgagaggcggTAGGTACGAGGCACGAGTGTGAGGAGAGgaacaaatgaaaaaag[T/G]gagaataaagccaCAACACTCAGACATTGTGTGATATGTGAGAAAAATTAATACTATAGCGGTTATGGGT
5	88.92	CGTTTAAGGATATATTTTGGCTTCAGCTGGAAGTTTGCGCTTTAATGTTTAGAAATAGCGAAGGTTTTGG[T/C]TGCATATGAGCATTTTTCTGACACTTTCGTTTGCCTTTGTTGACGCTTTTGTTATGCTAGTGTACAAATg
5	104.17	TATTCATTTAAGTTTTTGAGGGTATTGGTGTTTAAGCATTAGCATAAACGTATTCCTTCGCTATATAAGA[A/G]AACAAAAGACGTAAGGATTTGGAACATTTTACAGGTGTTCGAGGatgccaacagacagacagacaggcaa
5	104.17	CATTTAAGTTTTTGAGGGTATTGGTGTTTAAGCATTAGCATAAACGTATTCCTTCGCTATATAAGAGAAC[A/G]AAAGACGTAAGGATTTGGAACATTTTACAGGTGTTCGAGGatgccaacagacagacagacaggcaaatga
5	105.19	AGGACGGAGGCTCGGCGGAGGAGAAGCCGTCGAGGGGCTTTGCGAGgcgtgaggaggaaggaggaaggag[T/G]aaggaggaaagggggagaagaaggaggaggaagagagggaaggaagttggagaggaaggaggaaggatga
5	116.07	AAAGCAGGAACAGCAGGGTAAGTGATAGCAGTGAtagttaatattaatgaaaacaggaaaatcaggaaaa[A/T]tcataaaaaaaacagaaaaatagagaaagcagAAACAGCAAAGAAAGCATCAGGAACAAGAATggcagag
5	119.14	agagagagagggagagttagatagattggtagattaagagggaggaaggagggaaagagaaagagagaga[C/G]agagagagagagagagagagagagagagagagagagagagagacagacagacagacagacagacagacag
5	119.14	tagatagattggtagattaagagggaggaaggagggaaagagaaagagagagacagagagagagagagag[A/T]gagagagagagagagagagagagagacagacagacagacagacagacagacagacagagacagagaaaga
5	119.14	tttttctctcctctttactctcgtttttttattgattatttatcgTTCCTCTTCTCAAGTTGTGGGGACG[T/G]CTGTCTCGCTCCTGGAACAACTTTTCTCGTGTTAATGTAAGAACaacgattatggtaatgatttgTCTTT
5	120.16	atagagagagagggagagttagatagattggtagattaagagggaggaaggagggaaagagaaagagaga[C/G]acagagagagagagagagagagagagagagagagagagagagagacagacagacagacagacagacagac
5	122.71	TTTTAGATGTATATTGACGTAGTGATGCTGACTGATTTGTTACGCTTTATTAATTAATCTCCACGTACTT[A/T]TGCAACATATATACAAAGGTTAGAGGTTAtaatatatctctcttttcctcttttcaaaaTGTAGACTAGA
5	122.71	ccatcAGTGATTTCTATCCAAATATATTATGTGATAAGATATATGCATTCTCATTCATCCTCTTTTCAAG[A/G]CTTTTGCCCGATGTCTGTCTGCAATTTAGTTCGTATGTTTATTTCTTGGTTAATAACCGGTCTCTATGTA
5	122.71	gtagattaagagggaggaaggagggaaagagaaagagagagacagagagagagagagagagagagagaga[C/G]agagagagagagagacagacagacagacagacagacagacagacagagacagagaaagagaaagagagag
5	123.73	catacacacacactgacacacaaacaaagaaaacacacacaagcaagaaaaggaaacaaaacaagaagat[A/G]tACAGTTGAGAGGTTGTGTGTACCCTTCCTTGGTCCGGTTGCAAGTTGCAGGTAGGCACGTTCAGCGATC
5	124.24	atgtaaaaatgtttGGGTAAATTTGCATAAGTAACCAACCCAAGATTGAAATGAAACCTGTTGAATTACT[T/G]TTTCCATATTGGTAGATCTTAAAATGCTCAACAGAAGACCCTTACAAATCAGAATTCAAAATTGattgaa
5	124.24	CTCTTTCCATAGCCACATCCACATGGCAGAAAAATCTTTTAAAGAGACAGTACAataaaagcaggagaaa[A/G]agaaaacaaagaacaacaactacACAACACGATATAgcgaaagaagtaaaagaagaaggagaaaagacca
5	124.24	AAAGAGACAGTACAataaaagcaggagaaaaagaaaacaaagaacaacaactacACAACACGATATAgcg[A/G]aagaagtaaaagaagaaggagaaaagaccaAAACAAACTCGAGGGATGGAATACCCAATACCCGAATCAG
5	124.24	GGCAACTTCCATCAAGTAGGTTTACTTTCTACCTCGCACAGAACAACAGTGAAGGCTATTCAACTGTCTT[T/C]TCAGATCAACAGTTTTGCTTAAACAGCAACGGAAGTCATtatcgtacacacacacgtacacacacacaca
5	124.24	atgtaaaagatGCAGCTCGAGATCCACGGCTTGATTCCTGTCATTCTTGTACCTGCCTGTCAGCTTGACG[T/G]CTGATATTTCATCATCGTTTTCTtaacatcaatttttttttctctcttattatatgATCTGCAGGACTTT
5	124.24	gtcattgatatttcagtagatgctctttcacttttgttttaaatgtcttttggttggagatatttctaat[A/G]ttttctggtagttggttccaaaTCATCAGTCCtcagatttgcatatttcttaccCCGGTTTCTGTATttg
5	124.24	aaaaattcctCCCAACTCCAAGAAATTGACTTCCTTTCAAGACGCAGAGGaattaagaggagaaggaatg[A/G]aaggagaaaatggagaacaatAAATGAGTAagggaaagaagaacaagagaataaatatagaatgaatgaa
5	124.24	TGAAAATTACTTATCCCTTCTTTAATTCCCAAAACagttataaatatcaataataaagaagataataaga[C/G]tgatatccAGCACCAGCGTTACCTATACCCATCACTCGTTTTCTAAAGGCACGTAGCCCCAGTCATAGGC
5	124.75	ctagctatctagctatttatctatttatctatccatctatctatatctttatctccctctttgccttttc[T/C]catctttattcaaGACCACGTTACTATGACCTCCTttattgacctttgaccttgttACGCGTCTGTTCTC
5	124.75	ATATAAAGTAAGTAAATGATTAGGATTAAATAACACACAGTACAGCAATAGGGGAAGAaatataacatat[A/G]agagaaatgaAAGTGAACAGATACATAGCAGTTAGGTATGCAAATCAAAGTGGAACAGCGTGGAAATTGG
6	0	TTACAcgctaaaatatttattttagtgatgtatctatttttatgtctttttttattatcaaatgtCAGAA[T/C]TGTGTATTTAATGTGTTGGTatttttaacataattttttttcttacttttatgatggtgagcataaaaaa
6	2.04	TTTATTCATCCACGATATTGTGATCTAGTGATTAAATTTTGCCTTCTGATAAACGGACCTAGTGATTAGC[T/C]GTTTCTAGCTTCTTTATCGGAACTAAAAGTCAATCATCGTTTTTTTGACGAGGCctctaatccccccccc
6	3.57	AGCTGATTTAGGCGCATTTACCTTGTTTGGGTCGTATGTTCACAATTTACGATCAATCCTGTTCTTCTGA[A/G]CAAAATGTTAATAGTTGGAAGCATAAGATTtattttaaaaagagagaaaaagagagagaatggtttagaa
6	4.08	atgatgctagtcttattattgctgtttaattgctagtattagaattagtaatAACATTACTCATTTGATC[T/C]ATTGTCCTCACTATTACACAGACTTTCttgtcattctttccttctttctgtgatcattatcattatcgct
6	11.8	CTCTTAGGGATACGAAGATAtctgggagaggggggggatcaTAGGATAAGAATTTGCTTGctttaggttt[T/G]tttttttttcttgaatggtTTTTCGAAACGTTGGGAAAATCTTTAAGTTGGAGGGGTAGGCGTTTTATTA
6	11.8	TCTTAGGGATACGAAGATAtctgggagaggggggggatcaTAGGATAAGAATTTGCTTGctttaggtttt[T/G]ttttttttcttgaatggtTTTTCGAAACGTTGGGAAAATCTTTAAGTTGGAGGGGTAGGCGTTTTATTAA
6	11.8	gaggtggaaaagatgctTTGTTTAGTCACGTAAATTTGGACGTAGCAGCATCTTTATTATGTTTTACTTT[A/G]TCATAATCATATCTATCTTTAAGTGTATTTGCGTacgttacacatatatacatatatatacatatatttt
6	11.8	tggaaaagatgctTTGTTTAGTCACGTAAATTTGGACGTAGCAGCATCTTTATTATGTTTTACTTTGTCA[T/C]AATCATATCTATCTTTAAGTGTATTTGCGTacgttacacatatatacatatatatacatatatttttaaa
6	12.31	CATTACTTAACCTTTCCTTCAACATTATCACACATCTTCACAATAGGGCGAAGTTATGCGACGAATTGAc[A/C]ccagagggagggagaaaaatcgCCAAGGTAGTATCACATTCACCACAGATTGTGTGACTTACGATAATGG
6	12.31	TAtctgggagaggggggggatcaTAGGATAAGAATTTGCTTGctttaggtttttttttttttcttgaatg[T/G]tTTTTCGAAACGTTGGGAAAATCTTTAAGTTGGAGGGGTAGGCGTTTTATTAAAGCTTATTGGAGATATA
6	12.31	ACGGCTTAATGAGAAAGTAAAGATGTCCTGATACCTTGTTATTTCCAGCGACCCGGAGAAAGGCGCAAAA[T/C]CCCTCTGGGACTCGGGTCATCTGAGGCGAGGGTGGATCCGCAGGTCGGGTCATCACAGGGTCGTGCATCG
6	12.82	ttataacaatactaatagaagtaataataataacaatgacaatgacaatggcaatgacagtgacaatgac[A/G]atgataataatgataagaacagtaatcatatttttaataatactgaaaataataattatgataatgataa
6	12.82	ACAAATTACCAGTCTCATTTTTCCTAAGAAGACAGGTACATTCCTTTACTTCTATCATTACATAATACTA[T/C]CCTCTCACTTGTAATTCAGATATTTGAATTTCATAAAGATCACACATTAAGTCAACTTTATGATTAACCC
6	13.33	ggggggggatcaTAGGATAAGAATTTGCTTGctttaggtttttttttttttcttgaatggtTTTTCGAAA[A/C]GTTGGGAAAATCTTTAAGTTGGAGGGGTAGGCGTTTTATTAAAGCTTATTGGAGATATACTTATCCGACA
6	14.86	TTGTTAtataagaaaatgcaaaaaatttaaagacaaaaatattaaataaagattaaaaactgGGACAGAG[A/G]CTTCTTAGTgaataatttatttcattatgttTTGATAAATGGGAATTTAGTAACTACTGCGGGCTTTGCT
6	15.88	CCTGATCTCAGCAACTTCAGGAGGAGTTCGAATGTCTTATGAGGGCTGTTCCGGAAAATACAAACACTGG[C/G]TTCAGGGGGATAGAGTGGAATGCAAATTCTGTCGCCAAGGTGTCTCCTAAGATTAAATCCAAAAGTTGGG
6	15.88	GACCTACGGTGCAGTTAGCCATAAAAGTGATGTATGGCTTGTGAGGGATGGAACTCCTGCCGATGACAGC[A/T]TCGGAACCCGGGCCCGTTAACGCTGACGGCTGGCAAGCGGTTGAAACGACTTTGGGGGGATTTTGCTGTC
6	15.88	GAAATCTGTTGAAGCCATTatttgggagagagaaaaatgggtgGAATATTATTAAATAAGAAAACGATGG[A/T]GCTATGATGACTAATAGGGCATTCCTGAACCACGAATTTAGTATCTGTTATGTTTGTTCTCGCTCCTTCT
6	15.88	aaaaagaagataattctactaataatactaataatactaatatgtaAAACGATACAGACCTTAGTGATGG[A/T]AATAAGGTGTCTAGTGATTAAAGAAGTCATCTCCATAATATGTAACAAAGGTGACCTCGAGGATATTCAT
6	16.39	ATCCTTTAAAATTCTACATTACTTGTTTAACTATTCACCCATACTATAAGCGTAGATAGCCAAAGCATAG[T/C]TTATCAGAAATGGTACCTTATATTAGCCAATAGCAAACAAATACGTCACTTGAAAGGGCGGGGCATTTCC
6	16.39	AACTTCAGGAGGAGTTCGAATGTCTTATGAGGGCTGTTCCGGAAAATACAAACACTGGGTTCAGGGGGAT[A/C]GAGTGGAATGCAAATTCTGTCGCCAAGGTGTCTCCTAAGATTAAATCCAAAAGTTGGGAAAGATTTGAAA
6	17.92	cttccttgtcaaatctttctctcttttctctgtctctgtcatcgCTTCTTCTATTTACTCCATCATTACC[T/G]TGCTCATTCCTCTCTTGGTCTATCTCTAGTCACctcattcatttttctccttaatttagcattctccatt
6	18.43	ggaaggaaggaagggagggaaggggagggggagagagagggtgcgcgcgcgcgtgtgtgtgtgtatccgt[A/G]aACGCGTCCGTGCGTGCACGCGTGcgttgcgcgtgtgtgtgtgtgtttgtacgtgagTGTGTTAAGGCAA
6	18.94	atgatggtgatgataaagatgataatgataatggtaaaaactaatagcaataataaaaaatagaaaaaaa[A/C]acacaaaatgtcttagtgtgtgtgtgtgtgtgtgtgtttgtttctttcggTTTGCATATGTGTTGaatgt
6	18.94	CATCGCGTAAATTCAAAAGTACAGTAATACTCGGGCGAATATCCGATGGTCGTTATAGTTCGCTTTGAGA[T/G]GAATGAATATAGGATAAACGTTATCATGATTCAAAACTTCAAGATTTATCCTCAATTCACGATTATAAGA
6	18.94	ATTCAAAAGTACAGTAATACTCGGGCGAATATCCGATGGTCGTTATAGTTCGCTTTGAGAGGAATGAATA[T/C]AGGATAAACGTTATCATGATTCAAAACTTCAAGATTTATCCTCAATTCACGATTATAAGAGATAATCCAT
6	18.94	tttcaatgtttttttttttttaaatcaaagaaAGGGTCGTTTTTACGGGCATCATTCCTATAATTCTGAA[T/C]TGTCTATGTTTATTTTCTCATCCTCCTAGTTGAAAAATGCACAAAATGCCCTCAGCTAATGGCGTAAATG
6	18.94	TAGGGGGTGTACACTGGCTACTTTGGTTTTAAGACTCAGACCTCCTTATATGGAACTGACGTACGAGATG[A/G]GATGACTGAATGCCTGACGTACGATTTTCCATACATCTCAGTTTCTACGCTGCCCAAATTTGTGCCCAAG
6	19.45	TCTCCACACAAACCACGCACTCCAAATAGTGTACCGTAACAAGGCGATTATTACAGCATTCCTTTGAGAA[C/G]ACAATAAAGACCGAAATGAATGTATTTTCCCTTAAGAATCAGACCGCAGAGCTTGACCTGCGAACGACTA
6	19.45	caaagaaAGGGTCGTTTTTACGGGCATCATTCCTATAATTCTGAATTGTCTATGTTTATTTTCTCATCCT[A/C]CTAGTTGAAAAATGCACAAAATGCCCTCAGCTAATGGCGTAAATGGAAGACCACTGtttcaatgcatttt
6	20.47	AATGCATAGTTGCTGATGCAAACCTACCCAAAGCTAAGCGTTGATgcgttatacaaaaaaaaaaaagaaa[A/G]aaaaaagaagaaaaagaaaagaaaagaaaaaaaatcttagccgTTCTGTCAACATCTTGCAACCCCTTGG
6	22.51	GTCGGCTCCTTTTATTTGGATGTTCTTTAGGTGTGGGGATTACCGATAACCTATTACATTATTTCCTTCC[T/C]TAGCACACCTATGCTTCGCTATCGGCAGGAAGGACGCATTGATAAGCGCTATCAGAATAACCTTACCTTG
6	22.51	TGCCAAGGAAACTTCCTGCGATGTACATTTAACCATTTCTATCtctaattttcttatttcttttatgagA[T/C]AGCTCTGTTTGACAATAGGCCTATTTTCAGTGTGATCATTTTCACTGACAAACGTGTTTGCTTTTTatgt
6	23.02	caaaaagaatttaaaaacaaCGCCTTTGCTTGGTGTccacgctttccctctctctttcctccctttatgA[A/T]AAAGCAAATACattttccttgaaaaaaaaagtaacgtaAAAATAGGAGATAAAACGATAGACAAAATGCC
6	23.53	ttcttattttgtATGAGCGTGCGTGTACACACATCCATGATATTATCAGTAAACATGGATTAATTGAGTC[A/G]GCTCCTTTTATTTGGATGTTCTTTAGGTGTGGGGATTACCGATAACCTATTACATTATTTCCTTCCTTAG
6	24.04	GATTAGCACAACATTTAATCTTGTTCTCGATGCCAAGGAAACTTCCTGCGATGTACATTTAACCATTTCT[A/G]TCtctaattttcttatttcttttatgagACAGCTCTGTTTGACAATAGGCCTATTTTCAGTGTGATCATT
6	26.6	tctcattctatctgttTACCAgtatatctgtcaatttatctatctatctatctatctatctacctgtgta[A/T]ctatccacacacacgagcacagacGTCAACGAATCCACGGAAGCTGTTAAGCCCGAGTACCAGTCCGTGC
6	27.11	TGCGATGTACATTTAACCATTTCTATCtctaattttcttatttcttttatgagACAGCTCTGTTTGACAA[T/C]AGGCCTATTTTCAGTGTGATCATTTTCACTGACAAACGTGTTTGCTTTTTatgtaggagaaggggaagag
6	27.11	GATGGAAGGCGCCGTGTGGAAGAGACTAAGTGTAAATTTTGCAGTGAATATTACCGGACGCTTATGCAAA[C/G]TAATTCAGATTCGTGTGTCTACTTCGCCGTGTTTGCTTTGTTAAATGTGTATGTTATATCCTAAGTTCAA
6	27.11	GTTTTTCTTTAATCTCTGGAAATAAACATTCGGTCGTTTAGATTGCATTTTTTCATAGAATATTCCGTGT[A/G]CGAGAGCAGCCTCCCAGACTTGTTGTTATCGGAAGAAATCAGTAACGGTACCTCCCTCGGCTCATCGATG
6	27.11	AAATTACAAATTACAGTTGACTtgataagaaatacaaaaagcTTGTGAAAATCTCTGTCATTGATATATT[A/G]GGTGATATGGGGTGGCACTGTTGGTTTAACCTCTTTGTGACCTCATATTATTTATTCAAATATAAGTAAT
6	27.11	AGATAGCAATAAAACACATTACACTGCACCGTACATACACGACGCGGCCGTTATAAAAGCTTCTAGACAC[C/G]CATTACGCGacacaaaggcaaaaaaaaaatcctaaaactcTGCTTCTTTCCTGCTTTAAAGGGGATGGGA
6	27.62	CGTCCAGCCAATCCCGATAGTCCATATTGTTCGCAGTGGCCAATCACGCACCGGGAATCGCGCTGCTCTT[T/G]ATGATTTAATACTGGATTATTTTGGTGTGTCCTTTCTTTCGCGTCGACTGCGGTCACAGTTAATTTTAGC
6	30.68	TGGGAGTGGTCATCCATCACTTAAGCTCTGAATGCATTATGAATAGCCCTTGatcctaatgaaaaaaaaa[A/G]aatcaaagaaagaacGGAAAAATAGCCCAGGATCTCAGACTTTGAGTTGGGAAAGCCAACTTGCTCACTG
6	30.68	CTtgataagaaatacaaaaagcTTGTGAAAATCTCTGTCATTGATATATTGGGTGATATGGGGTGGCACT[T/G]TTGGTTTAACCTCTTTGTGACCTCATATTATTTATTCAAATATAAGTAATTCAAAATCGACATGGGAGTG
6	31.19	CTTGCAGTTCTCCTACCCCATTCCCCTGAGCTCTAAAAGGTTATACTACAAATTACAAATTACAGTTGAC[T/C]tgataagaaatacaaaaagcTTGTGAAAATCTCTGTCATTGATATATTGGGTGATATGGGGTGGCACTGT
6	33.75	AGCTCGACTTATTCTAATTTACGTATATGGCTTTGGTTTTACTTTGGATCTGATTATGTTTCTTTTAATC[T/G]AACTATTTATTGAGCTTCTGTCTCCCCATTAGCCTCAGTTAACCTAAAGGAAAAACGACACTGAGGTAAT
6	33.75	GACTTATTCTAATTTACGTATATGGCTTTGGTTTTACTTTGGATCTGATTATGTTTCTTTTAATCTAACT[A/G]TTTATTGAGCTTCTGTCTCCCCATTAGCCTCAGTTAACCTAAAGGAAAAACGACACTGAGGTAATGTAAC
6	33.75	TTTACTTTGGATCTGATTATGTTTCTTTTAATCTAACTATTTATTGAGCTTCTGTCTCCCCATTAGCCTC[A/G]GTTAACCTAAAGGAAAAACGACACTGAGGTAATGTAACTGCTGCTACAATTCGACTTTCATAGCCGGTTC
6	33.75	tagagatagagagagagagagaacagagaacaggaaACACTTGAAGACCACCTAGCCCACCAAGTGACCT[T/C]TGGCAGTCCACGAGAAAAGAGCAACAAGTGACCTTTCTCTGCGAGGAATTAACAACTCAAGGAAGGCCAT
6	34.26	CTTCCCCACACCTCTGTCTCCAAACAAAAGAGGTCTTATTCACGGCGAAATAACAGTGACTCTTAAAATC[T/C]AGGGTCTTCACCTGCCTGGCTGTGTGTCCttgtatctctctttgtctctctttctctttcttagttcttc
6	34.26	ggtaagggagagggagaaggggaagggaggagaatgaaagctgACGTGTGATTGGTCGAAACCCTCCAAT[C/G]ACAGGCGCTCTCCTTGTACACTCAGGTAGGAtgcagagagaggaagcagagctTAAAGGGCTTGTTGGAA
6	34.26	ACTATTTATTGAGCTTCTGTCTCCCCATTAGCCTCAGTTAACCTAAAGGAAAAACGACACTGAGGTAATG[T/C]AACTGCTGCTACAATTCGACTTTCATAGCCGGTTCTGGGATCAGATAGGAGTCTCAAGTCATCaccacag
6	34.77	ctatctacctacttaactatctatccatatatctatatatctatgtatctatccatacatctatttatct[A/G]tctatgtatatctacctatctacctactaatatatctatttatctaccagtatgtctgtctatctatcta
6	34.77	ctatccatatatctatatatctatgtatctatccatacatctatttatctatctatgtatatctacctat[A/C]tacctactaatatatctatttatctaccagtatgtctgtctatctatctatctggctgcctatctatcta
6	34.77	CGGCGAAATAACAGTGACTCTTAAAATCCAGGGTCTTCACCTGCCTGGCTGTGTGTCCttgtatctctct[T/C]tgtctctctttctctttcttagttcttccatctccccttcattttcttcttcccacgccccttctccctc
6	34.77	tgttatttcttccttttctccttcctcttcctctccttcctcttcttcatactattactactacttatta[T/G]ttttactactactactgctgctatcatTACGTTCGTTCATAGCCTGTGGTCGTGTTCCTGGAAAGAGGCT
6	34.77	ttctccttcctcttcctctccttcctcttcttcatactattactactacttattatttttactactacta[T/C]tgctgctatcatTACGTTCGTTCATAGCCTGTGGTCGTGTTCCTGGAAAGAGGCTTCGctatttttacac
6	34.77	TTAAAGAGGGGAGatttagggagagaaagaaaggagaagaaatgggtgagggagggaagtgggtgattaa[A/G]agggggaaggaaggacagagagaaagagggagggaggagagactgGTGGACAGAGAGATggtaaggagag
6	34.77	CTCCTCTTACATGCTTTCTATTCTGCTTGCTTAAGAACCTCCAAACGCCCTGTCTCACGCTCCTAGCTGC[A/T]ATAACTCAAGCACAAAGCAGCGTGCAAAACAAACAAGTCAACAGAATCTCTTTGCGTGAAATAACCACAG
6	34.77	ACGTGTGATTGGTCGAAACCCTCCAATCACAGGCGCTCTCCTTGTACACTCAGGTAGGAtgcagagagag[A/G]aagcagagctTAAAGGGCTTGTTGGAAATCTCTAgcattatattttgttatcacgTGATATCAGAAAGTG
6	34.77	agagagagagagagcaatagatgtagacaaaacaaacaaataacttaaCAAACAGACAagtacaaagaca[A/T]acagacagatgaatcgCCAAACACtgtagaaacaaacaaaacaaactacgcaacaacaacaacaacgcca
6	34.77	TGAGGCGTTGCTCTTCCTCTGaagctgttttttctctctcttttttttctttttttttttttgcttctat[T/G]gtcgttattgtctttataattcttaatatttattattattgttgttgatgttggtattattattattgtt
6	34.77	CTGaagctgttttttctctctcttttttttctttttttttttttgcttctatggtcgttattgtctttat[A/G]attcttaatatttattattattgttgttgatgttggtattattattattgttgttgttgttattattatt
6	35.79	ctatctatctatctatctatctatctacctgtctgcctatctacctattcatctatctatccacacacac[A/G]ccgctTTCCAAATGCTATGCTCCCCCTcaccatccctctctctgtctcgattTAACACGCAAACGGACAT
6	35.79	atatccttgctgtttttgtttgtttgttttggcctgttttatctatctctttgcttGGTATTATACTTAC[T/C]TATAGGTGCGATAGATTTGTTGATTTATTGCCtatcgtttatttctttttatctatcatcgGTTTTGTTT
6	36.3	ATCTTAATTTTCCTTATGGGTCATAAACTTCTCCTGCGCCGTGAGGCAGATTACGTTATCTTCATCTCCT[C/G]TCGGGCGCCACCTCTCCTCGCGCCGCGGCTGCCCTAGCCTATGATCTGGATTTTTCACCATTTCTCTATT
6	36.3	caacatcgctttcctctcttttcctaccCTGTCTTTCTTGTGCAATCTCTCAGCAGATATCCTTCTCCCT[C/G]CAACACCCATTTTATCCGCTGAGAATGCTTCTGTATTCCCCGTTGGTGTGTTTCTTCCTCATTTACTTAA
6	36.3	CCTTTCTTTGATTGcaaaaaaaatgtgttaaatgAAATGGTGTAAGCAGACAGAAAAACATTCATTATGC[T/C]GCATCAGGGTGGTAATAGGGAGTTATCCTCttgcagactccatattatctctctaggttGGCTGAAACat
6	36.3	CTCATTTTTCACTCTGATATATTCACTACTTTTCCTTCAGACTCGCCATTAACACCAGCCAGTTTTTGAG[T/G]GATTGCTTTTTCTGTATCTTCACCGTCatcatatatatttagatacagatagaaagacaaaggatacata
6	36.3	GACAGAACAGCGTTATTGTTAGAGAACGTCTCCTATTTTTCGTCTTGATCTTCCTGTCTCCcccttttct[A/T]atttttttttcttcttcttctttttgagctTCATTTTTACTTAtacctttatttcctttccttttctttt
6	36.3	ACAGAACAGCGTTATTGTTAGAGAACGTCTCCTATTTTTCGTCTTGATCTTCCTGTCTCCcccttttcta[A/T]tttttttttcttcttcttctttttgagctTCATTTTTACTTAtacctttatttcctttccttttcttttt
6	36.3	TCTCCTATTTTTCGTCTTGATCTTCCTGTCTCCcccttttctaatttttttttcttcttcttctttttga[A/G]ctTCATTTTTACTTAtacctttatttcctttccttttcttttttcttaaaacgtttttatctatcttttc
6	36.3	attacccccactttaagaccttgtaaAACCGATAGCAATAATTCTAGTCAAGTCTTCACACTAATAAATT[A/T]CATACTGTATaattatcaatctcctcctggatAGCTCCATTTCAGTGTAACAGACGTTGGGTAGCGGCTC
6	36.3	ttacccccactttaagaccttgtaaAACCGATAGCAATAATTCTAGTCAAGTCTTCACACTAATAAATTT[T/C]ATACTGTATaattatcaatctcctcctggatAGCTCCATTTCAGTGTAACAGACGTTGGGTAGCGGCTCT
6	36.3	ctttaagaccttgtaaAACCGATAGCAATAATTCTAGTCAAGTCTTCACACTAATAAATTTCATACTGTA[A/T]aattatcaatctcctcctggatAGCTCCATTTCAGTGTAACAGACGTTGGGTAGCGGCTCTCGCCCACTT
6	36.3	gacctcccaacctatcagacatccttacagaatctcacctgacaacctgttctccttcctcagatgcata[C/G]atatccttcacttgatctaattcccttacctaaccctaccttagcccatttactcattaactcctttacc
6	36.3	CCTGCCGACAATATGTCGTGTGGCGTCGAGTAATTTCCCCAAATGTGAACAACTAGGCGATGTTTTATGT[T/C]GGGGAATACACCCAACAGCCAAAGGGGGTAGTGAGGAATTATACCCTGGATCCGACAATACTTAAAGGTT
6	36.3	ATTTGCAAAAGAAACACGTGATTTATAACCATCCCTAGACCACTGTACAATGTGAGAGCCCCTGCGGAGA[T/C]AACACCTTGCTCTTTGGAGGAGCAGCTTCACTCCAACATCATTGCTCTTAATGAAggaatcaagacatct
6	36.3	agagagagaaagagagcgtaaCAAGGCTTCAGTTAATGAATCTTACCTGTATAACTAATTTCCTGGTTGC[A/T]GTCGCACAGGTTATGAAGTCATATTATCTGCGACGTAGCTGTATACCGGCTGTGGATACTAGTCATAAGG
6	36.3	GTTTCAAACTTCTCTACAGAATAGCAGAGGATTCATTTcagctttttatatttttttttgaggggtagGC[A/G]AGCGAAGCGAGCAGAAAAAGCAAGCTATTTTGGGCATATTTGAGGCTTAACCAGACCGATAAAGATatga
6	36.3	TCAAAGGCCATTACTTATTTCTGAGTTGGGAGACGTTATAGACGACAGAATAGAAGATGGAATTTTATCT[A/G]AGCCCCTCAAAAACGGAAAACGAAAATTATGTAAGTTAATAAATGAAATCCCTCTAATTAAACTGTAAGA
6	36.3	GGGAGACGTTATAGACGACAGAATAGAAGATGGAATTTTATCTAAGCCCCTCAAAAACGGAAAACGAAAA[T/G]TATGTAAGTTAATAAATGAAATCCCTCTAATTAAACTGTAAGAGCCTATTTTGCCTATCGGATaccgtat
6	36.3	aaagacagacagacagaagtagatagagtgagagttagagatatggagagagtgttgaatagacaggcag[A/G]tagatacatagaaagagtGATAGATTTTTAAGTAGAAGAAAACTAGAGCCTCGACATACAGGTCTCataa
6	36.3	ttccttgacctcctgtctgtgcaaagtacttgagaagataatactgaacaggcttatgtatcgcataaat[A/G]ctaagttatcccccagactgtacggatttctccTAGGGCGTAGCAGTCAGAATACTTAATAAatacaaac
6	36.3	ccaaactTGATACTCTTCTTGCTTGTTAACAACCTTTTGAATGATGTTTCGGGCAGCTAGAATGGCATCA[A/G]TGGTTCCTTTCCCTGCCGTGAACCCAAACTGTTCCTCTGCAATCTCTGGCGCTAGGTAGTATTGCAGCCT
6	36.3	GCTGGCCATTTTCCTGTCCTCCAGATGTCATCAATGATTTCCTTCATAGCCTTTATAActgtttttcctc[T/C]tgctttcaGGCTTCCGCTGGTATTTCATCCAATCCGACTGACTTTCCTTTTCTTAGCTCTTTAACAGCTG
6	36.3	ccactaacgccgccgttaactgtctgtaattgcttgggcaacgacgatatgacAACTGCGGTATGATCTT[A/G]GAGGAAGTCTCTGCCTATGGCTGCCCAAATACTCTCAATGAGACTGAGATCTGatgatttgggtggatgt
6	36.3	GCGAGCGACacaatgagagaaaaggagagagagaaagagagagagacaggtattATATGTGGGTTTAAAT[A/G]CATAGTTATGTGTACATCACATTCACATTTATTTATCGTCtatgtgcatatatgaataaacaatcaTTAT
6	36.3	ATATGTGGGTTTAAATGCATAGTTATGTGTACATCACATTCACATTTATTTATCGTCtatgtgcatatat[A/G]aataaacaatcaTTATGAAATGCGGCGCCATCGCCATTAGTATTATTTCCTTGTCTCTGATAGCAGTATG
6	36.3	AAATGCATAGTTATGTGTACATCACATTCACATTTATTTATCGTCtatgtgcatatatgaataaacaatc[A/G]TTATGAAATGCGGCGCCATCGCCATTAGTATTATTTCCTTGTCTCTGATAGCAGTATGCATTGTAAAACT
6	36.3	AAATGAAaggtaatgaagagagagaaagttaggtGCGGATGAAATGGTACTGATTGATAAACATTGCGTT[A/C]GATAATTATGATTGATaactatattatcattttatcttcacAATTTTTATCAAGTAGTATATTAATTTCT
6	36.3	TAAACATTGCGTTAGATAATTATGATTGATaactatattatcattttatcttcacAATTTTTATCAAGTA[A/G]TATATTAATTTCTCTTCTATAGCCATGCTTTCATggcataataatggtattattgctGTAACATTTGATT
6	36.3	GAAAAGACAAATCAAGTTGAAAATGGATGCACTTCGGAGATATCCCGCGTTAAGTTCAAAACCCCAAATG[T/C]ATAAAATGgctaaaagaagaaatagaagtctAGGTAGCAGTAGAGACAGGGGTCTGGAGCGGTCGGGCAC
6	36.3	TAAGTTCAAAACCCCAAATGCATAAAATGgctaaaagaagaaatagaagtctAGGTAGCAGTAGAGACAG[A/G]GGTCTGGAGCGGTCGGGCACAGAGGCAAGTTCCCGTAACAAGGCTAAGAGATGGTTCCCGAGGGTCGCGT
6	36.3	GAATGCTCGCACTTTCACGGACAATAAAGAATCAACAAGACCTAAAAGAAGAACACcacttattattaat[T/C]atttcgcTACAGAATTGATTTTGCAGCATAGAGCGAAACCAGGCTTGCTGATGAAGGCTTCACCACCAAA
6	36.81	CTCAGCAGATATCCTTCTCCCTGCAACACCCATTTTATCCGCTGAGAATGCTTCTGTATTCCCCGTTGGT[A/G]TGTTTCTTCCTCATTTACTTAATAATCACCATAAAGCTGGCAAATCTCCTCCCTCGCATTCTTAATGTTT
6	36.81	GGACAGAACAGCGTTATTGTTAGAGAACGTCTCCTATTTTTCGTCTTGATCTTCCTGTCTCCcccttttc[T/C]aatttttttttcttcttcttctttttgagctTCATTTTTACTTAtacctttatttcctttccttttcttt
6	36.81	AGCGTTATTGTTAGAGAACGTCTCCTATTTTTCGTCTTGATCTTCCTGTCTCCcccttttctaatttttt[T/C]ttcttcttcttctttttgagctTCATTTTTACTTAtacctttatttcctttccttttcttttttcttaaa
6	36.81	TATTGTTAGAGAACGTCTCCTATTTTTCGTCTTGATCTTCCTGTCTCCcccttttctaatttttttttct[T/C]cttcttctttttgagctTCATTTTTACTTAtacctttatttcctttccttttcttttttcttaaaacgtt
6	36.81	ttctcacgtatttcagccatggattattacccccactttaagaccttgtaaAACCGATAGCAATAATTCT[A/G]GTCAAGTCTTCACACTAATAAATTTCATACTGTATaattatcaatctcctcctggatAGCTCCATTTCAG
6	36.81	acgataaaaatgaaaCCGAGAGGGAGAAATCGACgacaacgaagagagagaaagccgagatgaaaatata[A/G]atgggaggggaggcaggaggagaacgTCCCAATCCCAGGTCAACTCCAGCGGCACTCGGGTATTGAACCC
6	36.81	cgataaaaatgaaaCCGAGAGGGAGAAATCGACgacaacgaagagagagaaagccgagatgaaaatatag[A/T]tgggaggggaggcaggaggagaacgTCCCAATCCCAGGTCAACTCCAGCGGCACTCGGGTATTGAACCCA
6	36.81	AGtgcaagaggaggaaagaggagaaggtgaaggaagaaggaagaggggagaaggagagaggggagaggat[A/G]ttAAAAGAAAGAGGGTAAGGGGCGGAatgggagtaggagaaggagagagaaaaggagaaaggggataatg
6	36.81	GTCTCTTACCTCGGTCGTATACTTAATGCTTTGCATTCGATGTTCCTGAAAATGTGTTAGCTGTAAAgaa[A/C]ccttccccctttcccttctctgtctctgccttgcTTTAGGTACAATTTGTCTAATTTCTGATTCGAAAAC
6	36.81	AGCATAAGAGTACACGCAGGTGAAATATAGATAAAAGTTGTAAACAACTGATACATTCACATTTTATAAT[T/G]TCTTAACATGTAGGCATTATTGATTCTTGCTCTAAGGAATGGAAACCCACGGTTAGCTGATTAGCCATAG
6	36.81	cttttgtgaCCTCCGGGGTTTTAAGACGAAACCATAAGAAAGAAGGTCAATTTACGAGATGTTTTACGCT[T/C]CGAGACGCCGCTTTTGATAATGCTCGTGACGTATACGCGTGTGTATGAGCTTCTCgctgaggaaggggga
6	36.81	gggaagggaggagaatgaaagctgACGTGTGATTGGTCGAAACCCTCCAATCACAGGCGCTCTCCTTGTA[T/C]ACTCAGGTAGGAtgcagagagaggaagcagagctTAAAGGGCTTGTTGGAAATCTCTAgcattatatttt
6	36.81	GAAATAGATTGAGATGAaccgagaaaggaggaagaaaagaaagaggatataaatatatttggTTATACAC[A/G]CATTTCATTAAGGTATaatcagaagagagaaaagtggaaggtGAACGAAGGAttacggaggaagaggagg
6	37.32	gtgcaaagtacttgagaagataatactgaacaggcttatgtatcgcataaatgctaagttatcccccaga[T/C]tgtacggatttctccTAGGGCGTAGCAGTCAGAATACTTAATAAatacaaacccaggcatgcaaaccgta
6	37.32	agataatactgaacaggcttatgtatcgcataaatgctaagttatcccccagactgtacggatttctccT[A/G]GGGCGTAGCAGTCAGAATACTTAATAAatacaaacccaggcatgcaaaccgtatttcttaatcttaaatc
6	37.83	TTAGCAtcggaaagggaagggaatgaaaggagaggaaaaggcatgttaaggaaaaaaggaagaggggtag[C/G]TGGTATGGTGAATGAAGAAGGGCAAGAATGGTACAAGATAAGGTTTAGGtggaagtaggagagagggaaa
6	37.83	AGtatcactaatattaatgataataaggatagtgatgctAGTAGCTGTTTTATCATCgccattagcacta[T/C]tattatcaccctcgCTGTtattgtcacaactgcgagattactctggaccttcgccgatgtttacctcact
6	37.83	taatgataataaggatagtgatgctAGTAGCTGTTTTATCATCgccattagcactattattatcaccctc[A/G]CTGTtattgtcacaactgcgagattactctggaccttcgccgatgtttacctcactccgagcggcgggat
6	37.83	tattgatagtattGCAATTTCAGTATTACCATTTTCTTGTggcagtaattattatttttacagtttcTGC[T/C]AAGGAAGAGGGCTGCGTTaactttatcaattaatttatgccCAGAATTACCAAGTTCTTAACAAATTGTG
6	37.83	gaaaagtgaggatGAAGCTACGAACACCCGGAGATATTTGGAAAAGTGTGAACATTACAAGCGATTATTG[A/G]TCATATATATTATTGGTGCACTAAAATAGGGGACGATTAAAACATTTAATTTATATTACGtgaattattt
6	37.83	taatcgttaatatcatttgccaatatcttttattgtttaaACTTACCTAATACCAGCCAAAAATGCCCAA[T/G]AAAGAACTTACCAACAAGAACTGAAGAAATCACCATTATAAGCACAAGAGACTCCAGCATATAGAAGTAT
6	37.83	attgtttaaACTTACCTAATACCAGCCAAAAATGCCCAATAAAGAACTTACCAACAAGAACTGAAGAAAT[A/C]ACCATTATAAGCACAAGAGACTCCAGCATATAGAAGTATTGCATAAAATAGAATGATTTCTAGACACTAA
6	37.83	aaaaaatggtcTAACCCACAGTTGTTTCAAACTTCTCTACAGAATAGCAGAGGATTCATTTcagcttttt[A/T]tatttttttttgaggggtagGCGAGCGAAGCGAGCAGAAAAAGCAAGCTATTTTGGGCATATTTGAGGCT
6	37.83	aaaatggtcTAACCCACAGTTGTTTCAAACTTCTCTACAGAATAGCAGAGGATTCATTTcagctttttat[A/T]tttttttttgaggggtagGCGAGCGAAGCGAGCAGAAAAAGCAAGCTATTTTGGGCATATTTGAGGCTTA
6	37.83	ATAGCAGAGGATTCATTTcagctttttatatttttttttgaggggtagGCGAGCGAAGCGAGCAGAAAAA[A/G]CAAGCTATTTTGGGCATATTTGAGGCTTAACCAGACCGATAAAGATatgatttaataaaataaaataaaa
6	37.83	aagaggggagagtgaaaatGGTAAAACCAGAGGTGAGCAAGAAGGTGAAATAaccgaaggagaaatagaa[T/G]accTAATATAATATAAAAGTTTCGGGAAAGGGCTGGCGATCGCCTAACGATTTTTCGGCAGCGTTAACGA
6	37.83	agtagatagagtgagagttagagatatggagagagtgttgaatagacaggcagatagatacatagaaaga[T/G]tGATAGATTTTTAAGTAGAAGAAAACTAGAGCCTCGACATACAGGTCTCataacctcccctccccctcac
6	37.83	atgGTCACATAATAACAACTTCTAAAGGGATAGAAAGAACAAACatcaatattaaaaacaaaagttCCTA[A/C]AGCATACTctcagatgtgctgcgaggcaccgtaggcgacccgtgtgtgtaactgtttattttcaaaggac
6	37.83	caatattaaaaacaaaagttCCTAAAGCATACTctcagatgtgctgcgaggcaccgtaggcgacccgtgt[T/G]tgtaactgtttattttcaaaggacaggcactcaggtcggcccctccgcggtcggggaatgaccgcgacca
6	37.83	GACGGATTAAccaaaaaggaaagtgaaatgaaTATCACTTCTAGTGGAATGATGCGGTTTGCTGAACATT[T/C]ACCTCGCGGATCGAGTGGATGTTTGGCTAATCTTGTCATAGACGGAATGACAGATGACAAAAGAGACCgg
6	37.83	gatgattgtactCGTAAACATAATAGTAAGATAGTAGAGAGTGTAATATATGgccaagtaatagtaatag[T/C]aatagataacTAAGTAATAGAAAGATCAATATAACAAATAACCATtcaaatattaatagtaatacaatAT
6	37.83	CCGGAACGCTAAGTAGTTAAAATGGGAGCTTGAACCCCGCCGCATATAAGCAGGCACAGCCAAACAAACC[T/C]CGCAGGAATGAAACATTCCACCGACTctcaacaaacacacgcacgctttCTAAACACTTCTTACTGGACA
6	37.83	TAAGTAGTTAAAATGGGAGCTTGAACCCCGCCGCATATAAGCAGGCACAGCCAAACAAACCTCGCAGGAA[T/C]GAAACATTCCACCGACTctcaacaaacacacgcacgctttCTAAACACTTCTTACTGGACAAACAAACCA
6	38.34	GTGCCCTTGCAGCTAGCAATACAACTCTTTGGTCCTCTGTTCTagttagacgggtggcttaatCAAGGCC[T/C]TGTCAAGTCAGTCACCTGGTCATATATGGCTAGGGTCAGGTCCaatcggtagtgcataggtcctgccatc
6	38.34	atcccctggccaatcccttTGCAACGTCAAATATTGTCactcactctggaacctttccagctttccAGTG[A/G]gtaagaatgggaatcgtaatggttcacGGGCTCcaaaaccaggtaaggagaaaagtcctcctcaatcctt
6	38.34	TTGTCactcactctggaacctttccagctttccAGTGggtaagaatgggaatcgtaatggttcacGGGCT[T/C]caaaaccaggtaaggagaaaagtcctcctcaatcctttaaggaaatcttaccaggtaaatatgaaagtat
6	38.85	actattaatattatcattatcattatcatcatcatcgtcattattatcatcatcatcattagtattattc[A/C]tcttcatcacGCTCACGATAACTGATCACTCTCCCTTCGTCGCGGGGGCAGGGACCAATTGGTGCGGCTC
6	39.36	ctcgtttcttcttcatcttcttcttcttcttcttctttttcttcttctttttcttcttcttcttttctcc[A/T]ccttttatcatattttcttttttcttcagcatcatcatcttcatcttcatctatgtcctcttattaattt
6	39.87	taatgaaacTACCCAAAGAATTATGCAAATGAGTGCAaaattaaacgtttttttttaatcctttcaaAGA[A/T]CCAACGTTGGCGACACTGGGGCAAGAGATCCTTCACTTGACAGCCGTTTTAGCCGCCGTTTGACATCTCT
6	39.87	AATTATGCAAATGAGTGCAaaattaaacgtttttttttaatcctttcaaAGATCCAACGTTGGCGACACT[T/G]GGGCAAGAGATCCTTCACTTGACAGCCGTTTTAGCCGCCGTTTGACATCTCTGCTTGACAGCCACTCTTG
6	39.87	agaagagaaaaacaataggttgattttttttctttcttttcttttctttttttttcctggaaaagataaa[A/T]gatagGCTATTCAGATCATTCAGTCCTTTAATGTAGGATTAGTAGATGTGAAGTGCAAGTCTAAACTCCC
6	40.38	ATTATGCAAATGAGTGCAaaattaaacgtttttttttaatcctttcaaAGATCCAACGTTGGCGACACTG[A/G]GGCAAGAGATCCTTCACTTGACAGCCGTTTTAGCCGCCGTTTGACATCTCTGCTTGACAGCCACTCTTGG
6	40.38	aagagaacaaagaaagaggatgGCCTTCGAGACGGGAAGAtaagaaaggtgaagaagaagaggcaaagag[T/G]aGGCGATCACCTTAAGCTGACAGACAGGCTGACGGCTCCGGCGGGCGCTGAAAGGGGAAGGACTCGGGGa
6	40.89	ACAATTAATTCCATCCTtcttatttgtatgtatttttttctttctttcgttcttcctttgttttattcct[C/G]ATCTTCCAGCCTTCAACTCGAATATGTGCTGCCTGTATCCCgttttctatataattttttctttctttac
6	41.91	AATGTATCAATGCTGTTCTTTGCTtcctccgtctctgtctttctcttattcatctctctctcttcttccc[T/C]ctcttccaacTCCCTCCTTTCTGtcgctcccttcccttctctctcttttccacctcctccgtctgtctgt
6	41.91	ttcttctttttcttcttctttttcttcttcttcttttctccaccttttatcatattttcttttttcttca[T/G]catcatcatcttcatcttcatctatgtcctcttattaatttttttttatggttgggggttggggaggggg
6	41.91	tttcttcttctttttcttcttcttcttttctccaccttttatcatattttcttttttcttcagcatcatc[A/T]tcttcatcttcatctatgtcctcttattaatttttttttatggttgggggttggggaggggggaNNNNNN
6	44.46	CATTAATGCATAGTTGCTGATGCAAACCTACCCAAAGCTAAGCGTTGATgcgttatacaaaaaaaaaaaa[A/G]aaagaaaaaagaagaaaaagaaaagaaaagaaaaaaaatcttagccgTTCTGTCAACATCTTGCAACCCC
6	45.48	TATCGACATCcatatcttcctttcctccttttttccatccttcacccttctcctttttcccatctccctt[T/C]ctctttaatcctccccccttcttccatctccctccctccttcacctcactttccccttacccttcctTCC
6	45.48	gaaccgagtccaacatccggagaacagtgggagttgcagatgaataagcctcatattcataatcaagctt[A/T]ctacgaataaacaCTTGttaagccgcagaagcattgtgcagtctgcatcccaagatagatgtgaaagaac
6	47.02	ACCCGGATGAGCGAAAGAGACCGAATGGCACCGCGTCACGTGTTATCTTAGTGTTATCTTAGTGTTATCT[A/T]AGTGTTATCTTAGTGATGTCCTAAGTTGGTGatcgaggagaaggggaggatcggaagggaaggaaagaaa
6	49.57	CCGTGTAttctatgatatatatacaccatgTACCCTGATGTTAATATGCAATATATACGCTGTTTCACTG[A/G]CTTCATTTTGGGATATATTGCGATTGGTGACGTCATTACTGTAAGTCTTACTCCCCccctcttcactttc
6	49.57	ACGAAAAAAGTAGTAACCAAagtagatgattatgatgaagaaagaatagaaaaaaaattgtaaaaactaA[T/C]CAGTTTGCAAATATGAACTGCTGGACACATTGTCACTTGCCTGCAGGGTTTGCGAATCATTACTATCGCT
6	50.08	TTAAACCCGGATGAGCGAAAGAGACCGAATGGCACCGCGTCACGTGTTATCTTAGTGTTATCTTAGTGTT[A/G]TCTTAGTGTTATCTTAGTGATGTCCTAAGTTGGTGatcgaggagaaggggaggatcggaagggaaggaaa
6	50.08	TTTATGGTTTCTTTATACGATAAAGCATACGAtggtttttcttttaaaaatttgATAAAGTAACGTTATG[A/T]ACCAAATATTTGAATAGAGGGTACTGGAAGCGAAAGTTAGAATGACtaattcagagaaagagagaaaaaa
6	51.1	ATAAAGCATACGAtggtttttcttttaaaaatttgATAAAGTAACGTTATGTACCAAATATTTGAATAGA[A/G]GGTACTGGAAGCGAAAGTTAGAATGACtaattcagagaaagagagaaaaaaacactaagaaaatggtaat
6	51.1	AAAAAAGTAGTAACCAAagtagatgattatgatgaagaaagaatagaaaaaaaattgtaaaaactaATCA[T/G]TTTGCAAATATGAACTGCTGGACACATTGTCACTTGCCTGCAGGGTTTGCGAATCATTACTATCGCTTAA
6	51.1	ATAAAGGTATCACTACGGAATTGTCTCGAGTTGTTCATACATATTGGGATAGATATCAACTTAAATTATA[A/C]TGCGAAACACATCTTGCtcagtctttcttccttttcttctcttctgttcaattcattttgttgttatcgt
6	51.1	AAGGTATCACTACGGAATTGTCTCGAGTTGTTCATACATATTGGGATAGATATCAACTTAAATTATACTG[T/C]GAAACACATCTTGCtcagtctttcttccttttcttctcttctgttcaattcattttgttgttatcgtgAT
6	51.1	CACTACGGAATTGTCTCGAGTTGTTCATACATATTGGGATAGATATCAACTTAAATTATACTGCGAAACA[T/C]ATCTTGCtcagtctttcttccttttcttctcttctgttcaattcattttgttgttatcgtgATTTAGAAT
6	52.63	tagaaaaaaaattgtaaaaactaATCAGTTTGCAAATATGAACTGCTGGACACATTGTCACTTGCCTGCA[A/G]GGTTTGCGAATCATTACTATCGCTTAAACATATCCAGTTTTGACATTACGATATTGGCgtttgataattg
6	53.14	TACCGCTTTGCACTGCATCTCATTCAGTTCTATttagtgtccgtgtgtgtgtgtttttttaagatTTCAA[A/T]GGGAAGGAATTGGAAAGAAATGTTTCTTGGtgtatgagggggagggggagggggtaaggagaATGTCACA
6	54.16	CTTCTTTTCAACTCTtaattttcctccatttcctccacttcttcctccttctcattctctctcatccttt[A/C]ccTTCACCAGCTTCCTCcaccgtctcttcttcttcctccctctccctttccatcttcttctcgttctcat
6	54.67	aggaaaaagagagagagagtttaaaaagTAGCGTTTATGTGGGATTAAGTGTGGTTGTAATAACAAAATT[T/C]CTTCTCGAACACACATCATAAGAGACACataatacaagaagaagaagacgaaaaaacgaagaagaagaag
6	55.69	TTTACAATATAAAACAAACGGACTAATCCTTGGATAACATATGCGTCCTTACTCcattttcctcccattc[T/C]cttcttacTTCGCTAAGCACACTTAATCTTTATGCCCCAGAGTTACGTACGTGCGTCTTTTTGCTTCTGT
6	56.2	CGACGCATTTGCTCGCCtcttgtcaccattatcatcttgaACATCACACGGGGGCGAGGAAAATCAGCGA[T/C]TGACGGGGAGAATAGGTGCATAAACCGACGTTTATCAAAGAACAATTAACAGACGGAACAAATTCGAACG
6	56.2	CAGAGGGTGAGCGAAAAATTTCCAGATTTCTAGATGTGTTTCTGACTGAAACAATCgtaataagaaagag[A/G]cagaattgACGGATCTCCATACAGTAAAACATTTTCGTATAGCGGATGGTTAAAGTCAATTGACCATCTG
6	56.2	agagaaataaacaaagaagagaagaggagattgactgaaaagagagagagagagagtgtcaataTCAAAT[T/C]ATCCTGTCCACCACAATATGGAGTTACGTCAGAGGTCGGAAAAGATTTGCATTTTAATATGTAAAAGCAT
6	56.2	TAGCACACAAAAGCATTTCTTATTAATCAATCTTTAAGTAAGAAAATTACCACCCAGCGGCTAATCAATG[T/C]ATTGGCACCATCATTTTCAGTcccaacgaaaagaaaagaagagaagagagagaaagaggtgaagagaaga
6	56.2	GCATTTCTTATTAATCAATCTTTAAGTAAGAAAATTACCACCCAGCGGCTAATCAATGTATTGGCACCAT[A/C]ATTTTCAGTcccaacgaaaagaaaagaagagaagagagagaaagaggtgaagagaagaagggagagggga
6	56.2	GAAACGAGGAGAAAATGCTGATAGCAGCAGGAGAGGCGCGAGCGCGCGGCCCGCCATCCATCACCAGCCA[A/T]CGGCCCGGGGCGTGAGGGAGCCGCGGCGCGCGCTCCGAACCGACGCCAGTTTCTGGAAGGCCTCGCGCTG
6	57.73	TAGATGTGTTTCTGACTGAAACAATCgtaataagaaagagacagaattgACGGATCTCCATACAGTAAAA[C/G]ATTTTCGTATAGCGGATGGTTAAAGTCAATTGACCATCTGTTCCTTCGTATAGCGGATGGTTAAAGTCAA
6	57.73	AGGAGAAAATGCTGATAGCAGCAGGAGAGGCGCGAGCGCGCGGCCCGCCATCCATCACCAGCCATCGGCC[A/C]GGGGCGTGAGGGAGCCGCGGCGCGCGCTCCGAACCGACGCCAGTTTCTGGAAGGCCTCGCGCTGGAGATT
6	57.73	CGCGAGCGCGCGGCCCGCCATCCATCACCAGCCATCGGCCCGGGGCGTGAGGGAGCCGCGGCGCGCGCTC[T/C]GAACCGACGCCAGTTTCTGGAAGGCCTCGCGCTGGAGATTAATGGGGGGAAGGTGAAGTTACAGAGAACC
6	58.24	ACCATTACACACATTACCATTACTCATATTGAAACTAGTGTTGTGGTTTTTATCATTGACacttttatat[A/C]tattatcattatggtaggTAGGGTGACTTCCTCTCACGCGGGGGTTCCACGATCGACTCCAACCGATCCC
6	58.24	tactggcttcaaaagcagaatcacagcctcagaagtcaacagctaacttaggttaggtggaagaacttct[A/G]agaagggagatggtgactccctaaaattacttggcagaaggaaatggcaacccactgctttaaaatgcca
6	61.82	CTTAAATACGTAAGCAGCACACAACAAACAGAAGATGAAAGGGGTGGGCGgaggactttttttcttttct[T/C]ttcctttctcgttttatACAGCGccgcctttttcttttcttttcctttctcgttttatACAGCGCCGCTA
6	61.82	GTGCgagttcattttgtttgtttattgagttATTGTCTGATTTGTGATTTGATTGTTTGCGTCGGAATTT[A/G]GGCTTAGGCTTTCAGGAGCTAGGATTTGGAATAGGGCAGGGTGGGGTATAAGAATTTAAATGTTCGGAGA
6	61.82	acagaatgtctgtactggcttcaaaagcagaatcacagcctcagaagtcaacagctaacttaggttaggt[A/G]gaagaacttctgagaagggagatggtgactccctaaaattacttggcagaaggaaatggcaacccactgc
6	61.82	TAAAGCCTACAAAAAcagctgatagaaaaaaaaaccccTCAAAATCGAAATTTAATGTTTAAGAATTAAA[A/G]AACGCGAACGGAACCAACGAACTATTCAAACCCCTTTCGCCATCCCTCCATACAAATTTCCCCCAAATCG
6	62.84	tctatctccttttcctttactcttactttcgtttttctttttttgtgcgcTTCCCTTCCTCGTCAATGTA[A/C]GTTTCCGACTTTTTTTTATCCTATCTTTTTTTACTGGtgacattttttaaagatttattctctgttatct
6	64.37	taaacatacacttaGATTTAAACTTAAATACGTAAGCAGCACACAACAAACAGAAGATGAAAGGGGTGGG[T/C]GgaggactttttttcttttcttttcctttctcgttttatACAGCGccgcctttttcttttcttttccttt
6	67.95	CCATTTAGTGGTAATTTCTCTATTGATGTTATTAGTGAGTTGATTAATATCGTTACCTGAAGCATTAGAA[A/T]TTTTCACGAAATCGGAAAAAAGAGTCCTCACGGTGATCCTTGATGTACAGCACGAGATAATGGAAGACAA
6	67.95	TGGTAATTTCTCTATTGATGTTATTAGTGAGTTGATTAATATCGTTACCTGAAGCATTAGAATTTTTCAC[A/G]AAATCGGAAAAAAGAGTCCTCACGGTGATCCTTGATGTACAGCACGAGATAATGGAAGACAAATCTGAGT
6	68.46	acacttaGATTTAAACTTAAATACGTAAGCAGCACACAACAAACAGAAGATGAAAGGGGTGGGCGgagga[T/C]tttttttcttttcttttcctttctcgttttatACAGCGccgcctttttcttttcttttcctttctcgttt
6	68.46	TTTAGTGGTAATTTCTCTATTGATGTTATTAGTGAGTTGATTAATATCGTTACCTGAAGCATTAGAATTT[T/G]TCACGAAATCGGAAAAAAGAGTCCTCACGGTGATCCTTGATGTACAGCACGAGATAATGGAAGACAAATC
6	68.97	CACGGTAAATGGCAGGCAAATTAGATTTATGTATTGGTGTTATGGTGCCATCATAAACGGAGTTGTTCAG[C/G]TAATTCACTACCTCAGAAAGTTCGGATTCGGTTACGGGATTTAAAGATAGAATTGTGTTGtgcaaatgaa
6	71.01	TTGgattttatgcatgtatttattttttgaattatTGATTCTCTTTGAAGGGATATTCCGGTACTATTAA[T/G]TACGGTGTGACAATGAGAAGGCTAATGAGGTAGCTTCTATTCTCCTCGTGTCACCAAATCATCCTctgtt
6	71.01	gattttatgcatgtatttattttttgaattatTGATTCTCTTTGAAGGGATATTCCGGTACTATTAATTA[A/C]GGTGTGACAATGAGAAGGCTAATGAGGTAGCTTCTATTCTCCTCGTGTCACCAAATCATCCTctgttctc
6	71.01	tatgcatgtatttattttttgaattatTGATTCTCTTTGAAGGGATATTCCGGTACTATTAATTACGGTG[T/C]GACAATGAGAAGGCTAATGAGGTAGCTTCTATTCTCCTCGTGTCACCAAATCATCCTctgttctccgttt
6	71.52	ACTCTGAAGTAGCTCTCCACACTTCTAATTCCATCACTCGCTTCGTACTTATAATCCGACTATCCTTTCA[A/C]ACTTCCATATCCAACACTTAACCCCCCACCCCATCCACTTTGTACTTATAAATCCAATCACTGCACTCCA
6	72.03	TTAACGTTATATTCTCTGCGCTTCATTCGAACGTGTTGCTCGATCGCGGTGAAAATCATTCAGGGAtctg[A/G]agagggaaggagaacgagCGTGAAAGTTCATTAGGATAACTTAGTATGATACCGAAAAATCTAAAGTTTT
6	74.59	CCCTATAAATAACGACTATTTTCATTAGCTTTCGGTCTGTAAGAACACTTTCTCGCTCGAAGTCGACGCC[T/C]CATCAGGCTACACCGCCTCTCAAGTGTTCATCTTTAAGTTGTCCCTCACTCACATCGCCTTTCCTCGAGG
6	76.12	CTAACTGAAGGATTTTTTGTCGGCTTTTCCCTTTTTAATTAATCTTAatgcgtgtaaaaaaaaaagatcg[T/C]cTTTTCAGGGTTATgcgatactttttttcttttttatttctttttttttggggggaatgcGGATGGACAG
6	76.12	TCGCTGATCTACAAATGTATCCAGAAATACGAAGACATTGTGTTGCAGACAAAGTTGCTGTATAATGCAC[T/C]GACTGGCTAAAAGCACTTAGATTAACCAGTCAGCCAATGACTCCTAAAATCACCAAAACGCCTTAAGAGT
6	77.14	ggtctaatttttgactcaaggcttacatgggtgcctcacatcaaacagttaaaagtgaaggctacaaaag[T/C]gcttagtattttgttggttctttcacatctatcttggggtgcagaccacacatcATTTCTGCGGCTTTAC
6	77.14	tacacgagactacaaagtattccaggatctcctacatccagattggttttcaacccccttgagaatagcc[A/G]atcctatggtaggagaatgtggaagatcttaatttaagtctcactagagttctggctgttggaattctcc
6	77.65	TTATAGGTGCAGATGGTCGTGTTGTAGTTCCTGGTAAATGATCTGAGACCactttggttgtgggttgcta[C/G]AATTTATATACTtaatggtgctagggttggtctTTCAGTTGGTAAGGCTGCCAaccattctgtttttctt
6	77.65	AAGCACTGATTTAAATGCTGGTCATACATAGCATCAGGTATTCTTTCACTACATATGGGACATACAGATA[A/G]GCTTGGGATATTATGTCTCTGTGTATTCTGAGGGCTGTGTGCCACTGATTTTGTTGCACTACTGTCTGAC
6	77.65	GCACCTAAAATCATATCTGGTGTTTCATCCACGGACAAAAGTTTAGTTTGTCTTGTATTCGAATATTTTT[T/C]TCTAATCCTTTGCAACACAGATTCTTCATCAAAAGCCTTTGTCTTAACACTAGAAGAACCTGGATTTATT
6	78.16	gtctaatttttgactcaaggcttacatgggtgcctcacatcaaacagttaaaagtgaaggctacaaaagc[A/G]cttagtattttgttggttctttcacatctatcttggggtgcagaccacacatcATTTCTGCGGCTTTACC
6	78.67	catacttacattatatatatattcttttataacaTCCCCCTAAAGTTAAAATACAAACCCGGCTCTCAAC[C/G]CGCTACTCACAGACCGTACAATGAGCAGTGTACAGTAAATTGCACTTCGTAAGTAATTTCCTGTTTCCCT
6	78.67	CGGGTCTAccgattattttccttattttccttcgtttctccttccgCTATGATCTGTGgtgtttaggggg[C/G]gggggtattttgctGTTGtgtattatcatttgtttgttatGATTATATGTACAAGTTTTGGGAGAggtag
6	78.67	ttccgCTATGATCTGTGgtgtttagggggggggggtattttgctGTTGtgtattatcatttgtttgttat[A/G]ATTATATGTACAAGTTTTGGGAGAggtagaaattaaataaaacaaaagcgaaGCGAATACCACCCcataa
6	78.67	ACTGaattgttttgtgttttaatcAGTATTATAACTTGACTGTTAttcctaatactactattatctggaa[A/T]tgaaaatagaaaataactaaCCGCAGTTTATACAGCAGTCGTGCCGAGATCTCGCTTACGAGGTGAATAC
6	78.67	CAACAGCATTGCCTCAGCAGGTCCCGTAGTCACCTGCCTCCTGGCCTGTAGTTTTATCGGGTTCTCGTTC[T/C]CTGtggtttttattcttatttgtattatttaagttttttaaaatgtatttttcttaatagtttgttattt
6	78.67	caggacaatcagtcggggAAACGGAAACAGTTCCgctacaagtattaagggaggagtgaggttgggcagg[A/G]ataggtttgccagtgtgGACAGTCAGGGTAaatagtgcacgagcttgggacttcgatgtaactgtgacaa
6	78.67	agattatgttcaacagtagagttcagtttgaacagacacaagtacaaggcaaagcactataggtagtgga[C/G]aagtatatatacctaggacaactcgaacagacaaacacatctagcagtgaggaattaagcaacgcatcag
6	79.69	GGTCTAccgattattttccttattttccttcgtttctccttccgCTATGATCTGTGgtgtttaggggggg[T/G]gggtattttgctGTTGtgtattatcatttgtttgttatGATTATATGTACAAGTTTTGGGAGAggtagaa
6	79.69	ataatatcaataaagttcttaacaaataaatgaagaacaaacaaacaaaaaaaactaccgaGAGATCGAT[A/G]ACAAACTGTATAGCAATGAAGACCACGACAGATAAAcgcattagaaaaaaaactagCCTAACCAATGGCA
6	79.69	agtgaaggctacaaaagcgcttagtattttgttggttctttcacatctatcttggggtgcagaccacaca[A/T]cATTTCTGCGGCTTTACCGTGCGCTTATTGGTAGTAATCTTGATTATAGATGTGagacttattcatctgc
7	0	agAACAATTTGTGTTTAGTTATTCATTAATTCAGTAATCATTTAAGCACTATATTGCGAGTGTCCCGGCG[A/G]CATAAGGAGGCCGCTGTCTCCGGCCCGCGCGTCCTCCGAACACAAAAAGGCCCTCATCCCGGCCAGACAA
7	1.02	CCATCACAATGCTCAGGCCCATAACATCTCCAAAGTCTACTGTTGTCTTTACCACTTCCTGCAATTTGTG[A/T]GGTGGATTAATTAAATGCCAAGAGGAAAAAATTCATTAATATACATGAATTCTTTGGACGAGATCTTTAC
7	2.55	gaaaacgaaaacaaaaaaaataaataacaaagaaaaatgtcagatagaagaaagaaagaaagcgagagag[A/C]gagagagagagagagagaaacagaggtatAACAGCTAAACCTTGCCCCATCCTTTTGTTAAGAGAGATTG
7	3.06	GGGTTGCTAGATTCAAGATATAAAGCTATATGTAAAATTTTATAATTTTACTGGAACAAACATCTCTAtt[A/T]caaataaagagaaacattgaaaaagaagaagaaaaagaaagaaaacctaaACAAGTTcagagggggagaa
7	3.06	GGTTGCTAGATTCAAGATATAAAGCTATATGTAAAATTTTATAATTTTACTGGAACAAACATCTCTAtta[A/C]aaataaagagaaacattgaaaaagaagaagaaaaagaaagaaaacctaaACAAGTTcagagggggagaaa
7	3.06	GTTGCTAGATTCAAGATATAAAGCTATATGTAAAATTTTATAATTTTACTGGAACAAACATCTCTAttac[A/C]aataaagagaaacattgaaaaagaagaagaaaaagaaagaaaacctaaACAAGTTcagagggggagaaaa
7	3.06	agatgcgAATGAAAGAAAGCGGGAAAACgacatagagagaaaatgaggaaatggggaaggttaagaaagg[A/G]gaagaggaggaggaggagatggaagatgaaaaggaggaagagaaaagaaggaggaacaagaagagagaga
7	4.08	tatgtatttattttgtatagAACAATTTGTGTTTAGTTATTCATTAATTCAGTAATCATTTAAGCACTAT[A/T]TTGCGAGTGTCCCGGCGACATAAGGAGGCCGCTGTCTCCGGCCCGCGCGTCCTCCGAACACAAAAAGGCC
7	5.61	TCTGTGGCAAACAGAACTTGAAAAAATATACGAGTTGGGAAGCAAAAAGGATATACTATAAAATGTAGTT[T/C]AGGTTTTTCATTAAATTAACAACTGCGGTTTCTTTGTGAACAGGTTTTTCATTAAATTAACAACTGCGGT
7	6.12	CATAAAACTTTCCTTCAAAAAAATTAATAGTAACCAACAGTAATTGATAGTAACTAATGATATTCATCCT[T/G]TACAATAACTGACCCTCATAGGATCCTCTTCCTTGACAacgatttttttcatataatctttatcttgttt
7	7.14	NNTTTTCTTTTCTTtggaaattttcttttttttttttattacattattcttttcctttatcgTTTTAATC[C/G]TTATCacctatatttatttctctttctctcttccttccgtctttcttctgtttctgatgttcctttttta
7	8.68	aattatttgtttgttgtcgAAGAGATCAGTCTAACAGTGTGCAATGccacaaagatagagaaaaaaagta[A/G]acagatatatgaagataaaaaaggatatacatcgagatattttttttcgtgataTGCGACTAGgctttaa
7	9.19	tatcgTTTTAATCCTTATCacctatatttatttctctttctctcttccttccgtctttcttctgtttctg[A/T/C]tgttccttttttatcttctttctctctctttccttatttcccaatcattttttctctatttttttctatc
7	9.19	tcgTTTTAATCCTTATCacctatatttatttctctttctctcttccttccgtctttcttctgtttctgat[C/G]ttccttttttatcttctttctctctctttccttatttcccaatcattttttctctatttttttctatctc
7	9.19	ctttctcttttctcattctcattctttatttttttctcctctttctcttttctcttcatcttcttctttt[T/C]tttctcttttactttccatATTCACGTTCTTCCTTaattccttccgtccttccttcatccttattctttc
7	9.7	TCTATACATAAAACTTTCCTTCAAAAAAATTAATAGTAACCAACAGTAATTGATAGTAACTAATGATATT[C/G]ATCCTGTACAATAACTGACCCTCATAGGATCCTCTTCCTTGACAacgatttttttcatataatctttatc
7	9.7	ACAATTTAGTTGCTTTACAcattcatctctctatttattcacacaTTCATTTTACAAGACGCCCTTCGTA[A/C]GTAAATGAAGGACAGACCAATAAAGATTAAGCCGTGTTGgcaagagacgagagaaaaaaaaagtaaaaaa
7	10.21	TTCCTTCAAAAAAATTAATAGTAACCAACAGTAATTGATAGTAACTAATGATATTCATCCTGTACAATAA[C/G]TGACCCTCATAGGATCCTCTTCCTTGACAacgatttttttcatataatctttatcttgtttctttctttt
7	10.72	TGTGTGAGATAAACCCTAAATTGTTCCCAACTATAACTTGTATGCTATTTCTTCAGCTAATAGTTTATGG[T/C]ATATTGTTTAACGTAATGGAGAGGGTACTGTATAATTTTGATGTACTTTATAAATATTTGTCGGAATAAA
7	10.72	cccatcctttttttttctttcttctcctcctctctctccccttctttcttctttcctttcctcccccctt[T/G]cttcctttctctctcctcttccttcccttccctctttttcatcctctcctccttctcctttccctttctt
7	10.72	ccccttctttcttctttcctttcctcccccctttcttcctttctctctcctcttccttcccttccctctt[T/C]ttcatcctctcctccttctcctttccctttctttaagGCGTAACAGGAGGGTGCAGATGCCCTCAGGCTC
7	11.74	tctcccatcctttttttttctttcttctcctcctctctctccccttctttcttctttcctttcctccccc[T/C]tttcttcctttctctctcctcttccttcccttccctctttttcatcctctcctccttctcctttcccttt
7	11.74	tccccttctttcttctttcctttcctcccccctttcttcctttctctctcctcttccttcccttccctct[T/C]tttcatcctctcctccttctcctttccctttctttaagGCGTAACAGGAGGGTGCAGATGCCCTCAGGCT
7	12.25	AAAGTCTCCATTAGTCATGCAAGAGTTGAATAAGTCATTAAGGTCAGGAAGCGCCGtgaggagaaggggg[T/C]gggggatatGGGAGACAcgttggaagaggaagagtagaaggaggtagaggaggaggaggagaaaggggag
7	14.29	CATGCTGTGACACCTTTAAGTCCCTTAGTGTCCCGcttccggagcttcaaaatatctacaggctattcat[A/C]cTGCccaaattgacctacgcctcccccgcctgggtcccctccctcatccccaaccagctgctacaactcg
7	14.29	CTGTGACACCTTTAAGTCCCTTAGTGTCCCGcttccggagcttcaaaatatctacaggctattcatacTG[T/C]ccaaattgacctacgcctcccccgcctgggtcccctccctcatccccaaccagctgctacaactcgatAG
7	14.29	GTGACACCTTTAAGTCCCTTAGTGTCCCGcttccggagcttcaaaatatctacaggctattcatacTGCc[A/C]aaattgacctacgcctcccccgcctgggtcccctccctcatccccaaccagctgctacaactcgatAGGG
7	14.29	ACTGCAAGTGAACACAGCATTGATGCATACATTATGGGCAAGATATAAACTTGGGTGGCTGGCCAATTTC[A/T]GTGCAGAGCTTTGGCCAACAGAGAACTGGTGTTGAGCTAAATAGTCCACCTCGTTAGGTCACGGCCGTTg
7	14.29	ggaagggagaggagagaggaaaaagaagaggaaaatgaagaggaagggaaggggagtggaaaagggaagg[T/C]gaaggcgaaaggaaaggggaaagagataaagggaagatgaagttaaaagggaatggaaagggggaggaaa
7	16.33	TAGAAATGGAAGGGTAATGCAGTTGTGAAAGATATATAATGAacgatgtatgatgtatgtataatATGGA[A/G]GGAATGGTTTGTGATTTTGTGCAAAGTTATGTTTccaaagtaaagaaaatacgcTGATGACAAAAGAAGT
7	16.33	GAAATGGAAGGGTAATGCAGTTGTGAAAGATATATAATGAacgatgtatgatgtatgtataatATGGAAG[A/G]AATGGTTTGTGATTTTGTGCAAAGTTATGTTTccaaagtaaagaaaatacgcTGATGACAAAAGAAGTTA
7	16.33	taatATGGAAGGAATGGTTTGTGATTTTGTGCAAAGTTATGTTTccaaagtaaagaaaatacgcTGATGA[C/G]AAAAGAAGTTAATTTTAGcagtatgaaaatatttttgaacgACTAAAGTATAAACTAAAATggtattaaa
7	16.84	CTTACGCTTGAGCATCGTGTCTTTCCTGGTGCTCCAGTactctgttttctctgttttacttTTGCGGTTG[A/C]TAATATGGCAGAAACTTCTTCAAGCTATAAATTGCTTGTCTTAATATTTTCATATCTGCAGATACGCGGA
7	16.84	GAAAGATATATAATGAacgatgtatgatgtatgtataatATGGAAGGAATGGTTTGTGATTTTGTGCAAA[T/G]TTATGTTTccaaagtaaagaaaatacgcTGATGACAAAAGAAGTTAATTTTAGcagtatgaaaatatttt
7	18.88	TAATGACAAGTTTTAATAGATACCATACTCTACCGATAACTTAATGACAAGTTTTAATATGTgattatat[A/C]atctttattgtcctgGGATGTAGGAATACCcggttttctgtttgtgtttatatttatacctTTGGCTACG
7	19.39	GAACAGGCGACGCTGGACAAAAGCCAATTCGAAACACTCTTGGAACCTTTAACTTCTCACAGACTCGACC[T/C]GGTCAATGTTTCGACGACGATGAGCAACACGGACCTTTCTGCTGGACTCGAGGATTTTCGATAAAGTGTA
7	19.39	TGAACACTGACAAGCTGCGATATCCTCGTGCGTAATTAAAAAAAGGATTAAATCACCTTGTGTTTCCTCT[T/G]GTCATTCGCAAAATAAACTCCCTTATTTAGCGTGTGAAGAGttgactttttttcccttctcttatttcta
7	19.39	GACAAGCTGCGATATCCTCGTGCGTAATTAAAAAAAGGATTAAATCACCTTGTGTTTCCTCTGGTCATTC[T/G]CAAAATAAACTCCCTTATTTAGCGTGTGAAGAGttgactttttttcccttctcttatttctaaACTTgaa
7	19.39	AAAAGGATTAAATCACCTTGTGTTTCCTCTGGTCATTCGCAAAATAAACTCCCTTATTTAGCGTGTGAAG[A/G]GttgactttttttcccttctcttatttctaaACTTgaaatctctccttcctttccccctctggGAGAGGT
7	19.39	ATCACCTTGTGTTTCCTCTGGTCATTCGCAAAATAAACTCCCTTATTTAGCGTGTGAAGAGttgactttt[T/C]ttcccttctcttatttctaaACTTgaaatctctccttcctttccccctctggGAGAGGTGACCTACCTTC
7	19.39	CATGTCTTGGACGCGGTGTATCGCTCTGTCCAagtacctctctcctctcctttcttcttttaattcctct[T/C]ctctctcctcttattccctgtcttcttttcctcttcccatttagctctttctcttctacctctgtttcat
7	19.39	tctcctttcttcttttaattcctcttctctctcctcttattccctgtcttcttttcctcttcccatttag[T/C]tctttctcttctacctctgtttcatctccttttctgccACTTTCATcgtttctctctcacctctttctct
7	19.39	ctttcttcttttaattcctcttctctctcctcttattccctgtcttcttttcctcttcccatttagctct[T/C]tctcttctacctctgtttcatctccttttctgccACTTTCATcgtttctctctcacctctttctctcttc
7	19.39	tttcttcttttaattcctcttctctctcctcttattccctgtcttcttttcctcttcccatttagctctt[T/G]ctcttctacctctgtttcatctccttttctgccACTTTCATcgtttctctctcacctctttctctcttcc
7	19.39	ttcttcttttaattcctcttctctctcctcttattccctgtcttcttttcctcttcccatttagctcttt[T/C]tcttctacctctgtttcatctccttttctgccACTTTCATcgtttctctctcacctctttctctcttcct
7	19.39	ACAAGTGTTTCCTCGATCTGAATTAAAACAGAGTTGTTGACGTGCGCGAGTTCACTCCTCCGGGTCGACG[T/C]CAAAGCCAAGGCGACGAAAGCGAGCTGAAATGcgcgggaaaaaaaaacaaaattgctAAGACATCCTTCC
7	19.39	tcatcatcttcatcataaaaaTTAACATcaagatcataatcatcatcaaaatcattcttatcctcatcat[A/C]ttcattttcatcttttctccttcaccCACGCTTGTGATCAGTTTCCCACGCATTATCCACAGATGAACCT
7	19.39	catcatcttcatcataaaaaTTAACATcaagatcataatcatcatcaaaatcattcttatcctcatcata[A/T]tcattttcatcttttctccttcaccCACGCTTGTGATCAGTTTCCCACGCATTATCCACAGATGAACCTG
7	19.9	NNNNNNNAACCATATCGGTTTATCATTCGTCTCAAGAGCAACTCGTGAAATTATTATTGGCAACACAGGT[A/G]AAGATTCTCCTGCTTGCTCGTTCTTCCCCGGCGCCTCGTCGCCAAAAGCAGGCCTTTCTCTTGTTGCTTG
7	19.9	TTCCTTGATAAACATTATACATTCCGAGCGGAGAGATGAGCCGGGGAGGCCGCGGAATCCCCGGGAATTG[A/G]CAAGACGCCCCCGGAGCCGCCCGCAGTACAGCCTTCCTCGGCCATTAAGCCACTGACTCGGTTAAGACCG
7	19.9	ctaatattttaaaataggcttcctctactccttcttttcgcatagcttctaatactgctgctaTATGTAC[A/T]GAGTCagatgccttttcataatcgtcGAATGCTATACAGAGAGATTTCCCGTATTCTTTTATGCTCTCCA
7	19.9	ACGTCAGAAATTAGTTTCTTTGTATACCCTTTTTTTGTGTACTAAAATGGTTGCTACATTTTTCCGAGCT[T/C]TCGGAATTTTCCGTTGGTAAGACATTTGTTAAGAAGATTGGCTGGTCTCATTGCTGCGATATTTCCAGCA
7	20.41	cttcaagtgctgtttcctttattatgtcattgaactgtttgttggtttggtcaatgttgaaatctttatc[A/G]ctgagaagtgaatatctgttttggatgttaaagttaaattctgtcgctctggtcatcaagttagctaaat
7	20.41	TCCCGTTACTGTACCCGCTCTGCTACCAAGGTTATTAACTAATGTTTATTACGGATTAATTATTTGTCTC[A/G]AGTTGCTTTATTGTTGCTCTAAATCGCCTGGGTTGCATAGCATATGTAGTGTATCTTGGGGTGGGAGCCC
7	20.41	CTAATGTTTATTACGGATTAATTATTTGTCTCAAGTTGCTTTATTGTTGCTCTAAATCGCCTGGGTTGCA[T/G]AGCATATGTAGTGTATCTTGGGGTGGGAGCCCAGTACGCTGTGTCTGCATAGagaggggtctctctctct
7	20.41	gcgggcaaggactcggttcagccgagtcagcagcagctgacacacgtgagcaaaatcaagcagacagtat[A/G]tcacaccaagaatatccattgtatcaaatggaatccaaaccaaacttttaactttaacttttaaactctc
7	20.41	TTTAACAAATcacttatcaacggaaaaacatcgacagcctggaaaaatgctacaattaatctaaaaaaat[A/T]ccgacccataagccttatttcagttacttacatactgttcacaaaaatcattacatctcgcatctctgac
7	20.41	taaaatattggaagatatatacgaagatgggacagcaaccatcaagcgccacacggaaactgataaaatg[A/C]caattaaaaaaggtgctagacagggcgataccatctcaccagcttgtcttgaggaaatattaaagaagct
7	20.41	CTCTGGAAAGTACTTAACACTCACTTTGGAAATTGCTCCCACGGGGatggacggaggaagaggaggaggg[A/G]ggaggaagggccgTGTAGGAAAgtaaggagatggagggagaaggaaggagagcgctAGAGGAGTAAGTGG
7	20.41	cagaatcatcatcttcatcataaaaaTTAACATcaagatcataatcatcatcaaaatcattcttatcctc[A/C]tcatattcattttcatcttttctccttcaccCACGCTTGTGATCAGTTTCCCACGCATTATCCACAGATG
7	20.41	aaaaTTAACATcaagatcataatcatcatcaaaatcattcttatcctcatcatattcattttcatctttt[T/C]tccttcaccCACGCTTGTGATCAGTTTCCCACGCATTATCCACAGATGAACCTGACTGGTCCCAAAGGTT
7	20.41	CCTGGATGATAGTCGTGGATTCCATCGTATatcgataaaaaagaaaggaaggagacacCATAAAAAACTA[A/C]caattttattaattatcataaatcATACAACCGTGCTACACCGATACctcatatttcaacagaaatagaa
7	20.92	gatccctgtaaaagtattccactactcttatgatataattaatattatatgtcacttctccgtctggttt[T/C]tttattgcatacatttgatttctccctatatttcaagtcttcttttagctgttttcatatggtacctgag
7	20.92	tgtgatgacttttgtgaacagtgtaGATAACTGATGGTCGGCATATACGTCAGAAATTAGTTTCTTTGTA[A/T]ACCCTTTTTTTGTGTACTAAAATGGTTGCTACATTTTTCCGAGCTTTCGGAATTTTCCGTTGGTAAGACA
7	20.92	tgacttttgtgaacagtgtaGATAACTGATGGTCGGCATATACGTCAGAAATTAGTTTCTTTGTATACCC[A/T]TTTTTTGTGTACTAAAATGGTTGCTACATTTTTCCGAGCTTTCGGAATTTTCCGTTGGTAAGACATTTGT
7	20.92	ttatagaccagtttcgtagTATGCAAACTATTAGAAAGGATGGTTAGGAAAtagtgagggagaaaagaaa[T/G]agacggctgggtggattgtgcatccttagactttaagaaggcagtTGATAAgatgtctcatagaagacta
7	20.92	agtttcgtagTATGCAAACTATTAGAAAGGATGGTTAGGAAAtagtgagggagaaaagaaagagacggct[T/G]ggtggattgtgcatccttagactttaagaaggcagtTGATAAgatgtctcatagaagactattatggaaa
7	20.92	CCTCTCAGTGTTACTTTTCttcatgtatctttttttgtaattgttaagATAGATGTGTTTTGGTGATATA[T/C]TTAGTTTCAGCTGATTGGACATTGTCCATTCTgccgtaagaaaaagaaaaagaaagaaaaaaaagacgat
7	20.92	TGACTGGTATGgctgatggagatgataatgataaaaaaatgtccTGCTGATGGGGATAATTGCGATGGCA[A/G]TCGTTGTGAATGAGAAAAATAgtgttaacaataatggtagtaacactggtaatgataatgatattaataa
7	20.92	cCTTCCCAGGGTAGTTGTTTAATTAATAATTTTGGTGGTTCTCAACACACCATATTTACGACAGACTCAC[T/C]TACTACCATATTTAGGATAATCCGTGCGTATGCTCACTCGCGTGTGCGGGCGACCACATACGTACACTCA
7	20.92	AATCCCTGATAACTGTTGATGCTCTAATCTTAACCAGAAAATGCAAGaaatcgaaagaaaacgaaaaagc[A/C]tAGTGTGTTAGAGACTGATTATCACAGTGTTCTATTCattttcccttctgtctttcctttcatcttcgcA
7	20.92	ATTTTTATCGTGCTGTCGTTGCTTATGATGCAATCTTTCgaaatatttctaaaaaatattATGTTATTTT[T/C]CCATTGGTTTTCGCCCAGACCCAAGGCAAGTAATAAACGGCTCACTTAATATCAACCAACGCTCAACACA
7	20.92	agaaaacgtagagaaaaaagagagaaagcgatattAAAgtgtaggagaggaagggaaatacgGAGACAAA[A/G]AGGGGAAAGCATAAGAGAGAAGAATGtgaggggaagcagagagaggtaagagaggggaGTAGAGgcgcaa
7	20.92	AGACACTGCCTTCGGACATGGTTAAAACCTCCCTTGTGGATCAATGGACGGACATTTGTAGATGTCGTTT[A/C]CTctccctgctcctctctctctgtccctttctccctgtccctatatcctctctttctccccttatccctc
7	20.92	catcaCCTCAGCTTAAAAATAatccaagataaaaaaaacaaaaaacgaatgggagaaacgaaggaaagat[A/G]AATTATAACGAAATTAGTAgccgaaagaaagagaagtatttTTACTCCTctgcaaacaaacagacgaaca
7	20.92	TGAGATATAGCTATAAAAGCACAGAATTAATATTCTATTGTTGCTGACTTGTGAAGCTTTACTGGTTAAT[A/G]TTATAAACATAACTTTTTCAATACTGACAAGTTTAGACAAATATCCACTAAATTGCATCCTCCAATCCCT
7	20.92	CTATAAAAGCACAGAATTAATATTCTATTGTTGCTGACTTGTGAAGCTTTACTGGTTAATGTTATAAACA[T/C]AACTTTTTCAATACTGACAAGTTTAGACAAATATCCACTAAATTGCATCCTCCAATCCCTCCAAACAGGC
7	20.92	TTAGTATCTACAGCAGtagaagtcgtagtagtagtagaaggaataGCAGTAATAGTTGCATTAGTAACCG[A/C]agtagcagcagttgtagtagtgatGGCggaggtagtagtggtagtattaatagtagtagtagtagggtgg
7	21.43	aggagcagAGCGGGCAGCAAGGAACGAAAGTGATAggcaagaaagggagaataattAGTGACGAGGAAAT[T/G]ATGTAACTGGATGATTAAGTAATACTTAAGAATTTCAAGATATTGCCGTCGGATCAATAGCCCAGTTTCT
7	24.5	atttaaaTGTCCTCcgtctcgctctttccttctctccttccttacttaTGTTGTTTCATTTACTGTACTT[T/C]GTTTACAGTAAAGCAATGCCGTTTATAaccatcaatagtatcatcactatcatcgcatTTCCGAATATTA
7	24.5	TAATAAATtgctatatattttcttaaaggCCAAACCAATATTTTCATCTATAATAATCTCCCATCACCCC[A/G]CAAGTTGCCTTCTAATAGCAAATTCTTCAATGCTCACCCCACCCCCTCTGCTATCTATCTTACAGGCAAT
7	24.5	ttaaacctcaggcgggctgtcagggtgggggcttggaacCTCCGTtctttgcgacaggacgatcggttac[A/C]actactgtcgagggagcaGAAGTAACTGAGAGTTGAAATGGCTGCTCtatcggaggtgagaagaccttgc
7	24.5	taaacctcaggcgggctgtcagggtgggggcttggaacCTCCGTtctttgcgacaggacgatcggttacc[A/C]ctactgtcgagggagcaGAAGTAACTGAGAGTTGAAATGGCTGCTCtatcggaggtgagaagaccttgcA
7	24.5	TTAATCCTTTCCATCTGTGTGCCTAAGcatccacaataaaaaaaaaaatgagtaagacTGACAGAGAGTC[A/C]GTAAAGGATAGGAGGCAGAGGAagcagagggggagaggaaggctgggggaaggagggagaggaggatgaa
7	25.52	gcgtgatGTTTTACAGCAAACACATTCCATTAAAATACTATTCCCATCAGAGAATCGAAACCCTAAAATA[C/G]CAAGAAAAACCACGATCGAGATGCCCGCTAACCTCTCCACGGCCTTCACAAGCTGCTCGATGGTCTCGGG
7	25.52	ACATTCCATTAAAATACTATTCCCATCAGAGAATCGAAACCCTAAAATACCAAGAAAAACCACGATCGAG[A/C]TGCCCGCTAACCTCTCCACGGCCTTCACAAGCTGCTCGATGGTCTCGGGTCGGGGAGGGTACGCGGGCAA
7	25.52	ctctcacctgaccAACAATAGAGCATATCCCATAATATCTTGCTGATCTTTCGTTCTACGCTGTGACCAT[A/T]TTTCTCTATAACAGCTGTATGTTTTGAATTTTGCGTCTAATGGGTTTCATCAATTAAGGAGATGATAGTC
7	26.03	catatgcatatgtgtgtatatgtatgcgtgatGTTTTACAGCAAACACATTCCATTAAAATACTATTCCC[A/T]TCAGAGAATCGAAACCCTAAAATACCAAGAAAAACCACGATCGAGATGCCCGCTAACCTCTCCACGGCCT
7	26.03	gcatatgtgtgtatatgtatgcgtgatGTTTTACAGCAAACACATTCCATTAAAATACTATTCCCATCAG[A/G]GAATCGAAACCCTAAAATACCAAGAAAAACCACGATCGAGATGCCCGCTAACCTCTCCACGGCCTTCACA
7	26.03	tatataacaaatttcTAAGACGATCGTAGACTATAGATTCCGTTGCCACCCAAAATTTACGGATTTTAAC[A/G]AGAAACGGTCTAGGATCTGCTTGCCTTGTTCCACAGCAAAGGGGGTCTACAGGAAGCCCAAACAAAAAGG
7	26.03	tgcacacacacacacacacacacacacacacacacacacacacacacacacagcattaaCAACAACGAAA[T/C]ACACACACCGCACAAAATGAAAATACGTAACAAATACAAAGACAACAacaccagaaacaacaacaacaaa
7	26.03	CGCGGCTAAATGAATGAGTCTATTTAATCCTTTCCATCTGTGTGCCTAAGcatccacaataaaaaaaaaa[A/T]tgagtaagacTGACAGAGAGTCAGTAAAGGATAGGAGGCAGAGGAagcagagggggagaggaaggctggg
7	26.54	taggctatctatatccatctatccatctgtttatctatctatcattctatatatatCAACAAGCTGGTAC[A/G]GCATTGCTATTAATGCAGAATaatttgtttatccatatttttattatagtttttgtcaGAATTTCCTTGA
7	28.07	catatgTCTTATAAAAAAAGTAATTCAAATTTtcagtatgtctgtgtatatttataggctatctatatcc[A/G]tctatccatctgtttatctatctatcattctatatatatCAACAAGCTGGTACGGCATTGCTATTAATGC
7	28.07	CAAACTGAAAACCAAATATTGCGGAGGGAAGTGCAGAGTAATCGGGATCTTATACTGTAAGTATTGGGTG[T/C]AACTGTTGTTGGagcataattattttttaatgcaaTAATGGGTTTTCTCTTGTGGATAGTGATTTTCTGA
7	28.58	ACATCCACACATACCCACAACACCTCCCCCTAACCACGGAAGCAGATAGtctaaccaacaaacaaacact[A/G]tcCCTTGAAACAATCAGATAAACAGATCCACGACccgcgattattattattatacaaagaCGGAGAGAGG
7	28.58	ctgaaattatattttagaagggatatagacaaaaataatctaaaatcCTGTaactagaaggaaagaaaat[A/G]tttatttttaggaaaggcccattctgttttttgtttaagGTTTACCAAGAGCCGAGaaacaattatcatt
7	28.58	gagagaaggaagatgagagagaggaatggagaacaGGTGTAGGCGTTCCCAGTGGTCCAGCGGCGTCGGT[A/C]CCGCTGTGAAGTCGTGAGTCCCGGGCAGGAGATCCAGCTGAATAAGACGTAAGGCGATTTAATttcggga
7	29.6	gctctttaatctctctctttgcactgtccttctctcatttccctttctctattgTCTTTTTATCAACGAA[A/G]ACTTTCTCTcacaatagaaagaaagattcATAAGGAAgatacacaaagacaaacactgacaaactgacaa
7	29.6	gcagcagggcagtggatatctggtgaaaacaccttcagttctcctgattactggtttcaccaaataatat[A/G]tctggcgtattacagtgtaactgttttaaagcggcagagatagttcctcctagttagttggagactgcga
7	29.6	ACGCAGATACAATTaatgaaatacataaaaacacacagtgCTATCGCTTGCTTTACATTAGCTACCAGGC[A/C]GGatgtagaaggagagaaagaggaaaagtggggaagggaggggaaaaaagaaagagaggggagaggggaa
7	30.62	CTTTGGCGGGATCAATATATTAAGCAACTATCGACGGCCGAAGATCCATTTGttagtaacgaaaaaaaaa[A/G]aaaaaaatatacgaaattcTTGGTCATCTGCAACTTGAAAGCTGGGATCTAAGATGGAAAAATATACTTA
7	30.62	agtgaatgggttaaggtagggttaggtaagtggattagattaagtgaaggatatgtatgcgtctgaggaa[T/G]gagaacaggctgTCAGAGCAGAAAATGTGAGATTctataaggatgtctgataggttgggaggtcggtgaa
7	30.62	ataagcgggcgagagcagtctcccaacgtctgttccgatgaaatggagctgacctggagattgataattt[T/C]attgtatataatttattagttctgagacttgaccagaaagattgccatcggttatacaagaaAGTCTTAA
7	30.62	cccaacgtctgttccgatgaaatggagctgacctggagattgataattttattgtatataatttattagt[T/G]ctgagacttgaccagaaagattgccatcggttatacaagaaAGTCTTAAGTGGGAGTAATAATCCGTGGT
7	30.62	gtgtgtgtgtgtgtgtgtgtgtgtgtgtgtgcgcgcgcgcgcgtacgcgtgtacgtgtgtgcgttaaGAA[A/T]GCCAGGCCAACGGGCTATAATTTGGTGTTGTAAACACATTTGGACTTACATAAGCCTCCCTGGAATTTTT
7	30.62	tgtgtgcgcgcgcgcgcgtacgcgtgtacgtgtgtgcgttaaGAAAGCCAGGCCAACGGGCTATAATTTG[A/G]TGTTGTAAACACATTTGGACTTACATAAGCCTCCCTGGAATTTTTGTATTCATCTGGGTGGTGCGCTCTT
7	30.62	gcgtgtacgtgtgtgcgttaaGAAAGCCAGGCCAACGGGCTATAATTTGGTGTTGTAAACACATTTGGAC[T/C]TACATAAGCCTCCCTGGAATTTTTGTATTCATCTGGGTGGTGCGCTCTTACCTACTGCCTCTTTTTTAGC
7	30.62	TAACGTTTTAATCTCTCACTCTGTTGGGTGACGTCCATTAGCTGATcttatattattctattttatcata[C/G]tttttatttattcgtttttattctcCAGCTGGAAACGTATCAGACAGCTTCACATTCCCGTTGTACTCAA
7	30.62	GCCCCCCCCTGACCAAACTTCTCCGTGATACAGCACACGATCTCTAAACGCAGATACAATTaatgaaata[T/C]ataaaaacacacagtgCTATCGCTTGCTTTACATTAGCTACCAGGCAGGatgtagaaggagagaaagagg
7	32.66	tACTACcttcgtatcattatcaccatcgccatcatcatcatcactgccaccatcaatcaccatcatttgC[A/G]TTAAAATCCCTTAGAATAAACCAACTTCCCGATAACCGCAACACCGCAAAAACATCCacataaatgaagg
7	35.22	agaagcgagaagaaaaTTAAACATAACCTCGTCACCGTCATTCCGTTTAATATCTGCCGCCGCCGTTCCC[A/C]AGCGCCAAGAGCGATAAGGGAAAAGATGAGCCTGAGTGTCCCCTTATCAGTCCGGGATCATTCGGTCCTC
7	35.22	cgttccctttcgctctttaatctctctctttgcactgtccttctctcatttccctttctctattgTCTTT[A/T]TATCAACGAAGACTTTCTCTcacaatagaaagaaagattcATAAGGAAgatacacaaagacaaacactga
7	35.22	cctttcgctctttaatctctctctttgcactgtccttctctcatttccctttctctattgTCTTTTTATC[A/G]ACGAAGACTTTCTCTcacaatagaaagaaagattcATAAGGAAgatacacaaagacaaacactgacaaac
7	35.22	aaaaaaatcacaaaaaaagaaaccaaacgaAACCACAATATCCCGTCGAACTCACGCCTGTGTTCTCTTC[T/C]CTTGCAGATCCGAGACTCCGGTATCTACGAGTGCCAGATTTCGACCACGCCGCCAGTGTCGCATTTCATT
7	35.73	AATTAAAGAACAGCAAGTACAAAATCAAATACTTATCAAAACATattcgttccctttctctctacattct[T/C]cttttttcctctctctctctttcactgtataAATAACAACTGATACGACAAATCTATTTACAAAGGTTCC
7	35.73	cgCTCCTTTTGCGATAAAGCTCTTGTTGGGTTCGTCATAACGCGAGCGTCACTTCCcgtaacttttattt[T/C]tctctctctctctcttttttaactgACTGCCATAAATGAAAGGTCATTCATCAGCAAATTCGCCCGCGAC
7	35.73	TAAAGCTCTTGTTGGGTTCGTCATAACGCGAGCGTCACTTCCcgtaacttttatttttctctctctctct[T/C]ttttttaactgACTGCCATAAATGAAAGGTCATTCATCAGCAAATTCGCCCGCGACAAGaagacgaggag
7	35.73	gattcactATGGAAGAGCTAAACCACCAGTATTTAAGTACAGTACGTCACAAataagtataatcagccac[T/C]cagacagaagatccgccagataaactacgCATTAACAAAGCGGAGTTCAAGCGATGGCACTTCAAttgag
7	35.73	CATATACTATGCGCAGTCTTAACCGCTTCGGAATACATCATCATATACTATGCGCAGTCTTAACCGCTTC[T/C]TTGGCTCACCTGCGAGATGCTTGTGTAATCTCGCGCTACTGctctttattatcactgctgttgctACCGT
7	35.73	tcatattactactactacaacaactactactactattactattactaccattactactacttctactact[A/G]ttaaaCTACTTATATTACCACCTACTACAATTACTCcttcaacaagaaaaacaacaactactactacaat
7	36.24	ttgttgttgatggtgttattgttgttgttactactactattaataatgtcattattgttgtggctgtttg[A/T]attatttttagtagtagtggtaggagaagtagtaataatagtaaaaacagtagtatcattattgttatta
7	36.24	gttgttgatggtgttattgttgttgttactactactattaataatgtcattattgttgtggctgtttgaa[T/G]tatttttagtagtagtggtaggagaagtagtaataatagtaaaaacagtagtatcattattgttattacc
7	36.24	ttattgttgttgttactactactattaataatgtcattattgttgtggctgtttgaattatttttagtag[T/C]agtggtaggagaagtagtaataatagtaaaaacagtagtatcattattgttattaccattattattctta
7	36.24	TAGCTTTGCCTTTGCCTTAGCTTATCTTTAGCTTAGCCTTAGCTTAGCCTTAGCTTAGCCTTAGCTTAGC[T/C]TTAGCTTAGCCTTAGCTTAGCTTTAGCTTAGCCTTAGCCTTAGCTTAGCCTTAGCTTAGCTTTAGCTTAG
7	37.77	cgggtattactgtttttccctcaagtagattcactATGGAAGAGCTAAACCACCAGTATTTAAGTACAGT[A/G]CGTCACAAataagtataatcagccactcagacagaagatccgccagataaactacgCATTAACAAAGCGG
7	38.28	GTGTATAAAAGTCGCTTTTGCAATAcggattttgataacaataacagtgattactTCTTTTAATTTCACA[A/G]GTACAGCTGGTATGAATATAGcatttttttctcaataatttCTCTTACCATCTTGTTACGCAATATGCAT
7	39.3	GAAACATCTcggaaaatatacaaaacatgtGTTTAAAGGCGAGACACACCTAAGTGTGAAACTGTCATTA[T/C]AGTAATTGAATTATACTGTAGACAATTGGAAGGCTGTTACGTTATTTAGTTCGCGTTTCATCTTGAAACA
7	39.3	ATAAGTGGATCTTTTAAACTAATAGGAATGCCAGAAAGTgtcaactaggaatactaggttccattaccgt[A/G]cTAAATAAGTTCTAAAGGTCccagtgctcatcgagagtgccacagcagatagaaacagcggtaaaaaaat
7	39.3	TCACATTTTAACTTGCATTTAACAAATACTTTTTTCCTCtgatttctttctcccttcctcttcctccccc[T/C]tccctctttcctttcttcttcttcatcttctcttcctatttctcttctctcttcacttatTTTTGGCGAG
7	39.3	tcccctccttccttcttctttgtcctcctcccctcttccttgtcctcttcccctcttccttcccctcttc[T/C]cctcttaatcttccttcaccccctcccttctccctcgtcctcctccaccttccctctgccttatcctctt
7	39.3	cccctccttccttcttctttgtcctcctcccctcttccttgtcctcttcccctcttccttcccctcttcc[T/C]ctcttaatcttccttcaccccctcccttctccctcgtcctcctccaccttccctctgccttatcctcttc
7	39.3	CAAAACTTAGCACTGATATTGCGAATATTTTATGCTAATAACCGGTGTTATTCCAGAGAGATAAGGCTTT[T/C]CCATATTTCTTCCAAAATCGATATGCATACAGTATGTAAAGAAATTTAATGCTATAGATGGTCGATCATC
7	39.3	TGTTATTCCAGAGAGATAAGGCTTTCCCATATTTCTTCCAAAATCGATATGCATACAGTATGTAAAGAAA[A/T]TTAATGCTATAGATGGTCGATCATCTCTACGTAGATTTAAAAAGAAGTGTGTATAAGTGCATTCTCCTTT
7	39.3	ctgaaacaaatataaaaataatacttaaaatCATTAAGTTATTACAAGTGTAAGACGATACATAATTTCA[A/G]GTGATATGTACGAAATTTTATGGATGAATACAGAACGATAGTGGACGCGCCGTGTTTCTGCCACCTCCAA
7	41.34	aataacagtgatggtaacaataatgattgtgagaataattattaaaaagatgtgatgataataatgacaa[A/T]agtaataacatagataatgataatgactctggtagtaatagtgacagagataatgataatgacactaaca
7	41.34	ggtaacaataatgattgtgagaataattattaaaaagatgtgatgataataatgacaatagtaataacat[A/T]gataatgataatgactctggtagtaatagtgacagagataatgataatgacactaacagtaacaatagaa
7	41.34	attaaaaagatgtgatgataataatgacaatagtaataacatagataatgataatgactctggtagtaat[A/G]gtgacagagataatgataatgacactaacagtaacaatagaaattatactaacgataatgataacaatga
7	42.87	tTTTACACAAATAAGTAAGCTAAGTAaacgtagatagatggataagtagatcgATAGTTATatctcctct[A/C]tatatatattctaatttcTGCCTCCATCTCGTACAGAAGATGGATAATGCCGTGGGGCCAACAGGAGTGA
7	43.89	ataaaagaaatatagtaatgagaataacaatgataatgatgaaaaaaatattatcatacaTATGTTCAAA[T/C]TGTATAAAAGGcatcacatatatatctttccttttgCCTTTACACATTTATTCAATTACTTTTTATAACg
7	45.94	CACCGCACTCGGGGGGCGACCGCTCCCCTGGGCTGTGCTTTATTTCGTAATTTTAGAGATCTGCGAGGGG[A/G]AAATGTGAGAGATTAAGATCCAGTGCTAGTGGTGGGAATAATTTCGGTGGTGATTGAATTAGGAATCGTG
7	45.94	tttttttttaccataccaTTTTTTATGAATTGTTTGAAAGACGATATAACAACATAACCAACGGAGTGAA[T/C]ATCACGGAAATTTGAACACAGTGATTATTTTCTAATGCATAATTTTAGTGTCGTTTTCCTTAAAGCATAG
7	46.45	TGGTTTataatcgttataatcattaccattatcatcttcattactgatAAATATCTGCTTAGTCATTCTC[A/T]TTTCTACCGTATTCGCACAGCCCTCAGAATGGGCACCTGGCCTCTTAATTCTATTCTTAATTCAACATAA
7	46.45	CAATAATGAATGTACTATTAGTTGTGATGACGGATGTTGGTACCAGTGATGAGAGTCAgcgtattttttt[A/T]ttaagatgaGTATTGTCATGTAACCGCGGTGatggaagtaatgatgatagtaacgatgatacgGAATGGA
7	46.96	GGCGTATTCCATAGCCAGAGATTTAAAATATCTGAATAGAAATGTCTGGAAAATCAACTCAACATCAACA[T/C]ACACCTCTCATATCTATACTTGGCTGCCCTGCGTCTCGGATGACATCATCAGGGCTGCCAACCACCTACA
7	47.98	CAGTAGATAACCAAGTCGATATATTACGCAGCTCATAGTTCTGGTGTGTTGTGTTGGTGTTATATGCTTC[A/C]GGTTCACATATACATTGATGCTGTTAAAACGCTCTACGAGGCTACACGAGTTACATTATGCTGCAGATGG
7	47.98	TGAGGAACTGCTCCGGGAACCGAGCCTCAGGCCCTGTGATGATTTGGGCGCAGTTTGCAATatctattgt[T/G]ttttttttctctttgctttatcCTCCGGGACTTGCAAATCACCCATCCCTAAAATTTCAAGGTTTTTAGG
7	48.49	cgttataatcattaccattatcatcttcattactgatAAATATCTGCTTAGTCATTCTCATTTCTACCGT[A/T]TTCGCACAGCCCTCAGAATGGGCACCTGGCCTCTTAATTCTATTCTTAATTCAACATAATGCCACCCCCT
7	48.49	CTCCCTAGGAGACCGGAGAAAATTCTTTATTGAAAAACTTGCCCAAAACATCCATACATCCGTGAGACGT[T/C]GATATCTGTTTTCTGACTTTCTgacgttaataaaaaaaaacagcttcgTGAACATGTAAAGAACAAACTA
7	50.02	ttctattttttgttttttttagcctttgttattcttatttttcttttcgttattacaTTTTCCTTAACAC[T/G]TGTTAGTATATTCCCCTTTGctcatttctcctttccctttcctcttccccattttctcaatctccctttc
7	50.02	gataatgatgatgatgatgatgattattatattcatcgttattatcttcattattatcaccgtatcattg[T/C]ttttatcattatcattgtcttaattatccttttatttattgttgttatcataattgttttcatttatatt
7	50.02	tgatgattattatattcatcgttattatcttcattattatcaccgtatcattgtttttatcattatcatt[A/G]tcttaattatccttttatttattgttgttatcataattgttttcatttatattgttgttattatcattat
7	50.02	TAACCAATGCACAGTATGGCTTTAGGAATACTAAATCGACTGAGAAGGCAATTACCTCCCGCACAAATAC[T/C]TtgcatttgatgaaagaaaatgTACAACTGGCGTATGTCCATACGTATCCGAAGCCTTTGACACAGTAGA
7	50.02	GGAGACCGGAGAAAATTCTTTATTGAAAAACTTGCCCAAAACATCCATACATCCGTGAGACGTCGATATC[T/C]GTTTTCTGACTTTCTgacgttaataaaaaaaaacagcttcgTGAACATGTAAAGAACAAACTATGTGAAC
7	50.02	ggagatggtggagagaaggaggaaggagggaagtgttgTTGTAAGTAGAGATGGAAgcggagttggagga[A/G]gagaaagaggtattagcggtaggggaggaggggaaggaggaaaaggaagaggtattGGTTTTAAAGGTat
7	50.02	ggtggagagaaggaggaaggagggaagtgttgTTGTAAGTAGAGATGGAAgcggagttggaggaggagaa[A/G]gaggtattagcggtaggggaggaggggaaggaggaaaaggaagaggtattGGTTTTAAAGGTataaatgg
7	50.53	taatagcCATATTCGTTAAATAAATGATACGAATAACATCATAGAATGGAGAATGGAGAGCAGTGTCTTC[A/G]AGTGGGCGACGGGTCTCACGCGCCGCCACAAGGTGTTCAGTCACAGCGAGCCCTTGCAGCCGCAACATTT
7	50.53	GTACGTATTCCATTTCTACAACatctttgttaatattttttaattGCTTTTGCAGTTTCAGGCAATCTAA[A/G]TCCGTTTCTTTTATGTTCATATCAAATACAAGTTCCATTTTCCTTCAGTGTCATAGTACCTTCATAACAC
7	50.53	gttaatattttttaattGCTTTTGCAGTTTCAGGCAATCTAAGTCCGTTTCTTTTATGTTCATATCAAAT[A/G]CAAGTTCCATTTTCCTTCAGTGTCATAGTACCTTCATAACACTTATCTTGATATGATGGAAAACTAGAAG
7	51.55	GTTAGAATCCTGCAAAGAAAATCAATTAACCAATGCACAGTATGGCTTTAGGAATACTAAATCGACTGAG[A/G]AGGCAATTACCTCCCGCACAAATACTTtgcatttgatgaaagaaaatgTACAACTGGCGTATGTCCATAC
7	51.55	CACCACCAAAATTCCAGttacataaacacaaaagaaagactTACTTAATAAAGATCTATTTAAAAAAATG[A/C]TaacaacacttttttttcctcctgggTACATCTTTACccatccccccttttcttctctctctcttcgttt
7	51.55	ACCACCAAAATTCCAGttacataaacacaaaagaaagactTACTTAATAAAGATCTATTTAAAAAAATGC[T/C]aacaacacttttttttcctcctgggTACATCTTTACccatccccccttttcttctctctctcttcgtttt
7	51.55	ACCAAAATTCCAGttacataaacacaaaagaaagactTACTTAATAAAGATCTATTTAAAAAAATGCTaa[A/C]aacacttttttttcctcctgggTACATCTTTACccatccccccttttcttctctctctcttcgtttttct
7	51.55	TTCCAGttacataaacacaaaagaaagactTACTTAATAAAGATCTATTTAAAAAAATGCTaacaacact[T/C]ttttttcctcctgggTACATCTTTACccatccccccttttcttctctctctcttcgtttttctattttcg
7	51.55	GAGGAACTGCTCCGGGAACCGAGCCTCAGGCCCTGTGATGATTTGGGCGCAGTTTGCAATatctattgtg[T/G]tttttttctctttgctttatcCTCCGGGACTTGCAAATCACCCATCCCTAAAATTTCAAGGTTTTTAGGC
7	52.06	TAAGCGAGTTTATATCGCCGGATAtgcgaaaacaaagagaaacagttGCAGTACGCAGTTTCCTTGGCTA[T/C]TTGAGCTCTACTTTGTACGTTCAAGTAATCTTTGtgttctttatattctttatctGCTTATTACTGACTT
7	52.06	TTGATTTCACCCGCTCTTATGACTAAttttggaagaggaggaaaaggggggatttAGCAAGAGGGCGTTG[T/C]ATTGTGGAAGCGAGAATAGTACTGGTATTTGCTTTAATGCTGTGTGGTCATTATTGTTGCCTTGgtgttg
7	52.06	GTCATAACGCTCTCAAAATAggtaacgattttttttaataCGCGCTTCGGAGGTGAGTTTGTTAGTGATC[A/T]TTGATGACCTAAAATgattcagcaacaacaacaaaatatctgATAGTGCGGATAAGAGATTTCTTGCTTT
7	52.06	agaggattaaaaagataatgatgtttGAGGAAATGAAAGCACAGGAAGAAAAGTATggaatgtaaaaata[A/C]tatacacagacagaggcagagaaagtgacacatagagaaggagatagatagataaagagagagagagaga
7	56.66	tcATTCAGTGCAAAAGGTAATTAtgtaaaggaaggagggggaatgaaagaggattaaaaagataatgatg[A/T]ttGAGGAAATGAAAGCACAGGAAGAAAAGTATggaatgtaaaaataatatacacagacagaggcagagaa
7	57.68	TTTGGCCAATGAATGATACTGTTAACAAACATAAAaccctttattcttctttctgtaaatgtgtatgtgg[A/G]tgtgtgtgtgtgtgtgtgtgtgtgtgtgtgtgtgtgtgtgtgtgtgtgtgtgtatgggtctgtgtgtgta
7	57.68	ACCCGCTCTTATGACTAAttttggaagaggaggaaaaggggggatttAGCAAGAGGGCGTTGCATTGTGG[A/C]AGCGAGAATAGTACTGGTATTTGCTTTAATGCTGTGTGGTCATTATTGTTGCCTTGgtgttggtttctct
7	57.68	AttttggaagaggaggaaaaggggggatttAGCAAGAGGGCGTTGCATTGTGGAAGCGAGAATAGTACTG[A/G]TATTTGCTTTAATGCTGTGTGGTCATTATTGTTGCCTTGgtgttggtttctctctctctctctctctgtt
7	57.68	AACCGTCCGCTAATAACTAGAACCCTGAGCTTCCATTAATAAATAAGAAAGGGAACTATTACTCGTCCAA[A/G]CCTACCTGTGTCCCAGCCATAGGTCAGTTTACGTTAGCTAAGATAAATTAGCTTGGGTtgggtgagggaa
7	57.68	aaaaagataatgatgtttGAGGAAATGAAAGCACAGGAAGAAAAGTATggaatgtaaaaataatatacac[A/G]gacagaggcagagaaagtgacacatagagaaggagatagatagataaagagagagagagagagagagaga
7	57.68	gaaagagagagaaacagagagaggacgagagagagagagagggaaagagagagaaacagagagaggacga[A/G]agagagagagacaggtaaatagacacacacaaacagagacagaagccTAAGACCTAAACCGGCATTTCCG
7	58.7	aatagaactgagaaaggatgagaagaaatggagaatgataGTGGAAACGAAACAAGAATAAAGCCAGAAA[A/C]TGTTTTAGCTGAAAGGTAAAAAGGATTTAGAGGCAGATCTTCATAGcctcattaattcattaattcattc
7	59.22	agagagagagaatagaactgagaaaggatgagaagaaatggagaatgataGTGGAAACGAAACAAGAATA[A/G]AGCCAGAAAATGTTTTAGCTGAAAGGTAAAAAGGATTTAGAGGCAGATCTTCATAGcctcattaattcat
7	59.73	GCCACAGTCACGACCGTCAACGCGCCTACACGCCAGGTATTGCTCTCAATCCTTGTGGGTTTCTGGGGAT[C/G]TTTCGCGACGGTCGTTTGCAGGTCGACGGAAAATAGGTTTTTGGAAGTGAGCTCCATAGGAATTAGCGGG
7	60.75	GTATTGCTCTCAATCCTTGTGGGTTTCTGGGGATGTTTCGCGACGGTCGTTTGCAGGTCGACGGAAAATA[A/G]GTTTTTGGAAGTGAGCTCCATAGGAATTAGCGGGATTTTAACTGCCGTCGCTgatgcaaataatgatatt
8	0	gaggagggggtaggaggagaggagagagacacggagagacaTCCGAATGAGTACTGCACATCTCATACAC[A/T]ACTCTTAAATTTACCGCTGTACCTTCCAACACCTAAAAGGCACACGGGAACGGCACAAAAACAGGCGCAT
8	0.51	ttctgttctgatttctttactgttttcgtctgttctcttctccccttctctcttccttattccctctatT[C/G]TCGCGTCTAATCTTCTAACGCATTCTTTGCAATGTGTCATTAGAAACCAGTATTTAATACATGCATCACT
8	2.55	ACTGGATTCGAAAATTAGTTTTCTTCGGAAAATAACTCACTTAATAAATTTTGAATTTGTTAAAACAGAC[A/G]AACGGATCAAGTCAGCAGTCTGCTAAAAAAAAATGGCCTACGAGGAAACAGAGGCCCTTTATACTCACGG
8	2.55	ATTGTCAAGAATAATTTTCCTGTATTGAATATATATTGTAACTTTTTGACCTTACTATTTTATCCAGGGT[A/G]AGATGTTGGTACTCGTAAGTTAAGAATTACTTTGATATCAATAGAAGTCTGAGAAAAAGACGCAAAACCT
8	5.62	AAGTCACAGCTGGTGTTCTGGTGATTAACGGCATCAGGAGAGAGGATGGGTGGGAAGGGAAGGTTAAAGA[A/G]AACATAGGAATGATAactgagaaaatagaaagaaaaaaatgtttatctttATCCATATCATAATCCAGAT
8	5.62	CTTAAGTGGAATTCCAATTTAACAATGCTAAGCATATGATTCCGTAGTATATCAATGTCAAAGGTGAGAG[T/C]AGTAAGTTATTGAAAAGGTGCATTGCAATAGAAGAGCAATGGTTTGACGCACCGAAACACAAACTGATAA
8	5.62	agaggcagtgacagataaagacaaacagatagaatttcagaaatggaaaatgaaagacagtgagaaagag[A/T]aagagtgagacgaaACACACGTAAATTGTTCATACCAAATTACTTTAACAGTATCAACTATtattaagga
8	5.62	tctctctccctctccttctccctccctctccttatctccccttctctctcctctctattctctcctctct[T/C]cctctccttctctctctgtaatcCCTTCCATCTCTATTTTTTAACCCATGTTTGTCggggtaaagggggg
8	6.64	gaggaggaggcggaggaaatggaggaggaggagaaggaggagagaaggttaaggtggaagaggaagtgga[A/G]gaggaggaaggagaggaagagatgaatcaggcaggaaaggaaagagtaaaacgagaaggcggaagaggaa
8	7.66	CTTCAACTTTTAGAATCGTTCCctatctcctgctctctctttctccatctctccctaatcttctctctcc[T/C]tcaccttctctcaacctctccttctctccctcaccttcccacctcttctccatctctccccctcttctct
8	16.42	TCGTCTCCTGAATCGGCCTGTGGGAGTAACAATCAGCCCAAAAACGCAGAAATACACGGAAATTAACACG[A/T]ATAACACCTTTATTTACCTCCCAGCTGGTCGCCACACGTGCTTCTGCCTCCCTCGGGTTCGCTGAGGTTG
8	16.93	aaacacacaaaacttaACACATCTCAGTCAAGAATATACCAAGCATTCATCCCTCTAATACCACCCCCGA[A/T]CGAATAATCAACCCACACCAACCAACCCATAAACACCAATACCTCAGAATTGAGATTTCAAAGTCTTTTT
8	17.44	AACAGGAAGATCAGAGTCTTTGAAAATCAACTTGCCGCTGTTCAGAAGTTAGTATTCGTTCGAATGAAAT[A/T]AGATATATCTCATTATACTTAAATAAATTGTTAGAATTTTATATAATTACTGTCCTACAAGTAAGTTTGC
8	17.44	CCTGCTGAAAGAAGTCTTGAaatggatacacatacacacaaacagtagTCTTGTACTTTGCTTAACAAAG[T/G]CGACGGATGAAAAGGAATATGCTGTCAGGCAGACGAGAAGCAGGATCCTCGGGGCAGCGGGGAAGAGATG
8	18.46	GATTTAATTCCTTTATCCTTGTTCTTCCTTCAGTCGATGTgtataaataatttcttttctctgtcttcat[T/C]CTCTCCCCATTCGATGTGTGCTGATAATTTTATCACATTGAAATTCTAAGATGAAAATGTTttagtcttg
8	18.46	TCCTTTATCCTTGTTCTTCCTTCAGTCGATGTgtataaataatttcttttctctgtcttcattCTCTCCC[A/C]ATTCGATGTGTGCTGATAATTTTATCACATTGAAATTCTAAGATGAAAATGTTttagtcttgctctctct
8	18.46	agaagactatggaggatgaggagatagagtggaggatgttgggggagaggaagcaattttttttctggAG[A/G]TTGATTAATGGTGGGAGaggaagcaattttttttctggAGGTTGATTAATGGTCATGGTAAGCCTATAGA
8	18.46	TGGATCCTAGTGTGTATGTTGAAGGGATATGATTTCACAACCAGGATATGCTCTGAAAGTCAGGGGCGGT[A/T]GagcttttgtttgtattctggGAGCTGACAAAACAAGCCTAGATTAATTCTTTGACACTATTAGTATTCA
8	18.46	GAAGGGATATGATTTCACAACCAGGATATGCTCTGAAAGTCAGGGGCGGTTGagcttttgtttgtattct[A/G]gGAGCTGACAAAACAAGCCTAGATTAATTCTTTGACACTATTAGTATTCAATGCTGTGCTTTTGCCTCGC
8	18.46	TCAGATTTTCAAAACAGTGGGGATTCTGATTTTATCAGGCAGAGGTTGCACGTTTTGTAGTGTTAGGATT[T/C]ATTTTCTAACGGTATGATGAAAATATGTAattgtgtatatagatgtgtgtggtgtgattaAGGGAGCTTT
8	18.46	GCATAATACGGATTTGTAAATGTTGTCAATAGTGTGATTAGTTTCAGTACGGGAGTAGAATTATTTCTTT[A/T]CTAGTTATATTTGTCTTTACTGGCAATGTTTAAAGAATATATGATAAGAGGGTCTGAGTTATTCATAATA
8	18.46	acaacaacaataatattgcttTGTAGACACTTGGTcggttttctgttattttcagaGTTATCCAGAGGCG[A/G]AAATTAAGTAATTTCAGCTTCGTGTGTTATTTCTATTGATTTGTAAAGAACATATgcggaaatatatata
8	19.48	ggaagaggagatagacgtctgagaagcagaggaagaggttaaTGTAGGCGAGGATAcggtaggagaagat[A/G]gggtaGAACGTTTAGTGTCTGATGCAACAGATAGAGCGAGGAGTTGGAGGGGTAAGCACCGAGAGAGTGG
8	19.48	CGGAGACAAAAGTACCTAGGGCATACATATCTAATTTCTCGCAGTATCGTCGTAGAggtcacctttatta[T/C]tatacaGTATTGGTCGTTCTTAAAGGTGTGGCTGTCTTAAGTACTTTATTTTACCGAAAACAATGCCGCA
8	19.48	TGAGCCCTGCTGAAAGAAGTCTTGAaatggatacacatacacacaaacagtagTCTTGTACTTTGCTTAA[A/C]AAAGGCGACGGATGAAAAGGAATATGCTGTCAGGCAGACGAGAAGCAGGATCCTCGGGGCAGCGGGGAAG
8	19.48	TCTTGTACTTTGCTTAACAAAGGCGACGGATGAAAAGGAATATGCTGTCAGGCAGACGAGAAGCAGGATC[T/C]TCGGGGCAGCGGGGAAGAGATGAGGATGGCGCCGGCCCGCAAGGGCACGGACGGCCATTGTTGGACGCTG
8	19.48	CTTTGCTTAACAAAGGCGACGGATGAAAAGGAATATGCTGTCAGGCAGACGAGAAGCAGGATCCTCGGGG[A/C]AGCGGGGAAGAGATGAGGATGGCGCCGGCCCGCAAGGGCACGGACGGCCATTGTTGGACGCTGACACGGA
8	19.99	TGGATGGTGGCTGGGTTGATGAATGCATAGAAATAATGGATGAAATTATGGACAGATGTGTGGTAGGACT[A/G]TTAAGAGACGGCCGGATGGTTGACTGGAAGAAGGCATGAACGGCCGAAAGGTTGGATGAATGAACGGGTG
8	21.01	ATTTATCGAAAAAAAATAGGATCTAATAAAAAGcaacatatttttaaaattttgtgctgtgttttttccc[T/C]ttttatgcGGTTGAGACGTAAAATTTGGTATAGGAGGTTATGGTAAGCTCAGCGGATAATTCATGTAGGC
8	21.52	TATACTAGAGATCAGATTTTCAAAACAGTGGGGATTCTGATTTTATCAGGCAGAGGTTGCACGTTTTGTA[A/G]TGTTAGGATTTATTTTCTAACGGTATGATGAAAATATGTAattgtgtatatagatgtgtgtggtgtgatt
8	21.52	TCGAAAAAAAATAGGATCTAATAAAAAGcaacatatttttaaaattttgtgctgtgttttttcccctttt[A/T]tgcGGTTGAGACGTAAAATTTGGTATAGGAGGTTATGGTAAGCTCAGCGGATAATTCATGTAGGCCGGTC
8	21.52	cgggAACAACAACGGCGATAgtgacaaaaacaacagcagcaatggcTACATTCACATTTGCAACTGCAAG[A/G]AAAGAGAGATCATTGGTGCATCTTAAGATAACACAAGAGCACcaataacctcccccccccatctctctct
8	21.52	ACATGCATTATTCCGTTACCATGCACTGATGATTTAATATGCTCACTTCGCTGAAaagttatttacatat[A/T]tataatctgtaACACATAATGTATTCGGTGCTTTCGCCTCCGTGGACGTAACCTTTATCAGGGTGTGTTC
8	21.52	AAGTGTACGCTGCGAACCTatgatattttgaatattttacaGTTTATGAAGAACGTCTTTTTTATATTGC[A/T]TTAGGTATGTGTAGGTTTGTAAGTGAGAAAGTTGTGTCCGCTGTGTTAAAGATGTTTACGGTTCTTAATA
8	21.52	TTCTTACGGAGTAACTGCCAGCATTAGTTCTAAACTTTGCCCAACTTAGGCTCCATTTGGGTTGGAGAAT[A/T]CTTTTTATACTGACGACCCAGAAAAAAACACTTTCGGAGATGGGACGCCAGCTTAAGGAAAATTATGTTT
8	22.03	ATCATAATGCTTAGTTAATACGAACACGCGCGGAAACTTAATCATACCCAGATTTTgtcttgttattttc[A/G]ttatcttcGACCATTGCTTCCCATTAGCGTTATTTTCTCGAAATTTCCCTGGTCCCGAGAGGCAGCAGAA
8	22.03	TTCCGTTACCATGCACTGATGATTTAATATGCTCACTTCGCTGAAaagttatttacatatatataatctg[T/C]aACACATAATGTATTCGGTGCTTTCGCCTCCGTGGACGTAACCTTTATCAGGGTGTGTTCTACCCTTTCA
8	22.03	TTCAAAACTAAGTTATCACTTAGTTTTCTTACCTCCCAGCCTgtggatccgtacctcctgggagaaagat[T/G]TTAGTCTTTACAAAAATAACTGTCAGGATCTTTTTTATTTGCTCAAAGTGTTGTGTCGgttgattcctgc
8	25.1	TAtattcaacaataacaataacatcgggAACAACAACGGCGATAgtgacaaaaacaacagcagcaatggc[A/T]ACATTCACATTTGCAACTGCAAGAAAAGAGAGATCATTGGTGCATCTTAAGATAACACAAGAGCACcaat
8	25.1	TTGAACACATGAACATGCATTATTCCGTTACCATGCACTGATGATTTAATATGCTCACTTCGCTGAAaag[T/C]tatttacatatatataatctgtaACACATAATGTATTCGGTGCTTTCGCCTCCGTGGACGTAACCTTTAT
8	25.1	AAAGACCAATTCACCTCCAGTGTTGTCAATTAATGTTCAAAACTAAGTTATCACTTAGTTTTCTTACCTC[T/C]CAGCCTgtggatccgtacctcctgggagaaagatTTTAGTCTTTACAAAAATAACTGTCAGGATCTTTTT
8	25.1	CAATTCACCTCCAGTGTTGTCAATTAATGTTCAAAACTAAGTTATCACTTAGTTTTCTTACCTCCCAGCC[T/C]gtggatccgtacctcctgggagaaagatTTTAGTCTTTACAAAAATAACTGTCAGGATCTTTTTTATTTG
8	25.1	ATTCACCTCCAGTGTTGTCAATTAATGTTCAAAACTAAGTTATCACTTAGTTTTCTTACCTCCCAGCCTg[A/T]ggatccgtacctcctgggagaaagatTTTAGTCTTTACAAAAATAACTGTCAGGATCTTTTTTATTTGCT
8	25.1	TGTCAATTAATGTTCAAAACTAAGTTATCACTTAGTTTTCTTACCTCCCAGCCTgtggatccgtacctcc[T/C]gggagaaagatTTTAGTCTTTACAAAAATAACTGTCAGGATCTTTTTTATTTGCTCAAAGTGTTGTGTCG
8	25.1	AATGTTCAAAACTAAGTTATCACTTAGTTTTCTTACCTCCCAGCCTgtggatccgtacctcctgggagaa[A/G]gatTTTAGTCTTTACAAAAATAACTGTCAGGATCTTTTTTATTTGCTCAAAGTGTTGTGTCGgttgattc
8	25.1	TCTAAACTTTGCCCAACTTAGGCTCCATTTGGGTTGGAGAATACTTTTTATACTGACGACCCAGAAAAAA[A/T]CACTTTCGGAGATGGGACGCCAGCTTAAGGAAAATTATGTTTGTGTTCTGTGTAAGTACATATGGAGATG
8	25.61	ATTTAATATGCTCACTTCGCTGAAaagttatttacatatatataatctgtaACACATAATGTATTCGGTG[T/C]TTTCGCCTCCGTGGACGTAACCTTTATCAGGGTGTGTTCTACCCTTTCAAACAAAGGTCGGTGAAAAGGC
8	25.61	GTGAGCCTAAGTGTCAGAGAACATAAAAAGACCAATTCACCTCCAGTGTTGTCAATTAATGTTCAAAACT[A/C]AGTTATCACTTAGTTTTCTTACCTCCCAGCCTgtggatccgtacctcctgggagaaagatTTTAGTCTTT
8	25.61	ATAAAAAGACCAATTCACCTCCAGTGTTGTCAATTAATGTTCAAAACTAAGTTATCACTTAGTTTTCTTA[T/C]CTCCCAGCCTgtggatccgtacctcctgggagaaagatTTTAGTCTTTACAAAAATAACTGTCAGGATCT
8	25.61	TTTATGTGTCTATACAAGTGTTCTTACGGAGTAACTGCCAGCATTAGTTCTAAACTTTGCCCAACTTAGG[T/C]TCCATTTGGGTTGGAGAATACTTTTTATACTGACGACCCAGAAAAAAACACTTTCGGAGATGGGACGCCA
8	26.63	CATATTGTGCGATGAGGAATAAAGACATTTTGTTACAGTTCAAGCTGAAGTGAAGTCCTGTTTGATAGCG[T/C]TGAGGAAACGGAATTGGAGAATAGTGGAGAGAAAGATTTGAAGGAAAGTGTTTTGAAAGGGAAGGATGTC
8	26.63	TCATCTTGGTAGAGATAGCACATCGGCAAAGGGTGTGTTATGTGGAGAGCGAGATGAGagtcttgctttt[T/G]ttttgtttaaaaattAGGTTTCTCAAAACGGGTATGGCATTACATCATTacatcttgctttttttttttt
8	27.65	gtgagaagaagggagggagagaaggaaaggacggagaggaggatagggaaaagggaggaacaggaaaacg[A/G]gaaaaagggagagagaaaagggagaagaggatatcAAAAAACACTTCGACCCCGATTTAAAGTGATAATT
8	28.16	aaagaagaaaaaaaacaaaagaaaaaagaaaaagaaaacgtaaaaaaaaaatgtaaaaaaggacAACAGA[A/G]AGATAAAACGAAAAGCAGAAATAAGCACTACGAAGGGGTgacttaacgaaaaaaaaatacggataagaaa
8	28.16	aagaaaaagaaaacgtaaaaaaaaaatgtaaaaaaggacAACAGAGAGATAAAACGAAAAGCAGAAATAA[A/G]CACTACGAAGGGGTgacttaacgaaaaaaaaatacggataagaaaataagaggcagagagaagtaggaag
8	28.16	gggagagaaggaaaggacggagaggaggatagggaaaagggaggaacaggaaaacgggaaaaagggagag[A/C]gaaaagggagaagaggatatcAAAAAACACTTCGACCCCGATTTAAAGTGATAATTCCTCTAGTGCTCCG
8	28.67	gtcatacagaCAGACTACTTTGCtaggaagcaaaagaagaaaaaaaacaaaagaaaaaagaaaaagaaaa[C/G]gtaaaaaaaaaatgtaaaaaaggacAACAGAGAGATAAAACGAAAAGCAGAAATAAGCACTACGAAGGGG
8	28.67	tcatacagaCAGACTACTTTGCtaggaagcaaaagaagaaaaaaaacaaaagaaaaaagaaaaagaaaac[T/G]taaaaaaaaaatgtaaaaaaggacAACAGAGAGATAAAACGAAAAGCAGAAATAAGCACTACGAAGGGGT
8	28.67	catacagaCAGACTACTTTGCtaggaagcaaaagaagaaaaaaaacaaaagaaaaaagaaaaagaaaacg[A/T]aaaaaaaaaatgtaaaaaaggacAACAGAGAGATAAAACGAAAAGCAGAAATAAGCACTACGAAGGGGTg
8	29.69	GGAAGCAAACCTACTAATAATTACTATCGTGTGGATTTTATCAGTcagttaattcatttatttgttaatg[A/T]atctatctacctatcattatatttattcttcctatcatcattattgttactatccttattatcaatgtta
8	30.2	cctctgctCCATATCCACCTCTTCGATCACGGGCTGCCCCATTGGCATCCTCTTTTAACGTATGCCTTTG[T/C]CTTTCGCCGGCCTTGGGCACCTGCGCCTCGATTGCCGCCAGTCGCACCTGTATCGCACGGGGCACGTTTA
8	30.2	GCATCCTCTTTTAACGTATGCCTTTGTCTTTCGCCGGCCTTGGGCACCTGCGCCTCGATTGCCGCCAGTC[A/G]CACCTGTATCGCACGGGGCACGTTTATCGCAGTTCGCGCGTCACTTCAGGGGGGGGATGACTTGATTCGA
8	30.2	AGCAGGAGTGTGAAGGAAAAAATGCGCACGTTATTGTTCTCTGGGAATGGCTAGTATGCAGTTAGGtgcc[A/G]cgaaaaaaaaatatgtaggagGCCCTCCGGATGCATCGCGCAAGCGGACTTATCATCCATTCTAGGCTTT
8	30.2	gccacgaaaaaaaaatatgtaggagGCCCTCCGGATGCATCGCGCAAGCGGACTTATCATCCATTCTAGG[A/C]TTTTGTTAATTACTGGAAAAGCCATTTAATTACGTGGCGGGTGGAGTTGCTATCTGGTCTGTTTGAACAA
8	30.71	AATGGCTAGTATGCAGTTAGGtgccacgaaaaaaaaatatgtaggagGCCCTCCGGATGCATCGCGCAAG[C/G]GGACTTATCATCCATTCTAGGCTTTTGTTAATTACTGGAAAAGCCATTTAATTACGTGGCGGGTGGAGTT
8	31.22	ttcgctGCTCTATCGCTTCCCCTTTaatccatttttatcattattactacttactCTTCTATTTATCTAC[A/G]CCAtctcattattccttttcttttacctcAATGTTTTCTGTTTCTCCACCTTCATCCATCTATTGTTTCT
8	31.22	cttcctcctttctattctttatcgtcttatcctttttttctttcctttttctcccatccGTTAcctcctt[T/C]taccttttttctctcttttcttccttcactttccctttctcagtCTTTTCTTCTGTTCACTTTTAATTCT
8	31.22	cctttttttctttcctttttctcccatccGTTAcctccttttaccttttttctctcttttcttccttcac[A/T]ttccctttctcagtCTTTTCTTCTGTTCACTTTTAATTCTTCCTGtgtcctccttccatcctcctcctct
8	31.73	TAATAATATCCCGGCGTCTAATTCACCTCGAATTATCAGCAAAATCGATTAATTTGGTGCCATCCAGTCA[T/C]CCACTCTCATAACTTCAGCACGATTGATCTATAATTAGCTCCTATTTTTCTACTCCAAAATCTACCAGAA
8	31.73	ctcATCACTCACTTGGTGCTGGCGTCCGAAGGCCACGCAAGTGTGGTGGGGATCGCGCTGCCGGCCAGAC[C/G]TCGGCGCTGCTGAACGATGGTGCTAGTAATCTTAAGGACGCGCGAAGGAAACGGGTCTCTCCGGGGATAG
8	31.73	ATCGCAGGAATAACGTTATATAAACTAAGGAGTCTCATACTACTTTTAACGTTTTTATAAAGATCTCTCT[T/C]AGGTAATTATTATCCATTATGTTTTCATATATGTTCCTTTtccctgtgtacgtgtgtgtacaatatgcaa
8	31.73	ttctttcctttttctcccatccGTTAcctccttttaccttttttctctcttttcttccttcactttccct[T/C]tctcagtCTTTTCTTCTGTTCACTTTTAATTCTTCCTGtgtcctccttccatcctcctcctctcctctgc
8	31.73	catccGTTAcctccttttaccttttttctctcttttcttccttcactttccctttctcagtCTTTTCTTC[T/C]GTTCACTTTTAATTCTTCCTGtgtcctccttccatcctcctcctctcctctgcttccatttttatctttc
8	31.73	atccGTTAcctccttttaccttttttctctcttttcttccttcactttccctttctcagtCTTTTCTTCT[T/G]TTCACTTTTAATTCTTCCTGtgtcctccttccatcctcctcctctcctctgcttccatttttatctttcc
8	32.24	ATACTACTTTTAACGTTTTTATAAAGATCTCTCTCAGGTAATTATTATCCATTATGTTTTCATATATGTT[A/C]CTTTtccctgtgtacgtgtgtgtacaatatgcaaacgcacatatatacataatcatattcaCTTTTGTAT
8	32.24	TGGGTATTCACCTACCAAGCCATCTGTCCATCGGTGACGGTAATTGCCAGAACTCTTTATGGTTCACATC[A/G]ATATTTGTTCCACAATTTGTCTGAACGTGGCTAATTGCGGAATCATTTCTCCTCGCGTGCTTTTAAAATT
8	32.24	TATGCAGTAATGAATATTTAATGTAGAGTATACGAGGCTTGTCAATATACTATCTACGCGATAGACTGTA[A/T]GTATGTATTAGTAATCTGGGATGCGAGACTAGTTCTACTGTGGTCTAAATGGTTTTGTAATTGCCAAGTA
8	32.75	ATTACACTTGACAAAATAGAGTTGTGCCTAAAGAGAACACCTTTTCGCGAACATGTTAATTTATTGCAAG[T/C]GGCAGCAATCGCTTCCTGATGGAAAATCTTCCCAATCAATGCATTTACGACTGCCTCTATAGCTTCTGTG
8	32.75	attttaatggttataataatattcgggattgctattaatatcattactgttcacCTCCACGGGCTGATAA[C/G]GAGGCGGTGTGTTGGTTTGTGATAATAGGGCTTGCCATAAATGCTCCTGCTGATGTCTCCCTGCAGACTC
8	32.75	TCTTACCCacttctcacttactcacttactagctccttcgctccctcgctcactcacgcacgcacgcagt[T/C]acccgcacacacacatacacagtcacacaagcacatacaaaaaCATTAACGCATACccataatacaaata
8	34.28	gatattattttaatggttataataatattcgggattgctattaatatcattactgttcacCTCCACGGGC[T/G]GATAACGAGGCGGTGTGTTGGTTTGTGATAATAGGGCTTGCCATAAATGCTCCTGCTGATGTCTCCCTGC
8	39.4	tgatgatgatactactactactgatgatgatgatgatgatgatgatgatgatgatgatgatgatgatgat[A/G]ataacaataataacaacaaaaagcaataacaacaataaagaattaacaatgatattgataatgatcatga
8	39.4	agagagaagacaaacgaCATCGACACAAAATCCAAAAGTGTGAATTGCAAGAACACAATAAAATAGTCAa[T/C]ggaaaataatttaaaaaaaaaggaaattggtaACAACACGATAACACGaccaaaggaaaaaggaaggtga
8	39.4	TAGAAGCACATTGTTGTACAGTATATCAGTCGGTCTTACGCTGTACACTTTTTGGTTCTTGCTAgttcgc[T/C]tcccctcccctctcccaaaaCCTCAACCAAATTATTAAACATTCCATCTGAATTCAAAGCAAAATTGCTT
8	39.91	ATCGTAATATCCCGTAGCGCTCGCCGGTTCCTTTAGTCGACgtttgaggggaaagggaggcaagagaggg[A/G]aaacgagagaggagaaaacgagtAGGAGGTAGGAAATAGATGGAAGAAGTGGGGAGGTTTCTTTTGGCAT
8	39.91	aTGGTGAAGAGTAAACAAAAGAGGGGGAAATCGAGGAAGGAATACCACATAAGGTAAATATTGCGATGTC[T/G]TCGCCGATGGGCGAAGAGGACGGGGAAACAGAAGAGATTAATAGCAAGGTaacgaggaataggaggaaaa
8	39.91	ActaaaagagagaagacaaacgaCATCGACACAAAATCCAAAAGTGTGAATTGCAAGAACACAATAAAAT[A/C]GTCAatggaaaataatttaaaaaaaaaggaaattggtaACAACACGATAACACGaccaaaggaaaaagga
8	39.91	AGAATTGTGTCACGTATATAAGCTACCGGAGATGCTGTTGATGTTGGGAATATGGATGTCTGTAGTTGTC[A/C]tcttttcgtgtatgtgtgtgtatatgttttcgtAAGGCATATAGGACTGTGTTTGTATGAGTTGTGATTA
8	39.91	ACAAATGCAATCGTGATCCTCAACGATTAAGAcgatatatgaaaagaaagtaaCTGCACAGAAGTACGCA[C/G]TTCCCCGTATAtgtgattttgtttatgtttactgACTCTCTTTCCCTCAGTGATATTACCCATAAAACTT
8	40.42	AGATTAATTACAAAAAAGGAAACGCGTAACCTATAGCCTACATCCGTCTGGGTTAAAAGGTGCCTCTACT[A/T]GCATATCCCAGAAGACAGAAGATCTTTCCGGCCCTGGAATGTGCCCTGAAGTCCTTCCAGCCTTGAATCT
8	40.93	actaataatgcaaataataatggtactactactaccaataataatgaaaataatatgctagtaacaataa[A/T]tacattgacaataatgatagtagtaataacaatacaaatgataatgattataagactaccaacaacgata
8	40.93	TTGTTCCTGACTACATATAAGCAtgcaataatagttttaatagtagtagtagcggtattagtagcagtag[T/C]agtaatagtagcagtagtaataataatacaagtagtagtagtagtatgaatagaagtactagtagtagca
8	40.93	TGTTCCTGACTACATATAAGCAtgcaataatagttttaatagtagtagtagcggtattagtagcagtagt[A/G]gtaatagtagcagtagtaataataatacaagtagtagtagtagtatgaatagaagtactagtagtagcag
8	40.93	atagttttaatagtagtagtagcggtattagtagcagtagtagtaatagtagcagtagtaataataatac[A/T]agtagtagtagtagtatgaatagaagtactagtagtagcagcagtagtgatgGTGTGGTGGTTTTTAGTA
8	40.93	GTGGTGGTACtattagtagaagtaggagtagccGTGGATATGAAacagggagaagacgaagagcaCCACC[T/C]GCAACCTAACAGTCTGAACAACGTCTTTTATATCAAGTCCTCTTCCTCTAAAACGACAATTAAACCCTAc
8	40.93	GGGTTACAAGATCCCAAATTTAGGAGAATGATCTACGAAAGCTTATTTCTTATGTTAAGCAACCTTCTTG[C/G]CTCGTCAGCAGTAAGAGACACAATAAGAGTCACTGTCTCGGGTAGTCAGTCATCTTCACTCTCACTGTCA
8	40.93	TTGCAATAAAGTCTTCACGTATTGAGATGTGCAATCTCCCATATGGGCGCTGTACCCTGTACCAATATAA[T/C]AGTACAGGgattttatgagaaaaaaatgcagcctctatattttttcctttaatcaTAAACATACTTTGGC
8	41.44	gatgatgatactactactactgatgatgatgatgatgatgatgatgatgatgatgatgatgatgatgatg[A/G]taacaataataacaacaaaaagcaataacaacaataaagaattaacaatgatattgataatgatcatgat
8	41.44	CCTGACTACATATAAGCAtgcaataatagttttaatagtagtagtagcggtattagtagcagtagtagta[A/T/G]tagtagcagtagtaataataatacaagtagtagtagtagtatgaatagaagtactagtagtagcagcagt
8	41.44	gttttaatagtagtagtagcggtattagtagcagtagtagtaatagtagcagtagtaataataatacaag[T/G]agtagtagtagtatgaatagaagtactagtagtagcagcagtagtgatgGTGTGGTGGTTTTTAGTATCA
8	41.44	TAGTGGTGGTACtattagtagaagtaggagtagccGTGGATATGAAacagggagaagacgaagagcaCCA[T/C]CTGCAACCTAACAGTCTGAACAACGTCTTTTATATCAAGTCCTCTTCCTCTAAAACGACAATTAAACCCT
8	41.44	GAGAATGATCTACGAAAGCTTATTTCTTATGTTAAGCAACCTTCTTGGCTCGTCAGCAGTAAGAGACACA[A/G]TAAGAGTCACTGTCTCGGGTAGTCAGTCATCTTCACTCTCACTGTCATTCTAATACATATTTGTTTCCCA
8	41.44	CATATGGGCGCTGTACCCTGTACCAATATAACAGTACAGGgattttatgagaaaaaaatgcagcctctat[A/T]ttttttcctttaatcaTAAACATACTTTGGCAAAAATGTCGGAAAAGTGCACTAACACTCTGGTTATCAT
8	41.95	gacgaagagcaCCACCTGCAACCTAACAGTCTGAACAACGTCTTTTATATCAAGTCCTCTTCCTCTAAAA[T/C]GACAATTAAACCCTAcatacaacaaaagaaaaaaaaaactcccaccCATccctctcagaaaaaaaaaatc
8	42.46	AATTCTAACTCTTCGCTTTATCCCTACTTGTCTTTCTATAATTCCTCACTGCTTTATCATCTTCCGCTGT[T/C]CCTTCTTCTCTTACtaatcttttctgttttcttacccTAACTCGTCTCTCGATTCTTATTCCTCTCATTC
8	42.46	TCTAACTCTTCGCTTTATCCCTACTTGTCTTTCTATAATTCCTCACTGCTTTATCATCTTCCGCTGTCCC[A/T]TCTTCTCTTACtaatcttttctgttttcttacccTAACTCGTCTCTCGATTCTTATTCCTCTCATTCTaa
8	42.46	CCTCCTCTGTTCCCGCCGCTGCCTTTCACTCGGCGCCTCAACTCTACGCGGCGCCAGACGGCAGCAGCTG[T/C]GTCAGTGTGCAGCGGCGAGGAACAGCGGCTGAAAGGTGAAGGCCTACGCCCTGTCCTGGTTTGAAATAAT
8	42.46	TGTCCCCTTTAATAACACTTTAAATCACACATAACAAAAGTAGCAAAAGTAACAGGTTCATTTCTACTTG[T/C]GCTGAACTACTACTGACTTAGAACACCATTGTCCAAATGCTAACCTTTGCTGTACTGTCTTTGTTTCTGG
8	42.46	TTTATCCATTGCtcattttttcatattaattCACTTTCGGAGGTTATAATGGCTTTATTTCTTTTGATAA[A/C]ATATTCTCTTTTGTCACCCTTTGAGTTGTCGCTAACGAAATGTTTAGCCATAGCCAACAAAACAAAATTT
8	42.46	ATTGCtcattttttcatattaattCACTTTCGGAGGTTATAATGGCTTTATTTCTTTTGATAAAATATTC[T/G]CTTTTGTCACCCTTTGAGTTGTCGCTAACGAAATGTTTAGCCATAGCCAACAAAACAAAATTTCCCTTTC
8	42.46	tttcatattaattCACTTTCGGAGGTTATAATGGCTTTATTTCTTTTGATAAAATATTCTCTTTTGTCAC[A/C]CTTTGAGTTGTCGCTAACGAAATGTTTAGCCATAGCCAACAAAACAAAATTTCCCTTTCTAAAGTGAGCA
8	42.46	TCGGGCCAGACAGTGCCAGCCTCCGCGCCGGGCCTGTTGCGCACCCGCCCCGCTGCCTCTGGACTTTTCT[A/G]GCTGCTTGTGTGCAAGGGAAATGCAGTTTTTGCCTGAAATTTACAGACGACCTTTAACTATGATGGCCTC
8	42.46	CGCGCCGGGCCTGTTGCGCACCCGCCCCGCTGCCTCTGGACTTTTCTGGCTGCTTGTGTGCAAGGGAAAT[A/G]CAGTTTTTGCCTGAAATTTACAGACGACCTTTAACTATGATGGCCTCTTCGCCTGGACTGAGAAGATTAC
8	42.97	cTCTTTTACACCATTCTAACTCCTCTCTATGCTTATTTCCTTAATTCTAACTCTTCGCTTTATCCCTACT[T/C]GTCTTTCTATAATTCCTCACTGCTTTATCATCTTCCGCTGTCCCTTCTTCTCTTACtaatcttttctgtt
8	43.48	tAATGGCCAAGAGAAGGTAATAAAGATGACCACTGCCTAATCAAGTAATGAAAGTAAAGATGGAGATAAG[A/G]TGCAAAATGACCGACGTGTCAGGGTGAAATCGGCGTTAATGGTCATGATTAAGGCATCTTGTTTAAATAA
8	43.99	TTTGATCTGTAAAACGGACCACATGGCTCCTTaccatttttagatttttttaaaattctttcagATCCTC[A/G]CGTCCCCTTTCCGACCGGGAGGACAGCGACTCGGAGGGCGACTCTGAGCTGTCCGACTCCGAAACACAGG
8	44.51	tcatctttcgctttataattactttacttatctacctatatatctccaTCTTTATTCGCCTCTTCATaca[T/C]ctgtctctgtcagtcttcaTTCCCGTCAGTTAATCCATCGACTGGTCTGTTTATGTCTATCGCCGATATA
8	45.53	GAACCTCCGAGGATCGTTTTTAGAGTTGCAGAGGAAAGAAGTTCATATGTAACACGGTTGTTACAGTTCT[T/C]CGTGGAAGACCGATAGAGCTTTGCAGCGCCAGCAAAGttagctttttgtttgtttgttttgtaaattTAT
8	45.53	ACCTCCGAGGATCGTTTTTAGAGTTGCAGAGGAAAGAAGTTCATATGTAACACGGTTGTTACAGTTCTCC[T/G]TGGAAGACCGATAGAGCTTTGCAGCGCCAGCAAAGttagctttttgtttgtttgttttgtaaattTATAC
8	45.53	AACCTTTGGATTTTGTCGTACCCTTGTCTTAAGAACCCTTACGTACAAAGTACATAAttagttagtagta[C/G]tactagaccGCATAGAAAACAACAGGAAACAAATGAATCAAACTCCACTTCTTATCGATGACGATAACTT
8	45.53	AAGTAGGTATAAATATTGTTTGATTTAATCTGGTCTTTGTATAATGTAGAGATCCATTACTTCGTCAGAG[A/G]TAATTCGTTTCcgaatattgttattactctttattCGTTTGTACCATAATTGATCCGGGAGACAATTCAT
8	46.04	AATTGAACCTCCGAGGATCGTTTTTAGAGTTGCAGAGGAAAGAAGTTCATATGTAACACGGTTGTTACAG[T/C]TCTCCGTGGAAGACCGATAGAGCTTTGCAGCGCCAGCAAAGttagctttttgtttgtttgttttgtaaat
8	46.04	GTATTTTATGAATTTGGTAAGTAAGAACCATTTTTATTAAGGGTTTGCCAGCTATAGGAATACGATAAAA[A/T]TGCTCTCGACACTGTTGGAtgagatgaaaataatgttataagtacacttgtgttttattttatcatattc
8	46.04	tttcattttagcATACAGAACTAGCAGTTCTTGCTGAAGTATTTCGCACATTTGTCTCATTCGGATTTTC[C/G]TTTATTCTAAGTATTAAACTTTTTTTGAACATGACTAAATTTCCCAATTGATTTGTGCTATTACTCGAAG
8	47.06	CGTGAGTTGGTGACAGAATCATCCCAAAGAGTGGTGggagttaaaatcaccaactgcAAGGAAAAGTGGC[A/T]GGAGTTGGGAAATTacagtttcaaaggcaacaaaatcaacggggtgggaggggagaagtagactgaaata
8	48.08	TTGaagtctttcctctctccttaacaaagaacaagaacataaaaatgaCTCTGCTCTTAGTTCACATCCG[T/C]CTGAGTCAAGActacaataaaagataaaacataacaaacaaatagcaacaacaagaacaccaaACATCTG
8	48.08	ataatagcaatggtgctgatattattattgataatgataatgataataatgtggatacgaatgatgatga[T/C]aatgataacactgataatatcaattacaatATAGGCCTTCTTCACAgataatacggataatgatgatTCC
8	48.08	TGcgcggcttgtaggccaggcacacGTGAACACTTGTGTGCGGGGACAAGACTCTATGCTCCCCTTTGTg[A/C]cattattttctctttgtatgcATAAGTGTGTTTTAAGTTTTATGCCATTTGACATTtgctttgctttatc
8	48.08	GAACACTTGTGTGCGGGGACAAGACTCTATGCTCCCCTTTGTgccattattttctctttgtatgcATAAG[T/C]GTGTTTTAAGTTTTATGCCATTTGACATTtgctttgctttatccagatggtaatcgACTGCACAAACTCC
8	48.08	GCCGAAGGATGGCTCAGAAGCCAAGGGTTTTCAGCGGAGGCGTCGAGAGAAGGACCCGGAGTCTCCATCC[T/C]GCGGAAGGACAAAGGCCGCTCTCGTCCCGGTTGGGTAATAAAGATTGAATTAAAGGCTTACAAGTGGTGG
8	48.08	ATGGATGGGtataagaaaggatatgacgaaggtcagatCTGTAAGAACGGAAACTGCGAATATTCCAATG[T/C]AGGAGAGCTATATTTTGGTtaatctatgagtgataacggttgcagtgcgtgttggagaataaGATGGGGT
8	48.08	TACTCATAAGTAGTACAAAATTCTTATCTTTAGAAATCAGCAAATTAACAAAAATTTAATACGCTACGAT[A/G]CTGTCACACGAATAGCACCCGAAAAGCacccaacacacatacacattataaatGCACTATAACCATCATT
8	48.08	TTCCTGCCGGTGCTGCGGACGACGGTGGCGATGTTGAGCAATGCTCAAGATCCCTAAGAGAGATATATAT[A/C]GTTGATGCGTCCTGACACTATTATTCTACTTCCTTTTAACGAACCTTGTGTTACGTGGGATTATTTCTCT
8	48.08	CTGCCGGTGCTGCGGACGACGGTGGCGATGTTGAGCAATGCTCAAGATCCCTAAGAGAGATATATATCGT[T/C]GATGCGTCCTGACACTATTATTCTACTTCCTTTTAACGAACCTTGTGTTACGTGGGATTATTTCTCTCCA
8	48.08	taCTTTAACAGatttgaaccagagaatgtgatcACGAGCACGAGTGGCTGAATCACCGCAgggttgtttc[A/T]tttctgtgtgtacatatatataagttgACGGGTTCCCTGGCCGATTTACTGGCAGCAGATATGTAGAAAT
8	48.59	TAACAGatttgaaccagagaatgtgatcACGAGCACGAGTGGCTGAATCACCGCAgggttgtttcttttc[T/C]gtgtgtacatatatataagttgACGGGTTCCCTGGCCGATTTACTGGCAGCAGATATGTAGAAATCCTTG
8	51.65	ATGGCTTCTCTCTCGCTGCAGTTTTCTATTCTCTTATCTCAATCTATTTCTGCACTTTCCTTCAGCCCTC[A/T]ACTAtgcatctgtttatatatttttacctccttccctccctatttcctTACCTTCCTCATCTACTTTCTG
8	51.65	acattttgtgtttgtgtgtgatattaGCCTATCAGATAGCTTTAGTTTTACTTAGATCTTATACATTTCA[C/G]TAGTATTGGTTAATCGTAATCAACATAAAGCATCTGTTAGATCGGTAGTTAATACTAATATATACAACTC
8	51.65	ttttgtgtttgtgtgtgatattaGCCTATCAGATAGCTTTAGTTTTACTTAGATCTTATACATTTCAGTA[A/G]TATTGGTTAATCGTAATCAACATAAAGCATCTGTTAGATCGGTAGTTAATACTAATATATACAACTCTTG
8	51.65	GAGGTTTTTACGTTGTCCATTCCTGTTTGCAGGACATAAATGACGGAGGTACAAATATTCCCACCTCGTT[T/G]TACGGTACGAACCATCACGCCATTATTCGAAACATTTGAAACTTTGAAACTCGAGCATTAAAATTCGGAT
8	51.65	GTTTTTACGTTGTCCATTCCTGTTTGCAGGACATAAATGACGGAGGTACAAATATTCCCACCTCGTTGTA[C/G]GGTACGAACCATCACGCCATTATTCGAAACATTTGAAACTTTGAAACTCGAGCATTAAAATTCGGATTCG
8	51.65	cctaCCCGTTTATCAAGTTTAGCATTGAATTTGAAACTCCTACATTTCAGCATTTATGGCTACTGGATAC[A/C]CTGAAGTAATGAATTTTTTGGAATAATACAATGAGAGGTAGGGGGTTAAGCTGTATTGTTTAAACACTTG
9	0	TGAGGCTGAGAATTGATGAGGCAGAGAAGGGGTAAATAATCGGAGACGGGATTAAAACGAGAAGTGTCGG[A/G]TGAGGCTGAGAAGTGTCGGATGAGGCTGAGAAGTGTCGGATGAGGCCGAGAAGTGTCGGATGAGACAGAG
9	5.12	GCGTCCAAACCGTTGGTCCTTCTGCGTCACCGCGAGAACAGGAACAGGGTTATTTCGCTCTTTGCTTTAT[T/C]CTCGTGCTTCGCtctgggagagaggaaatgaggaacaaAGAGGTTAAGGGACactggtagataggtagag
9	5.12	AACGCCTTGGTCACGGTTGGGCAACGCTTGTGATggtacataaatagatatttatattgatatgtatatg[A/T]ataagcaagtgtatatgtatttaaacacatgtgtatatttacatatacatattcattatcatatttattg
9	5.63	aaacacacacgagctTCATCCCCTATCTTAATTACCAATCTAAGTAATGGCGAAGAGAAAGCATTCGCTC[A/G]GTTCTTCGTTGGTAGAGGGATGAGAACTACCAATGTAATAACGCAATGCACGTACCACATATATCCACTT
9	5.63	acgtggcacggcacttctccactccacaaTGGAAACCCTATCAAGTGTTATAAACCCCTACTTTATCtag[T/C]ttactttattttatgttctttgtcaagaGCACTTTTTCAAAGTTTATAACTtgctttccttaccgaggat
9	5.63	atattaggccaataatccgtgtcagaattccttaagtctcaggatctcctatggtaattctcgatgcacc[A/G]agtcaaacgccttcttgaggttgatgtaggctgcaagcaacccacgacgtgcaagcaacccacgaccgaa
9	5.63	agtctcaggatctcctatggtaattctcgatgcaccgagtcaaacgccttcttgaggttgatgtaggctg[T/C]aagcaacccacgacgtgcaagcaacccacgaccgaactcacgacggcgttccacagtgactcgaagcgct
9	5.63	ccctttctctttcttctttctttcatcttgttctcttctttccctttctctttcttctttctttcatctt[T/C]tctcctctccttttccttttccttccctcttccttctttacttttcCATTCCCCCAATATTCGCTATTTG
9	5.63	TTCAGTTTTCTCGCGTTTGTGTTTGGCGCGAGAcgtagaaggaggaggcggaggaggcaacGACAGGCAC[T/C]GTCTGGGTCAAGGGTTAATTTGTACGTCTGGCGTCCCATGGTCAGtcggtgggagggggggggcagccgG
9	6.65	TCGCAGTCATAAACATCTCTTTTGTTATCATATACGAGACATAAAGTTGCAACGTCCTGTACTTACAACA[T/G]CTTTGGGCGTCGAAGTGAATCGCACTTGGGTTAAACAATTACAAGACTTATGTTCGTAAACTTCACCTAG
9	9.2	GACGGAAACCTTCGTGATGTACTATTCATTGTAAAAGTATATCAGATAGTTTTATGAACTATACGGATTC[A/T]CTTACTTTAATTAAAATTTCAAACCCAATCTCCAACTATCGACATTAAAGGGcggactgtattttttttt
9	9.2	ccattgtcattctgttattatctttatcattatcaacatcaccattgtcattaacgATATCATTAGCAGC[A/T]TTATCTtcgttcttatccttatcattgtcataattatttacctttttattattttttttataagcatCAT
9	9.2	attgtcattctgttattatctttatcattatcaacatcaccattgtcattaacgATATCATTAGCAGCTT[T/C]ATCTtcgttcttatccttatcattgtcataattatttacctttttattattttttttataagcatCATCG
9	9.2	tcattgttatcatcaccccTTTCGCTGCTTCATTATACACCTATCTATCATTCGCCTCATCACCTCTCAC[A/C]CGCACATTCTGAGGGTAAATTGTTACTCATCGACAAAGCATCAGTCATTAAATCAAGCGACGGAGCAGGT
9	9.2	TACGGGATATTGGCAGATTTCGTTTAATCgtatttcatctcttcctctctttctctctttctctctttct[T/C]tattccccgCCCTGCTCTGTGTCTCTGCTCCATTTCCTTCTccgctatttcttttcttcttctctcccct
9	9.2	GGATATTGGCAGATTTCGTTTAATCgtatttcatctcttcctctctttctctctttctctctttctttat[T/C]ccccgCCCTGCTCTGTGTCTCTGCTCCATTTCCTTCTccgctatttcttttcttcttctctcccctctct
9	9.2	AACATGTGCATTGCAATATATCGGAGGCTTAAATTCCAAGAACAGGACTGAAGGCGCAGCTGTGACGTCA[A/G]ATGTCTTGTGTAAAAGGtgcatatctttttctttctttttctttctcttgctctcattctctcgcttttA
9	9.2	CAATATATCGGAGGCTTAAATTCCAAGAACAGGACTGAAGGCGCAGCTGTGACGTCAAATGTCTTGTGTA[A/T]AAGGtgcatatctttttctttctttttctttctcttgctctcattctctcgcttttACATTCATATCACa
9	9.2	GGCTTAAATTCCAAGAACAGGACTGAAGGCGCAGCTGTGACGTCAAATGTCTTGTGTAAAAGGtgcatat[T/C]tttttctttctttttctttctcttgctctcattctctcgcttttACATTCATATCACatacataatttgt
9	9.2	TCCTTACAGTGATCttcacaaaacaaaaagaaatttccATCTTATCTATCTTCTCTACTCTTTAAATCCC[A/T]AATCAAATAAATCCAAACTTCTTACTTCTATTTCCTATTCCTATCTCAGGAAAAGAATAGTAATCAAAGA
9	9.2	GCAGCTGGTGCAGACACATTGGTGGTAGAGGTGGAAGTGACTACGCTGGTGCAGACACATTGGTGGTAGA[A/G]GTGGAAGTGACTATTGTTGTGGAGGTACTACTGCTTAAAGATACTTTGGAGTCTTCACTAACAGAGGTTG
9	9.2	atacaaagATCGACACCATACAATTAACGAACCAAAAGCAAAACTGACGGAAAGGATGGGCGTGCAGAGG[A/G]TAGAGGGCTGAGGGCGGAGGTGAGGGTGACTGACTAGGATAGCCCCGGCCTGAGTGTCAGACGCTGCCCA
9	9.2	ACCAAAAGCAAAACTGACGGAAAGGATGGGCGTGCAGAGGATAGAGGGCTGAGGGCGGAGGTGAGGGTGA[A/C]TGACTAGGATAGCCCCGGCCTGAGTGTCAGACGCTGCCCAGCACTCCCGGGCGGCGGACGTGGCCTTACC
9	9.2	tttaccttgtttctctcttttttgttatgttatttcattcctatgtccttgtttattattattatttttt[T/C]atttggtgaAGTTAAAGTTGTCTTGTGCATTGGGTATGACGTAAAGCGATCAgtatttaaaaacaacaac
9	9.2	catttattatacAATAAACATAGCTATGCCCCAAAATGACATCAAGACGGGATCGACTCACCTCCTCCAG[T/G]GAATCAGCTGACGAAGAATCTAAAGAGAAGACTTTTCATACAAAGGCACAGCGAGTACTCACCCTTCGTG
9	9.2	aagggagaaggggggaaggcagTAATGGGAGGGGGGTAGAGTATCAGGTTTGAGTATCAGGGTGATTACG[A/C]GGGATTAAACGGAGCGGGTGACGACGGGGCTGCCCCTTGGCTAACGAGGGATGCGGTCACCGGCGCGGGG
9	9.2	GGCCACCACTGCCCCGTAAAGTTTAATCTCATATTTGTTATGCAAATCATACAGTCCAGGGGTATAATTT[A/T]CAAATGGGATATAACTGAACGCGAGAGTACGCCTGTAAGTTACCAGTAATTTATCGTTCGTTAGACGTGT
9	10.22	TGTTCTTTAGAGTAATAAATATACCCTCAAAGAAACACCCGGTTCCTTTTGTAGCGtaaattaatttcat[A/T]tattatacAATAAACATAGCTATGCCCCAAAATGACATCAAGACGGGATCGACTCACCTCCTCCAGGGAA
9	12.27	GGAGTTACTGCAGTGACAGGTGGCCATCGcaagatttactttttttttttgcttggttGTGCTAAGAATG[A/G]cgattaaatattttttctcttctcttctcttctccctctctttttctctcctcaaaAAAGGAATTGATTC
9	15.33	gggtcGTCAGAGGGGATTGCGGGGGAATATAGTGGCAGAAGCCGCGGTCGAAAGTCAAGAGTGTCTAGGA[T/C]AACACTAtgtgcaaaaaaagagagagaaaaaaatagaacttgCGTTAACGATATTAACCGTGGTAGGAGC
9	15.84	GTCCATTGGGGTCCACTGAAGGGGACACGTGGGCAAGGttgtgagcgagcgagtgagcgtcGGGGAGAAG[A/T]GGCGGATGGGATACGTCTGGAGTGCGATAGCGAGTTCATTCGAAGCGCTTTGAAACGTATCATTTGAAAT
9	15.84	atatgcacacacatacactataacGGGCTCAAGAACCCTTaatacaatggttgtgactggttggctgtga[T/C]agtggttataacggcttgattATTATGACTACAACACAGTgtggggaacacacgagacgatgttttaggg
9	15.84	gcacacacatacactataacGGGCTCAAGAACCCTTaatacaatggttgtgactggttggctgtgatagt[A/G]gttataacggcttgattATTATGACTACAACACAGTgtggggaacacacgagacgatgttttagggtaaa
9	15.84	cacacatacacatatacatatacgtatatatacacaccctttCATAGGGCACTAATAGAAATACATCGAA[A/T]TTTAAAATTtcaattacagaaaattgaactACATATTATaggatatttttatttgtgttactttttttta
9	15.84	TCAGCTGATGGTATATTCCACGtcaaatggacagagagaggaggggttgGAGGGAGCGGAGAGTTAAGAG[A/G]CGGGGGGTCgcggcgaagggagggaggggtaaggagaagggaggagagaagggagaaagggggtgggaAA
9	15.84	GAATAAATGAGAGTGAGGacagagaaagtaaaacaaaggaaaatgtaaaagttGAAAGGCTAAAAACAAC[A/G]AATCAGGAcagtaagagggaaggaagaaaggagatgggaTGAGAAAGGAAAGTGGCTTGATTAACTAGAa
9	16.35	gggttgGAGGGAGCGGAGAGTTAAGAGGCGGGGGGTCgcggcgaagggagggaggggtaaggagaaggga[A/G]gagagaagggagaaagggggtgggaAAGGGGGATCCAGGCAGGAGAGAAATGTATAGGAatgtgaaggga
9	16.86	acGGGCTCAAGAACCCTTaatacaatggttgtgactggttggctgtgatagtggttataacggcttgatt[A/G]TTATGACTACAACACAGTgtggggaacacacgagacgatgttttagggtaaagcggtgagcgcggggtca
9	17.37	atacgacgatgtttgtggatttcccagagGAGTCCGGTTACttcataaacattaccaatactttttttgC[A/G]ATGGGACATAACAAGAGATTCACACATACTATAGTGTGgttaaatgaaagaaggaataaggattGCAAAA
9	17.88	ACAGCCATGTAGTGCAAATTAAGAAtttgcctgtaatggacagaatATCAGTTTTCATCTATTGTACTAC[A/C]TTCgctattgataataagaaagttgtgcagcacgtaatactttggtatatatttacaggaaaatgtaatg
9	17.88	GTCCGGTTACttcataaacattaccaatactttttttgCGATGGGACATAACAAGAGATTCACACATACT[A/G]TAGTGTGgttaaatgaaagaaggaataaggattGCAAAATAGGATGGTTGTGTGAAGCTAGAAAGAtacc
9	18.9	AAATGAGAGTGAGGacagagaaagtaaaacaaaggaaaatgtaaaagttGAAAGGCTAAAAACAACGAAT[A/C]AGGAcagtaagagggaaggaagaaaggagatgggaTGAGAAAGGAAAGTGGCTTGATTAACTAGAacgaa
9	21.97	ttcatttattatcagcCTTTTTAATGTTCCTTGGGTTATGCCGTGTTACTTTGTTATAATAATGCATTAC[A/G]GAAGTTTACCGTACTGCGGTGGTGGCCATTGCCGTCTCGGTCTGGCGGCACACGGCGCACGGCACGTCGC
9	26.06	caaaagagattaaaatagagacagatataggcaaaacaaaaataagaaatacgaatatacaaatacacag[A/T]tagagcTCTATTCCGagtgacacaaacaaagacaaaccagacaaacagacggaggaacagaggaagaaag
9	26.06	TAGATCTGGACACTCTCTTTACACGACAGGAATAAACTTAGGTATTTTTCTTTGTCGTAGGTCAAATATg[A/G]ccatttatttctttatttctcgggAAGGTCTTTTCTTTACGCGAGGCTTATTTCTCCTTGGTTAAATTTA
9	27.08	ACGACAGGAATAAACTTAGGTATTTTTCTTTGTCGTAGGTCAAATATgaccatttatttctttatttctc[T/G]ggAAGGTCTTTTCTTTACGCGAGGCTTATTTCTCCTTGGTTAAATTTAACTCGTATTCTTTGTATCTCGG
9	28.61	ctctctctttcctaccatccttctctcttccccttattcctcttcttcttcctccctgctTCCCATCCCT[T/C]CGTGCGTATTGTGGCGTTGTAATCAGGTCGTTATTCTCGTTAACGCTATTTTCATGCTTCTCTTGGTGTT
9	28.61	gaaaggaggagagggaaagaaaggaagagagggagagggaggggaaggggagaggaaaagacggcgcttc[T/C]cattaaaaaaaaaaaaaacaactactaCACACACTTTACACATCGGAATTTTTCTTCAGGGCAAAAACTC
9	28.61	AATAATACCTTTTAAAAATAAGCTGTAGGAATGGTGATCATTATAGCTACAAGAATATCCACACCAGAAA[A/G]AAGAGCGATACATAAATTCTCTttgaatcaataacaaaaaaaaatcaaacttactTTCTACACAACAGCT
9	28.61	ATCGCGCCCTTGGAACTCCCGCTGTTGGCTTTTGACTGCCTTGCGGATATGTCACCTGGAGAGAATATTT[A/T]GATTTCCTGCTTAAATATTTatggatataaacacacacacacacgtgtgtgtgtgtgtatgtatatatac
9	28.61	GATAATGAAATTAAGAAGGATGAACTGATAgaaaattaacattattttttaacaGATCTAGAAGAGATGC[T/C]tgcagaaaataagaataaagagatcGCAAATTGTAGACAGTCACCTAAATAACAGtagccaaaaaaacaa
9	28.61	aaaattaacattattttttaacaGATCTAGAAGAGATGCCtgcagaaaataagaataaagagatcGCAAA[T/C]TGTAGACAGTCACCTAAATAACAGtagccaaaaaaacaacaaaacctgaattgtgaaaaaaaacaaaagc
9	29.12	CGATGCCATTTTTCTGAAAGTTAATTGTCCAGCGGATAAATTATAACACAAAATGTTACGGTAATGCAAC[T/C]CTTACGCACGGAGAGCATAAGAAACAATCTCTCTTACCCAGAAATTCACGCTGCAAGCGAGTAACCTATG
9	29.12	AGGTATTATCTCGTTGGTTAGGATGCCTGGATTTGCTGATAAAATGAGATATTATTTGTTGGGTCGTTGA[C/G]TTTTGCTTTGGAGCAGATCGTTTTGCTCTCCACTTTAATCCTTACATAGATACATGCGCATATATaccca
9	29.12	TTATCTCGTTGGTTAGGATGCCTGGATTTGCTGATAAAATGAGATATTATTTGTTGGGTCGTTGACTTTT[A/G]CTTTGGAGCAGATCGTTTTGCTCTCCACTTTAATCCTTACATAGATACATGCGCATATATacccatacgc
9	29.12	tgtgtgtgtgtgtgtgtgggtgtgtgtgttatcCTTGcctacgcgtgtgtgtgttatccttgcctacgcg[T/C]gtgtgtgtgtgtgctcgctcgTTAAATATGCTTCGGGAGATAGAGCTATGTTCGAGGGACTTTGAGAATG
9	29.12	GCCCTTGTCCGATGCCATCACAGGCTCCGGACTTTCCCTGATTGCCCTTCGAATATGTCATCGCGCCCTT[A/G]GAACTCCCGCTGTTGGCTTTTGACTGCCTTGCGGATATGTCACCTGGAGAGAATATTTAGATTTCCTGCT
9	29.12	caGATCTAGAAGAGATGCCtgcagaaaataagaataaagagatcGCAAATTGTAGACAGTCACCTAAATA[A/G]CAGtagccaaaaaaacaacaaaacctgaattgtgaaaaaaaacaaaagctagAGAGTACGCGAGGTCAGT
9	29.63	ggataaggagagggagagagagagaatagaaaggggaaagaaaggaggagagggaaagaaaggaagagag[A/G]gagagggaggggaaggggagaggaaaagacggcgcttcccattaaaaaaaaaaaaaacaactactaCACA
9	29.63	gataaggagagggagagagagagaatagaaaggggaaagaaaggaggagagggaaagaaaggaagagagg[A/G]agagggaggggaaggggagaggaaaagacggcgcttcccattaaaaaaaaaaaaaacaactactaCACAC
9	30.14	ttgctgttgttgttgttgttgctgttgctgttgttgttgttgttgttctttttcttcttatgaatattat[T/C]agttgtatcataatcattattgttgttgttatcttcatcatcatatcatcattactatcattattaatat
9	33.21	TTACCTTCCCTCGTGGTCTTCGTGGTTAATGGAACAGTGCGTGAAGGTGAGattaaagggggagggggag[A/G]cagaagagagcagtgaaagggaaggagggagggaagatagaggagaggagaaggacggagggaaagtaaa
9	33.21	TGTGGTGAAAGGTCACGTGgtcgagaagagggagaggggagaggaaaaagaaggagggagagaaggagga[A/G]gaggaggaggggaaggaagaagaggaggaggggaggggaaaagaagatgaggggggggagaagaggatga
9	33.21	ggaaagaaaaaggaagaagcggagaagacagaaagaaggaataggaatacaagagaaaggaagaagggga[C/G]aaagaaacggGTTAAGCGAAGAAATCTAACAACAAGGAAATCAAGGACTATTAAACGAAATCACATAAAC
9	33.21	CTACCAAGTATTTTCAGAGTATTCGAACAAGTTTGCCTCACATTCTCCTCCGAAGTCATCCATTTTATTC[C/G]CCCAAGTGACTTTAAGATTACTTACGACTTCCGACAACAATAACATCGTCATCCTCCGATGATGCCATCT
9	33.21	GATTCTGCAATACAGTATTTTACTGCTTTAATCAGGCTGGGAATAAGGAACAGTATCTGGGAAAAATACA[T/C]TAGCATTTATAACTATACTCTaagaaaaaatgtcaataatactGTATTTGTTCGCTTCGTGTCACTCCGG
9	35.76	GTCCATTGCtgcttatataatatatatgtgtgtatatatacatattcttaagCATTTTTGTGCTTTGTAA[C/G]GCAGACACACGGAGCCAAAAAGGTGTAAAGCAACGCGTAAACCATAATAAAACTACACTATTGTGTCGAG
9	35.76	gtatatatacatattcttaagCATTTTTGTGCTTTGTAACGCAGACACACGGAGCCAAAAAGGTGTAAAG[A/C]AACGCGTAAACCATAATAAAACTACACTATTGTGTCGAGGCAACGCACAAAGAATGAACTATGCACATCA
9	37.8	ACGTTGTATTGTATTTtaacccttcttttttttcttcttcatcatcttctttcttttcttcttctttttt[T/C]atcttcttctccttcttcctcttctgtttcttcttcttcttcttcttcttcttcttcttcttcttcttct
9	42.41	aaaatcattaaaatgTTCAACACGTTCCCTCGCTGGTACCGCGTCagcgtttctctgtgtgtgttaaTGC[A/T]TCCTTCAAAGGGACGGTtttccagtttgtttgttttgttcttgttcatttatcttatcttatcttctatt
9	44.45	ataataataataataataaataataacagtaataatgataatattaatagtaataatgatgataatagca[A/G]tgatgatatgataatgataataaaataatgataatgatgataacataatcataatgtttataacaaaaac
9	44.45	GTCCAAtctagcggttttgtggaaatatcaGTGGCAAAACTAGTCAATCAGGTAATCTGGACATACCCTT[C/G]GCACAAACTAAAATGAATTACCGACGAAGTGGTGttgaatagcgaggcaaggtagttagcccTCCGGCGT
9	44.96	taatagtaataatgatgataatagcaatgatgatatgataatgataataaaataatgataatgatgataa[T/C]ataatcataatgtttataacaaaaacaactaaaacaacagcCATAAcaggaatgaggataatgatatcga
9	45.47	GATTAACTATTTTttcgaaatgaataaataagaaaaagtaaatgcAATTATGaatactgatatagataga[T/C]agacagacagacagacagacagacagacagacagacagacagacagacagatagatagacagaccaatag
9	45.47	AACTATTTTttcgaaatgaataaataagaaaaagtaaatgcAATTATGaatactgatatagatagataga[T/C]agacagacagacagacagacagacagacagacagacagacagacagatagatagacagaccaatagatac
9	45.47	ACTATTTTttcgaaatgaataaataagaaaaagtaaatgcAATTATGaatactgatatagatagatagac[A/G]gacagacagacagacagacagacagacagacagacagacagacagatagatagacagaccaatagataca
9	45.47	ATTTTttcgaaatgaataaataagaaaaagtaaatgcAATTATGaatactgatatagatagatagacaga[T/C]agacagacagacagacagacagacagacagacagacagacagatagatagacagaccaatagatacacag
9	50.59	AATCCCCTATACTGTATTCCACGGTTTTAGCAATTCACCAGACGCTATTAACGCTAATACATATTTTTCG[A/G]GCTTTCTTCGTATTATATTTTCTGCggataagaataaagacaaatatCTGTGCCATAAACATACTCCCTC
9	51.1	TGTCAATACATACTGTCTAATCCCCTATACTGTATTCCACGGTTTTAGCAATTCACCAGACGCTATTAAC[A/G]CTAATACATATTTTTCGGGCTTTCTTCGTATTATATTTTCTGCggataagaataaagacaaatatCTGTG
9	52.63	accttgcttgacagctaggacaggtaaataaatataccacatttgaacataaatcagacTGGCAACTCCT[A/G]GGATGTTTTaaaaattattgatagtgttagtgttgctaaaaacaaaagtgaacttgatttgggggtaatt
9	52.63	TAGCTTTTCGCAGGTCTCGATCAGCTAGACCGAAGGGGTTGGAGAGGTCGTCTGCAAGATCGAATGCGTT[A/C]TTAAGGCTGGTGTGAACGGTGGAAAGGAACGCGGAGATTCGGACGATTCGGATTTGGAGGTCTAGAAGAA
10	0	CGTGAATATCGTCCGATTTCTAGAAATACAAATTAATATCTGACTCGAATGTGAAACGCCTAATCTAATC[A/G]AGGAACATCATTATCTATACATCTAAACTTGAATTTATGCCTTTCATATACGTTCTTCTACCTACGTTCA
10	3.07	aacaagagatataaaggggaaggaaaaggagagataaaggataaggaaaaggaaagagaaaggaaaaaga[A/C]ccagagagataaaagagaaagagatataaaacagcgaagaaattaagataaagacgaggaggaggaatag
10	5.11	gaagaaggaaaaaggaagggtaaagggaaggaagagaaagagagagagaaaaaaaaatagatgggcACAG[A/G]GAGATACCAAGATTAAGAGGTTTGATGACGGCGGTCAACAAGACcggtgaaggaggagaatgaaagaagg
10	5.62	TAAAAAAAAGGGGatcgggaaggaaaggaaaaagggagaaaaaaagagagaaaaaaaaggtgacaaaGGC[A/G]TTGATAACTGAGACGTAATGAGAGGAAACAGAGTCAAGAAGTCTTTTCTGTTGCATAAGCACCGTCTTTA
10	5.62	CTTTGTGAAAGGAGATTTGAATGtaaatatcttttccttttttcccccctcaTTTCCCTCTATCGCACTC[A/C]TTTGATTTCGTGTTTTTTCCCCATCTCTGTGAATCTCCTGATTTCTTTCTTGtattaaagacaagaaaaa
10	6.64	cacacagggtaaaaagggaagggtgtgaggaggggaaggggaagacgggagggaagatgaggggggaggg[A/G]taaggtgggagggaaggaagaaggaggtggtgagggaggagcgaggaggaagaggaagaggaggaggagg
10	6.64	ctccccagttAGACAGGAGGGCATAAGTGAATTCTAAGCGATTAAGACTAGTGGGTCAGGATCCACCGAC[A/G]CACAGCCAGAGACGACGCTCTTTATGTGTCGACCTGAACTGTACCTTTGAAGAACTTTCTCCTTGCCTGG
10	6.64	GGAGATATTAAATAGAAATGGAGACAAGGGCAGAGAATCCGTTTACCATCAAATCGGAATaagtaagcaa[A/G]caaacaaacaaatacacatactagAGGAAAAGGGTCACTGGGAATCAACAGTTGCTTCGCCGCTAAAGGG
10	6.64	TCCCTCTATCGCACTCATTTGATTTCGTGTTTTTTCCCCATCTCTGTGAATCTCCTGATTTCTTTCTTGt[A/T]ttaaagacaagaaaaagaaaatgaacaaagataTCCGCAGGCGCCTCTGTCATAGACGACAGGCAGCTCC
10	7.66	ACACACAAAGAGGGTCGAGAGCAAGACGTAAGTGCAGAGGATGTGctcgaggagaggaagaagaaagaag[A/G]gataaaggaggaaaaggagagataaaggagaaggaaagggagagataaaggaggagaaaaaagagagata
10	7.66	ATCCAAACACGCAAAGAAACCGACCATCGCTGCTTAAGATACAATGGTCTTAGGCAAGacaaaagggggg[A/G]aaaaagagTTACGCTTCGATTCATAACCACAGGAAGGAACGCAAAAGACCGAAAATCCTATCCAATTACC
10	7.66	GAATGtaaatatcttttccttttttcccccctcaTTTCCCTCTATCGCACTCATTTGATTTCGTGTTTTT[T/C]CCCCATCTCTGTGAATCTCCTGATTTCTTTCTTGtattaaagacaagaaaaagaaaatgaacaaagataT
10	8.17	CACACAAAGAGGGTCGAGAGCAAGACGTAAGTGCAGAGGATGTGctcgaggagaggaagaagaaagaagg[A/G]ataaaggaggaaaaggagagataaaggagaaggaaagggagagataaaggaggagaaaaaagagagataa
10	8.17	ACACAAAGAGGGTCGAGAGCAAGACGTAAGTGCAGAGGATGTGctcgaggagaggaagaagaaagaaggg[A/G]taaaggaggaaaaggagagataaaggagaaggaaagggagagataaaggaggagaaaaaagagagataaa
10	8.17	CACAAAGAGGGTCGAGAGCAAGACGTAAGTGCAGAGGATGTGctcgaggagaggaagaagaaagaaggga[A/T]aaaggaggaaaaggagagataaaggagaaggaaagggagagataaaggaggagaaaaaagagagataaag
10	8.17	TGAACCAATCAAAGCGGAACTGGGGTGCTGACCTGTTAGAAAGAGATCAGAGTTTGAAGGTATCACATAG[A/C]AGGTGAAAATCTTCTAATTAATCAATTAGCAAGTCTAAGATCTCATCCTTATGTACTCTTACCTACACAT
10	8.17	ATGAAGATTAAATTTCCACCGTTATGCAGTATATATAAGATAACCTCATTTGGCATTAACCCCCACTAGG[T/C]CCCCAGTCGAACGCCGTCCTTCGTTCGACCTACCAGCCAATAACAAACCCAAACTAAGGAGAACAAACGA
10	8.68	AGACTAGTGGGTCAGGATCCACCGACACACAGCCAGAGACGACGCTCTTTATGTGTCGACCTGAACTGTA[T/C]CTTTGAAGAACTTTCTCCTTGCCTGGCAGTCCTACAAACggcccttttcattttctttctgcacgcttcc
10	10.21	aaagacaacaaaaaacggGAAAACCCAAAGGAACTGGAGGGGAGACTTAATCAAGGACGGAAATATCTTT[A/G]GTAACACCTAAACAAGAGAGCCAAGAATATCACTTAGCTAAGCGTTTCTTCTCTTGTggctctgcttttt
10	10.21	tttatcttatctctatctttttattaccattatccacATTTATTATATTCTCATATTATTGAATAATCGT[A/G]ATGGTCTTGAAAGCGTTGTTGACATACAAGTAAATGTTAAGCAAAATTAAGAAAGGATTACGATATCATC
10	11.74	acaacaaaaacaataacaccaacaaagaaAACCAGACATTCCCACAGATCACTTGCCTCGTAACAATTTA[T/G]CAACATCTCCCAAGCCAGCTTTTATGCGAACAGACATTAACCGGGAATCTGTCTGATCCTATGGTAAACT
10	11.74	AAATGCATTTTCTCTCaagccttttttatcatttttcttttactcctctttcgtcgattttttttttctt[T/C]ttctgttttggttttgttttggtttagtttgtttgtttacttgttttgcattttgttcgtttttttttta
10	11.74	TTTCTCTCaagccttttttatcatttttcttttactcctctttcgtcgattttttttttctttttctgtt[T/C]tggttttgttttggtttagtttgtttgtttacttgttttgcattttgttcgttttttttttatctcatca
10	11.74	ctttctttgttttccttttctctccccctttctctctctcttcttcttccatctgctttcctcttacatt[A/C]ttttttatttttcgttcctacatttttccctctccccttccttcacttcACCTGTTAATTCACACAtatt
10	12.76	tgtgcgcgtgtgtgtgcgggtgtgtgtgcgtgtacaacagatataataagataattaaaaaaaggtagat[A/G]CAATATATAGAAAACCatacacagagacaaatagacaaacagatcgagagagaggagagaggggcaaGGC
10	12.76	ataataagataattaaaaaaaggtagataCAATATATAGAAAACCatacacagagacaaatagacaaaca[T/G]atcgagagagaggagagaggggcaaGGCAACAAACCAACGAagcaaaaaggaaaggggaggcaaagcgaa
10	12.76	gggaagacgggagggaagatgaggggggagggttaaggtgggagggaaggaagaaggaggtggtgaggga[A/G]gagcgaggaggaagaggaagaggaggaggaggaggagaaggaagaggaaggggaggggcgaggagtagga
10	13.27	TAACAATATAGAATAATATACACTGGAAACAATATAGCAACAGAATATTCGAATAAAAATGCAAAGAATC[C/G]TTTTGCCGGAAAGCTTGAATGTAACGGAGtctcaaaagaaaggaagaacttgGATGTATTAAGTGTGAAA
10	13.27	AGTTTAGAGTAATAACTTGCGCATAATTCGAAGCGGTTAAAGGCAGAAAGGTGCGGGCCATAATTAACCC[T/C]TCCATCCGCGGCCGAACGCACTTTCCAGATGGCACGTGGCCGGCAGAggcgaaaggagagagggaaggaa
10	13.27	GTAATAACTTGCGCATAATTCGAAGCGGTTAAAGGCAGAAAGGTGCGGGCCATAATTAACCCCTCCATCC[C/G]CGGCCGAACGCACTTTCCAGATGGCACGTGGCCGGCAGAggcgaaaggagagagggaaggaaaaaaacat
10	13.27	CAGAAAGGTGCGGGCCATAATTAACCCCTCCATCCGCGGCCGAACGCACTTTCCAGATGGCACGTGGCCG[A/G]CAGAggcgaaaggagagagggaaggaaaaaaacatcTGCGAAGGAGGAAGTCCACGaacggaagaaggaa
10	13.27	tgtgaggaggggaaggggaagacgggagggaagatgaggggggagggttaaggtgggagggaaggaagaa[A/G]gaggtggtgagggaggagcgaggaggaagaggaagaggaggaggaggaggagaaggaagaggaaggggag
10	13.27	CGACGAGCTGCAATACACAAGACAGCCAGACCAATATTTCTTGGCAATAAGGGACATTCGCTGCAAGTGC[A/G]CAACATTTTCCCAGTTCTTACGTTTGTTCATTGTCAACAAACCTGACCTTCCTGTGTGAGGAATCAGAAT
10	13.27	CCATCTTAAATGCATTTTCTCTCaagccttttttatcatttttcttttactcctctttcgtcgatttttt[A/T]tttctttttctgttttggttttgttttggtttagtttgtttgtttacttgttttgcattttgttcgtttt
10	13.27	TCTCTCaagccttttttatcatttttcttttactcctctttcgtcgattttttttttctttttctgtttt[T/G]gttttgttttggtttagtttgtttgtttacttgttttgcattttgttcgttttttttttatctcatcatc
10	13.27	CTCTCaagccttttttatcatttttcttttactcctctttcgtcgattttttttttctttttctgttttg[C/G]ttttgttttggtttagtttgtttgtttacttgttttgcattttgttcgttttttttttatctcatcatcT
10	13.78	AATATAGAATAATATACACTGGAAACAATATAGCAACAGAATATTCGAATAAAAATGCAAAGAATCCTTT[T/C]GCCGGAAAGCTTGAATGTAACGGAGtctcaaaagaaaggaagaacttgGATGTATTAAGTGTGAAATAGT
10	13.78	gggagagaaaactgGAGAAGAGATAGTTAGATTATGGGAGAAGATAGGAGTTaaggaaagagcagagaga[T/G]ttatgccgggagaagaggaggggataaggaggagaaaaagtgaagtaagaggggaggggagaaaagaagt
10	14.29	tcaagtaataataatattaaaagaaatagggaaaatgGCTCCATGAAACTAATACCAGTTAAAAagtata[T/C]gtgattttttttttactttatcattgAACCCAAAAGTACCGTTAGGGTGCAACGTAACCTGAGCTGATTT
10	14.29	agagaaaactgGAGAAGAGATAGTTAGATTATGGGAGAAGATAGGAGTTaaggaaagagcagagagagtt[A/G]tgccgggagaagaggaggggataaggaggagaaaaagtgaagtaagaggggaggggagaaaagaagtaga
10	14.29	GCGAGTGGGTCGAGGAGTGGCCACGGACGCTGCAGGGACATCGTTTGCCTTCACTCCTCCTCGTTTCGCT[T/C]TTCCgacttttctcgtttctttctctctcttttaagctcTTTTCGTCGATCAGTCAGTTGAtcagtccgt
10	14.29	TTTTTATGACACGTATGTCTCATCTCAACGCCAGGCCCGGCGGCTGCGATTTCCTGGCACAAGGGCCGCC[A/G]CCACATATACTGCCAGTTCTTAATgagaacacacacatgtatacatgtacatgtatattaaaTTAATTCC
10	14.29	CTTGCTTGGATTTAAGATACCGAGACCTCCTAATCTTGGTGGCAGCTCAAGGATTGACCTCTCTAGGTCT[T/G]TGGTGTTTCTATTTCCTACGAGTGCTGGTATAAATTCCTGTCTTATCGCTGCTTCCAGGGGCTCAAGCAA
10	17.87	GAAattaaaagtaaagagagaagagcgaggcagagaaagggaagagagaaagaccaacAGTCAGAGgagc[A/C]gaaagacaaacaaacatacagatgcCAGccaaaaaaatggaaggagaatgaaagagacaataCAAAGATA
10	17.87	GGCTAGGGTAACTGGCTTGTTGTCGGTCACTGTGACTGGAACAGCTGTTTGTGACATTTGGGTACTGCCT[T/C]GTTAAAACTATCATTTAAAAAGCGTCTTGAACTTAAAACTCatcaatgaaaatgaaatagattaatTTAA
10	17.87	GTCTGTCATATGGTTTGGGATATTGTTTTAGAAGTCAGGAATTGTTCTTCAAGTCGTCTGTATAGTTATT[A/C]GTGAGCTGGTGTAGtaaaattttcctttttactaCAAGCGTAACGAATGAAAAGCTGATTAATCTCCCTA
10	17.87	CTCCGATGTTGGCTCCACGTTGACGTTCGGAATGCGCAAGGTTGTGTTCACGAAAGCGTCTAATAGCACT[A/G]AGTGTGAGGAGTTAATGTTATGGCGGTATTCCAGTAGGGATTTTTGAAACAATTTCCCGTAAAAGTTTTA
10	17.87	TTTAATTCTTATTCCCTTGAATTTCGTCGAGTTAAAAATGCTATCAGAAAAAAATCACTAACAAATGAAG[A/G]TATAAAACATACAGACAATTACTGTCGGCCTTGTGTCTTATGTTCCTTTACttatgtttctctttatctt
10	17.87	gttactcttttatacttttctccatctgtcttgcttctgactctctctttctgcctctccctccctcctc[T/C]ttccctccgtctctctctttcttaatgaatataattattgctGCTGCATATAATTAAACACATGCTAAAT
10	19.4	CCATTCTACTTGTGTTTTTGTAACGAAGGCGCAGGAAATGAGTGAAattaaaagtaaagagagaagagcg[A/C]ggcagagaaagggaagagagaaagaccaacAGTCAGAGgagcagaaagacaaacaaacatacagatgcCA
10	19.4	AACGACGCTGCAGTTCCAAAGCTGTTCTGCTCTTGATGAACCAATCAAAGCGGAACTGGGGTGCTGACCT[A/G]TTAGAAAGAGATCAGAGTTTGAAGGTATCACATAGCAGGTGAAAATCTTCTAATTAATCAATTAGCAAGT
10	19.4	TGTACCTTACTGTTCCCTCCTGTACCTTTCTGAACTTTCCTGTACCATTTTGTACCTTGGAATATTCTGT[A/G]TCCTCCTGTACCTTTCTGAACTTCCCTGTGCCATTTTGTACCTTTTTGGGATATTTCGTATCCTCCTGTA
10	19.4	GTATTAACAACTGAGCCTACGACTTTGTCTACAACTGCAATAGAAGGTACAACCTTGTCAGAGATAATAA[A/C]TAAATCTACAGCCACATCTGCATCTATAAACTCGACAGAAAGTATGACGGAATCAACAGTACAAACTGAT
10	20.42	cggatgtgtgcgcgtgtgtgtgcgggtgtgtgtgcgtgtacaacagatataataagataattaaaaaaag[A/G]tagataCAATATATAGAAAACCatacacagagacaaatagacaaacagatcgagagagaggagagagggg
10	20.42	ataagataattaaaaaaaggtagataCAATATATAGAAAACCatacacagagacaaatagacaaacagat[C/G]gagagagaggagagaggggcaaGGCAACAAACCAACGAagcaaaaaggaaaggggaggcaaagcgaaaga
10	20.42	taaaaaaaggtagataCAATATATAGAAAACCatacacagagacaaatagacaaacagatcgagagagag[A/G]agagaggggcaaGGCAACAAACCAACGAagcaaaaaggaaaggggaggcaaagcgaaagaagagaataGT
10	20.42	tattaattgattgattgattgattgtttttaGTCTAAATTATGTTTTGTCATATTGACTGTTAATCTAAA[A/G]GAGCCAGCCATCCTTCAAAGTCCTATAGAGTCTCTGTGCTGATCTCAGTCGAAACTTTTACTCTTTTATG
10	20.42	TAAAAGGTTGTGGTGTGATAGGGTGATTTTTTTATGCAATACTGTGGGAAGCCAATAGTAAATACCTTTC[A/G]TTAGGAAAACCAGATGTTATGTGTTGGGAGCACGATGATCCTAGTGAAGTTAATAACTGGTGTGCTGTAG
10	20.42	CTTAGTTAGTCACTGTCTCGTTTTGTTGTAGATTGTTTATCAAGACCATATTGGATTGgaccttgttttg[T/C]tttttgtccttttttacgGGTTTTCTTGGTGATCGGAAACTATTAAGGGATGATAAGAAAAGTTTCTGTA
10	20.42	GTTTACTGTTTTATAGGAACAGTTTAATTTGGATactttttgtttgtcttattgtgtgtttgttgagTTA[T/C]ATATACTTCCGTTGTTCCTGGATAgcatttctttgtctatttctttccttttcctattcttttctccaca
10	20.42	ATTTGGATactttttgtttgtcttattgtgtgtttgttgagTTATATATACTTCCGTTGTTCCTGGATAg[T/C]atttctttgtctatttctttccttttcctattcttttctccacaacgtcttccttttctttcacttttgg
10	20.42	ATCCTAAACCAAGGCCTCGGCAGTCCCTTCCGCAAGGTTTAATTAATTTAAATCACCCAAGACGCCTTCC[A/C]CCCGAACCGCCGCGTGGGATGGCGGAGACACAGGCGGCTGCTGCCTGTGCGGCTGTCGACCAGCAACTGT
10	20.42	CAAGGCCTCGGCAGTCCCTTCCGCAAGGTTTAATTAATTTAAATCACCCAAGACGCCTTCCCCCCGAACC[A/G]CCGCGTGGGATGGCGGAGACACAGGCGGCTGCTGCCTGTGCGGCTGTCGACCAGCAACTGTTTATATCGT
10	20.42	CAAGTCCCTCGGTTGGATTAATTACGTCTCTCAGTTAAATAAGATCTCACTATGCAAGTGTAAATAATGC[C/G]GCCCGCGTCATCGTCCATCAAGCGGTCCCCAGCTCGCCCCTGGACAGAACCGGCGGCGGCGACACCCACG
10	21.44	ACAAACTTCCTTCATCCGTCCCCTTCCCCTCCGCATTTTCTTCAGCCTTCCCCTCTGGTTCCTATTAACA[A/C]GCTTATGTCATTACCAACACCGCGCCTCTAAACCATCAAATGCACACTTATCGAAAAGACACTAATATCT
10	21.44	actgctactgctactactattactaatactgctactgctactactattactactgctaccatcattatta[T/C]tttcattattattatcattatcattctattatcattatcattattattatcgttattatcattaaaatta
10	21.44	CGCGGGAAAACATTTTTCATGATATCAAAATTAAAATCCTTCAGTGCATCCCAGGATGATCTACTCCGCA[T/C]TTGGACGACTTTCATTCGACCAGTTTGTGAATACGGAGCACCACTTTGGCATTCGTCCACCCAGTTTGTG
10	21.44	TGCGCAAGATCCCTGGCAAATCCCAGACTAAATCCTTAAAGTCCATATCCCATTTTACGGCGTCTCCAAA[A/C/G]CGGCCTAACAGAAAGCAGGTCCAAGGTCTGCGTAGCCCTAAGCAGGTCGGCCTTCTAACTCCCTTCGTGG
[truncated: 4,525 more rows]
