# Supplementary material for: A High-Density Genetic Linkage Map and QTL Mapping for Sex in Black Tiger Shrimp (Penaeus monodon)
Source: Front Genet. 2019 Apr 9;10:326. doi: 10.3389/fgene.2019.00326 (PMC6465554; doi:10.3389/fgene.2019.00326)
Supplement: TABLE S2 — The genotypes in Hapmap format for the 6524 SNPs. [file Table_2.XLS]

## Sheet: 2.gene.3
3821	CAFS_BTS_T_00152736	--	--	K09104|K09104	http://www.genome.jp/dbget-bin/www_bget?ko:K09104	[K]	Transcription	gi|926607166|ref|XP_013794337.1|	2.8e-14	51/117(43.59)	85	PREDICTED: helix-loop-helix protein delilah-like [Limulus polyphemus]	XM_013938883.1	8e-20	51/117(43.59)	96.3	PREDICTED: Limulus polyphemus helix-loop-helix protein delilah-like (LOC106478342), mRNA	sp|P41894|DEI_DROME	1.9e-12	42/73(57.53)	74	Helix-loop-helix protein delilah OS=Drosophila melanogaster GN=dei PE=1 SV=3
3821	CAFS_BTS_T_00152739	7	GO:0005886: plasma membrane (cellular_component); GO:0008233: peptidase activity (molecular_function); GO:0016020: membrane (cellular_component); GO:0043227: membrane-bounded organelle (cellular_component); GO:0044425: membrane part (cellular_component); GO:0044464: cell part (cellular_component); GO:0044699: single-organism process (biological_process);	K11140|ANPEP	http://www.genome.jp/dbget-bin/www_bget?ko:K11140	--	--	gi|1012179631|ref|XP_016007055.1|	2.1e-21	58/177(32.77)	109	PREDICTED: aminopeptidase N [Rousettus aegyptiacus]	XM_015329116.1	4e-26	60/177(33.90)	115	PREDICTED: Polistes dominula aminopeptidase N (LOC107070685), transcript variant X3, mRNA	sp|P97449|AMPN_MOUSE	9.4e-22	61/180(33.89)	105	Aminopeptidase N OS=Mus musculus GN=Anpep PE=1 SV=4
3821	CAFS_BTS_T_00152746	--	--	--	--	--	--	--	--	--	--	--	EU834289.1	4e-08	40/172(23.26)	61.2	Fenneropenaeus chinensis C-type lectin 2 mRNA, complete cds	--	--	--	--	--
4278	CAFS_BTS_T_00162087	9	GO:0001104: RNA polymerase II transcription cofactor activity (molecular_function); GO:0003677: DNA binding (molecular_function); GO:0003713: transcription coactivator activity (molecular_function); GO:0005515: protein binding (molecular_function); GO:0005634: nucleus (cellular_component); GO:0006351: transcription, DNA-templated (biological_process); GO:0006357: regulation of transcription from …	K15169|MED26	http://www.genome.jp/dbget-bin/www_bget?ko:K15169	[K]	Transcription	gi|939233008|ref|XP_014261774.1|	9.4e-14	40/61(65.57)	84	PREDICTED: transcription elongation factor S-II-like isoform X1 [Cimex lectularius]	XM_015336015.1	2e-17	42/61(68.85)	92.4	PREDICTED: Polistes dominula mediator of RNA polymerase II transcription subunit 26 (LOC107074510), transcript variant X2, mRNA	sp|Q90YY5|MED26_XENLA	2.5e-11	34/58(58.62)	70	Mediator of RNA polymerase II transcription subunit 26 OS=Xenopus laevis GN=med26 PE=2 SV=1
4278	CAFS_BTS_T_00162090	10	GO:0005198: structural molecule activity (molecular_function); GO:0005759: mitochondrial matrix (cellular_component); GO:0006783: heme biosynthetic process (biological_process); GO:0008198: ferrous iron binding (molecular_function); GO:0016226: iron-sulfur cluster assembly (biological_process); GO:0050886: endocrine process (biological_process); GO:0051536: iron-sulfur cluster binding (molecular_…	K13628|iscA, ISCA1	http://www.genome.jp/dbget-bin/www_bget?ko:K13628	[P]	Inorganic ion transport and metabolism	gi|751787682|ref|XP_011203268.1|	8.4e-21	49/66(74.24)	105	PREDICTED: iron-sulfur cluster assembly 1 homolog, mitochondrial [Bactrocera dorsalis]	XM_002424773.1	2e-27	48/66(72.73)	105	Pediculus humanus corporis hes-B, putative, mRNA	sp|Q3SZG8|ISCA1_BOVIN	3.8e-18	45/82(54.88)	92	Iron-sulfur cluster assembly 1 homolog, mitochondrial OS=Bos taurus GN=ISCA1 PE=2 SV=1
2973	CAFS_BTS_T_00132782	2	GO:0003824: catalytic activity (molecular_function); GO:0016020: membrane (cellular_component);	K05310|GPI7	http://www.genome.jp/dbget-bin/www_bget?ko:K05310	[T]	Signal transduction mechanisms	gi|742238013|ref|XP_010902908.1|	1.4e-13	105/401(26.18)	84	PREDICTED: GPI ethanolamine phosphate transferase 2 isoform X1 [Esox lucius]	XM_016515224.1	4e-08	72/256(28.12)	65.9	PREDICTED: Sinocyclocheilus rhinocerous GPI ethanolamine phosphate transferase 2-like (LOC107710457), mRNA	sp|Q5H8A4|PIGG_HUMAN	2.4e-10	100/399(25.06)	68	GPI ethanolamine phosphate transferase 2 OS=Homo sapiens GN=PIGG PE=1 SV=1
15990	CAFS_BTS_T_00220784	--	--	K14463|MTTP, MTP	http://www.genome.jp/dbget-bin/www_bget?ko:K14463	--	--	gi|321478571|gb|EFX89528.1|	6.8e-31	72/185(38.92)	140	hypothetical protein DAPPUDRAFT_220651 [Daphnia pulex]	XM_968517.4	2e-26	65/163(39.88)	114	PREDICTED: Tribolium castaneum microsomal triglyceride transfer protein large subunit (LOC662420), mRNA	--	--	--	--	--
15990	CAFS_BTS_T_00220786	--	--	--	--	--	--	--	--	--	--	--	XM_012396401.1	3e-07	29/54(53.70)	56.2	PREDICTED: Athalia rosae probable RNA methyltransferase bin3 (LOC105683647), transcript variant X3, mRNA	--	--	--	--	--
15990	CAFS_BTS_T_00220793	7	GO:0005515: protein binding (molecular_function); GO:0005739: mitochondrion (cellular_component); GO:0010917: negative regulation of mitochondrial membrane potential (biological_process); GO:0010940: positive regulation of necrotic cell death (biological_process); GO:0035794: positive regulation of mitochondrial membrane permeability (biological_process); GO:0070062: extracellular exosome (cellul…	--	--	--	--	gi|919046942|ref|XP_013406655.1|	1.6e-29	76/228(33.33)	136	PREDICTED: heme-binding protein 2-like [Lingula anatina]	XM_013551201.1	6e-37	78/226(34.51)	143	PREDICTED: Lingula anatina heme-binding protein 2-like (LOC106171074), mRNA	sp|Q9Y5Z4|HEBP2_HUMAN	3.4e-19	54/134(40.30)	96	Heme-binding protein 2 OS=Homo sapiens GN=HEBP2 PE=1 SV=1
15990	CAFS_BTS_T_00220794	--	--	K17431|MRPL50	http://www.genome.jp/dbget-bin/www_bget?ko:K17431	--	--	gi|952512303|gb|KRT79058.1|	4.1e-17	41/120(34.17)	94	hypothetical protein AMK59_8730, partial [Oryctes borbonicus]	AY431855.1	5e-32	59/142(41.55)	122	Aedes aegypti ASAP ID: 38131 mitochondrial ribosomal protein L50 mRNA sequence	--	--	--	--	--
15990	CAFS_BTS_T_00220814	18	GO:0005245: voltage-gated calcium channel activity (molecular_function); GO:0005765: lysosomal membrane (cellular_component); GO:0005886: plasma membrane (cellular_component); GO:0006816: calcium ion transport (biological_process); GO:0010008: endosome membrane (cellular_component); GO:0010508: positive regulation of autophagy (biological_process); GO:0016021: integral component of membrane (cell…	K16896|TPCN1	http://www.genome.jp/dbget-bin/www_bget?ko:K16896	[PT]	--	gi|926620944|ref|XP_013775788.1|	2.3e-95	179/302(59.27)	355	PREDICTED: two pore calcium channel protein 1-like [Limulus polyphemus]	XM_013920334.1	3e-85	179/302(59.27)	286	PREDICTED: Limulus polyphemus two pore calcium channel protein 1-like (LOC106460613), mRNA	sp|Q9ULQ1|TPC1_HUMAN	5.9e-83	164/303(54.13)	309	Two pore calcium channel protein 1 OS=Homo sapiens GN=TPCN1 PE=2 SV=3
15990	CAFS_BTS_T_00220815	36	GO:0000166: nucleotide binding (molecular_function); GO:0000287: magnesium ion binding (molecular_function); GO:0003011: involuntary skeletal muscle contraction (biological_process); GO:0004012: phospholipid-translocating ATPase activity (molecular_function); GO:0005515: protein binding (molecular_function); GO:0005524: ATP binding (molecular_function); GO:0005768: endosome (cellular_component); …	K14802|DRS2, ATP8A	http://www.genome.jp/dbget-bin/www_bget?ko:K14802	[R]	General function prediction only	gi|926630180|ref|XP_013780770.1|	1.5e-79	139/202(68.81)	302	PREDICTED: phospholipid-transporting ATPase IA-like, partial [Limulus polyphemus]	XM_016061792.1	4e-89	131/202(64.85)	293	PREDICTED: Parasteatoda tepidariorum probable phospholipid-transporting ATPase IA (LOC107446997), mRNA	sp|Q9Y2Q0|AT8A1_HUMAN	7.3e-66	115/201(57.21)	251	Probable phospholipid-transporting ATPase IA OS=Homo sapiens GN=ATP8A1 PE=1 SV=1
15990	CAFS_BTS_T_00220816	41	GO:0000139: Golgi membrane (cellular_component); GO:0000287: magnesium ion binding (molecular_function); GO:0000749: response to pheromone involved in conjugation with cellular fusion (biological_process); GO:0003011: involuntary skeletal muscle contraction (biological_process); GO:0004012: phospholipid-translocating ATPase activity (molecular_function); GO:0005516: calmodulin binding (molecular_…	K14802|DRS2, ATP8A	http://www.genome.jp/dbget-bin/www_bget?ko:K14802	[R]	General function prediction only	gi|357613727|gb|EHJ68686.1|	2.1e-50	97/131(74.05)	204	hypothetical protein KGM_13298 [Danaus plexippus]	XM_001847913.1	2e-63	101/131(77.10)	208	Culex quinquefasciatus phospholipid-transporting ATPase 1, mRNA	sp|Q9Y2Q0|AT8A1_HUMAN	4.4e-40	84/131(64.12)	165	Probable phospholipid-transporting ATPase IA OS=Homo sapiens GN=ATP8A1 PE=1 SV=1
3334	CAFS_BTS_T_00142117	12	GO:0005515: protein binding (molecular_function); GO:0005615: extracellular space (cellular_component); GO:0005634: nucleus (cellular_component); GO:0005654: nucleoplasm (cellular_component); GO:0005730: nucleolus (cellular_component); GO:0005737: cytoplasm (cellular_component); GO:0006364: rRNA processing (biological_process); GO:0009561: megagametogenesis (biological_process); GO:0022008: neuro…	K14769|UTP11	http://www.genome.jp/dbget-bin/www_bget?ko:K14769	[S]	Function unknown	gi|939647702|ref|XP_014296020.1|	6e-21	51/104(49.04)	106	PREDICTED: probable U3 small nucleolar RNA-associated protein 11 [Microplitis demolitor]	BT120775.1	1e-18	59/107(55.14)	86.7	Lepeophtheirus salmonis clone lsal-evj-028-198 Probable U3 small nucleolar RNA-associated protein 11 putative mRNA, complete cds	sp|Q9Y3A2|UTP11_HUMAN	9.8e-16	48/104(46.15)	84	Probable U3 small nucleolar RNA-associated protein 11 OS=Homo sapiens GN=UTP11L PE=1 SV=2
3334	CAFS_BTS_T_00142126	--	--	--	--	--	--	--	--	--	--	--	KC179708.1	6e-25	61/126(48.41)	107	Litopenaeus vannamei retrotransposon non-LTR-like element, complete sequence	--	--	--	--	--
7377	CAFS_BTS_T_00201513	21	GO:0001537: N-acetylgalactosamine 4-O-sulfotransferase activity (molecular_function); GO:0005794: Golgi apparatus (cellular_component); GO:0006024: glycosaminoglycan biosynthetic process (biological_process); GO:0007275: multicellular organismal development (biological_process); GO:0009653: anatomical structure morphogenesis (biological_process); GO:0009987: cellular process (biological_process);…	K01017|CHST11	http://www.genome.jp/dbget-bin/www_bget?ko:K01017	[MW]	--	gi|985415768|ref|XP_015373301.1|	3.8e-25	75/215(34.88)	121	PREDICTED: carbohydrate sulfotransferase 11-like [Diuraphis noxia]	XM_011263519.1	1e-28	69/179(38.55)	119	PREDICTED: Camponotus floridanus carbohydrate sulfotransferase 11-like (LOC105254687), mRNA	sp|Q9JME2|CHSTB_MOUSE	5.4e-24	62/175(35.43)	112	Carbohydrate sulfotransferase 11 OS=Mus musculus GN=Chst11 PE=2 SV=1
4612	CAFS_BTS_T_00168370	13	GO:0000186: activation of MAPKK activity (biological_process); GO:0005085: guanyl-nucleotide exchange factor activity (molecular_function); GO:0005765: lysosomal membrane (cellular_component); GO:0007050: cell cycle arrest (biological_process); GO:0016049: cell growth (biological_process); GO:0016236: macroautophagy (biological_process); GO:0032008: positive regulation of TOR signaling (biologica…	--	--	[T]	Signal transduction mechanisms	gi|646715440|gb|KDR19052.1|	6e-42	88/123(71.54)	176	Mitogen-activated protein-binding protein-interacting protein [Zootermopsis nevadensis]	XM_011496012.1	2e-52	85/124(68.55)	172	PREDICTED: Ceratosolen solmsi marchali ragulator complex protein LAMTOR2 (LOC105359405), transcript variant X3, mRNA	sp|Q3T132|MAPIP_BOVIN	1.8e-38	79/123(64.23)	159	Mitogen-activated protein-binding protein-interacting protein OS=Bos taurus GN=ROBLD3 PE=2 SV=1
1323	CAFS_BTS_T_00078304	5	GO:0015718: monocarboxylic acid transport (biological_process); GO:0016020: membrane (cellular_component); GO:0022857: transmembrane transporter activity (molecular_function); GO:0044464: cell part (cellular_component); GO:0055085: transmembrane transport (biological_process);	--	--	[G]	Carbohydrate transport and metabolism	gi|662183767|ref|XP_008468265.1|	3e-36	129/442(29.19)	159	PREDICTED: monocarboxylate transporter 13 [Diaphorina citri]	XM_008470043.2	1e-30	129/442(29.19)	135	PREDICTED: Diaphorina citri monocarboxylate transporter 13 (LOC103505687), mRNA	sp|P53988|MOT2_MESAU	3.4e-16	58/181(32.04)	87	Monocarboxylate transporter 2 OS=Mesocricetus auratus GN=SLC16A7 PE=2 SV=1
1323	CAFS_BTS_T_00078342	24	GO:0004591: oxoglutarate dehydrogenase (succinyl-transferring) activity (molecular_function); GO:0005759: mitochondrial matrix (cellular_component); GO:0005829: cytosol (cellular_component); GO:0006096: glycolytic process (biological_process); GO:0006099: tricarboxylic acid cycle (biological_process); GO:0006103: 2-oxoglutarate metabolic process (biological_process); GO:0006104: succinyl-CoA meta…	K00164|OGDH, sucA	http://www.genome.jp/dbget-bin/www_bget?ko:K00164	[G]	Carbohydrate transport and metabolism	gi|817198464|ref|XP_012274880.1|	1.6e-236	392/469(83.58)	824	PREDICTED: 2-oxoglutarate dehydrogenase, mitochondrial isoform X1 [Orussus abietinus]	XM_012419460.1	0	392/469(83.58)	815	PREDICTED: Orussus abietinus 2-oxoglutarate dehydrogenase, mitochondrial (LOC105696754), transcript variant X4, mRNA	sp|Q148N0|ODO1_BOVIN	9.1e-197	336/473(71.04)	687	2-oxoglutarate dehydrogenase, mitochondrial OS=Bos taurus GN=OGDH PE=2 SV=1
1323	CAFS_BTS_T_00078353	52	GO:0001933: negative regulation of protein phosphorylation (biological_process); GO:0002684: positive regulation of immune system process (biological_process); GO:0004674: protein serine/threonine kinase activity (molecular_function); GO:0005085: guanyl-nucleotide exchange factor activity (molecular_function); GO:0005154: epidermal growth factor receptor binding (molecular_function); GO:0005768: …	--	--	[TU]	--	gi|817074104|ref|XP_012259226.1|	7.3e-46	103/186(55.38)	190	PREDICTED: intersectin-2 isoform X6 [Athalia rosae]	XM_012403803.1	7e-52	101/186(54.30)	189	PREDICTED: Athalia rosae intersectin-1 (LOC105687875), transcript variant X6, mRNA	sp|Q15811|ITSN1_HUMAN	2.1e-37	88/176(50.00)	157	Intersectin-1 OS=Homo sapiens GN=ITSN1 PE=1 SV=3
1323	CAFS_BTS_T_00078358	24	GO:0004591: oxoglutarate dehydrogenase (succinyl-transferring) activity (molecular_function); GO:0005759: mitochondrial matrix (cellular_component); GO:0005829: cytosol (cellular_component); GO:0006096: glycolytic process (biological_process); GO:0006099: tricarboxylic acid cycle (biological_process); GO:0006103: 2-oxoglutarate metabolic process (biological_process); GO:0006104: succinyl-CoA meta…	K00164|OGDH, sucA	http://www.genome.jp/dbget-bin/www_bget?ko:K00164	[G]	Carbohydrate transport and metabolism	gi|817198464|ref|XP_012274880.1|	1e-121	206/252(81.75)	442	PREDICTED: 2-oxoglutarate dehydrogenase, mitochondrial isoform X1 [Orussus abietinus]	XM_011635954.1	5e-135	204/252(80.95)	416	PREDICTED: Pogonomyrmex barbatus 2-oxoglutarate dehydrogenase, mitochondrial (LOC105425263), mRNA	sp|Q623T0|ODO1_CAEBR	3e-97	166/253(65.61)	356	2-oxoglutarate dehydrogenase, mitochondrial OS=Caenorhabditis briggsae GN=CBG01737 PE=3 SV=1
1323	CAFS_BTS_T_00078390	1	GO:0044464: cell part (cellular_component);	K17785|IMMT, FCJ1, MNOS2	http://www.genome.jp/dbget-bin/www_bget?ko:K17785	--	--	gi|524869201|ref|XP_005091397.1|	3.5e-24	82/236(34.75)	119	PREDICTED: MICOS complex subunit MIC60-like isoform X1 [Aplysia californica]	XM_013929624.1	2e-42	106/246(43.09)	169	PREDICTED: Limulus polyphemus MICOS complex subunit MIC60-like (LOC106469159), mRNA	sp|Q8CAQ8|IMMT_MOUSE	1.8e-09	64/258(24.81)	65	Mitochondrial inner membrane protein OS=Mus musculus GN=Immt PE=1 SV=1
3794	CAFS_BTS_T_00152309	11	GO:0000287: magnesium ion binding (molecular_function); GO:0004441: inositol-1,4-bisphosphate 1-phosphatase activity (molecular_function); GO:0005829: cytosol (cellular_component); GO:0006796: phosphate-containing compound metabolic process (biological_process); GO:0007399: nervous system development (biological_process); GO:0008441: 3'(2'),5'-bisphosphate nucleotidase activity (molecular_functio…	K01082|E3.1.3.7, cysQ, MET22, BPNT1	http://www.genome.jp/dbget-bin/www_bget?ko:K01082	[F]	Nucleotide transport and metabolism	gi|970909142|ref|XP_015120689.1|	2.6e-92	175/291(60.14)	345	PREDICTED: 3'(2'),5'-bisphosphate nucleotidase 1 [Diachasma alloeum]	XM_015265203.1	2e-89	175/291(60.14)	280	PREDICTED: Diachasma alloeum 3'(2'),5'-bisphosphate nucleotidase 1 (LOC107043636), mRNA	sp|Q3ZCK3|BPNT1_BOVIN	2.3e-77	155/287(54.01)	290	3'(2'),5'-bisphosphate nucleotidase 1 OS=Bos taurus GN=BPNT1 PE=2 SV=1
3794	CAFS_BTS_T_00152306	60	GO:0000146: microfilament motor activity (molecular_function); GO:0001725: stress fiber (cellular_component); GO:0001726: ruffle (cellular_component); GO:0003774: motor activity (molecular_function); GO:0003779: actin binding (molecular_function); GO:0005102: receptor binding (molecular_function); GO:0005516: calmodulin binding (molecular_function); GO:0005524: ATP binding (molecular_function); G…	K10356|MYO1	http://www.genome.jp/dbget-bin/www_bget?ko:K10356	[Z]	Cytoskeleton	gi|926615085|ref|XP_013772609.1|	8.4e-59	104/150(69.33)	232	PREDICTED: unconventional myosin-Ic-like [Limulus polyphemus]	XM_013917155.1	2e-69	104/150(69.33)	235	PREDICTED: Limulus polyphemus unconventional myosin-Ic-like (LOC106457708), mRNA	sp|Q23979|MY61F_DROME	1.2e-54	101/150(67.33)	213	Myosin-IB OS=Drosophila melanogaster GN=Myo61F PE=1 SV=3
3794	CAFS_BTS_T_00152317	20	GO:0004775: succinate-CoA ligase (ADP-forming) activity (molecular_function); GO:0004776: succinate-CoA ligase (GDP-forming) activity (molecular_function); GO:0005507: copper ion binding (molecular_function); GO:0005524: ATP binding (molecular_function); GO:0005525: GTP binding (molecular_function); GO:0005618: cell wall (cellular_component); GO:0005743: mitochondrial inner membrane (cellular_com…	K01899|LSC1	http://www.genome.jp/dbget-bin/www_bget?ko:K01899	[C]	Energy production and conversion	gi|321465554|gb|EFX76555.1|	3.2e-92	169/214(78.97)	344	hypothetical protein DAPPUDRAFT_306118 [Daphnia pulex]	EF092055.1	1e-104	171/214(79.91)	313	Maconellicoccus hirsutus clone WHMH4308 putative succinate-CoA ligase, GDP-forming, alpha subunit mRNA, partial cds	sp|Q94522|SUCA_DROME	9.6e-89	160/214(74.77)	327	Succinyl-CoA ligase [GDP-forming] subunit alpha, mitochondrial OS=Drosophila melanogaster GN=Scsalpha PE=2 SV=3
3999	CAFS_BTS_T_00156351	16	GO:0005427: proton-dependent oligopeptide secondary active transmembrane transporter activity (molecular_function); GO:0005515: protein binding (molecular_function); GO:0005887: integral component of plasma membrane (cellular_component); GO:0005903: brush border (cellular_component); GO:0007586: digestion (biological_process); GO:0015252: hydrogen ion channel activity (molecular_function); GO:001…	K14206|SLC15A1, PEPT1	http://www.genome.jp/dbget-bin/www_bget?ko:K14206	[E]	Amino acid transport and metabolism	gi|194763248|ref|XP_001963745.1|	1.3e-36	89/216(41.20)	159	uncharacterized protein Dana_GF21181 [Drosophila ananassae]	XM_017235894.1	2e-49	92/210(43.81)	175	PREDICTED: Drosophila bipectinata peptide transporter family 1-like (LOC108121645), mRNA	sp|P91679|PEPT1_DROME	1.1e-24	68/154(44.16)	115	Peptide transporter family 1 OS=Drosophila melanogaster GN=yin PE=1 SV=2
3999	CAFS_BTS_T_00156360	--	--	--	--	--	--	gi|475051484|gb|AGI56293.1|	3.1e-61	114/266(42.86)	241	thrombospondin II [Penaeus monodon]	JX413010.1	7e-59	114/266(42.86)	213	Penaeus monodon thrombospondin II (TSPII) mRNA, complete cds	--	--	--	--	--
1855	CAFS_BTS_T_00098749	9	GO:0002244: hematopoietic progenitor cell differentiation (biological_process); GO:0004591: oxoglutarate dehydrogenase (succinyl-transferring) activity (molecular_function); GO:0005739: mitochondrion (cellular_component); GO:0005759: mitochondrial matrix (cellular_component); GO:0005829: cytosol (cellular_component); GO:0006099: tricarboxylic acid cycle (biological_process); GO:0030976: thiamine …	K15791|DHKTD1	http://www.genome.jp/dbget-bin/www_bget?ko:K15791	--	--	gi|646697740|gb|KDR09266.1|	1e-132	216/344(62.79)	479	putative 2-oxoglutarate dehydrogenase E1 component DHKTD1-like protein, mitochondrial [Zootermopsis nevadensis]	XM_015661831.1	4e-151	217/344(63.08)	458	PREDICTED: Neodiprion lecontei probable 2-oxoglutarate dehydrogenase E1 component DHKTD1 homolog, mitochondrial (LOC107222453), transcript variant X2, mRNA	sp|Q5PRA2|DHTK1_DANRE	7.5e-128	216/344(62.79)	458	Probable 2-oxoglutarate dehydrogenase E1 component DHKTD1, mitochondrial OS=Danio rerio GN=dhtkd1 PE=2 SV=2
1855	CAFS_BTS_T_00098754	11	GO:0000287: magnesium ion binding (molecular_function); GO:0002244: hematopoietic progenitor cell differentiation (biological_process); GO:0004591: oxoglutarate dehydrogenase (succinyl-transferring) activity (molecular_function); GO:0005739: mitochondrion (cellular_component); GO:0005759: mitochondrial matrix (cellular_component); GO:0005829: cytosol (cellular_component); GO:0006099: tricarboxyli…	K15791|DHKTD1	http://www.genome.jp/dbget-bin/www_bget?ko:K15791	[G]	Carbohydrate transport and metabolism	gi|907693844|ref|XP_013108485.1|	1.1e-21	46/77(59.74)	109	PREDICTED: probable 2-oxoglutarate dehydrogenase E1 component DHKTD1 homolog, mitochondrial [Stomoxys calcitrans]	XM_013253031.1	4e-26	46/77(59.74)	112	PREDICTED: Stomoxys calcitrans probable 2-oxoglutarate dehydrogenase E1 component DHKTD1 homolog, mitochondrial (LOC106087844), mRNA	sp|Q9VA02|DHTK1_DROME	3.4e-20	45/77(58.44)	99	Probable 2-oxoglutarate dehydrogenase E1 component DHKTD1 homolog, mitochondrial OS=Drosophila melanogaster GN=CG1544 PE=1 SV=2
1855	CAFS_BTS_T_00098758	6	GO:0005515: protein binding (molecular_function); GO:0005737: cytoplasm (cellular_component); GO:0007165: signal transduction (biological_process); GO:0007275: multicellular organismal development (biological_process); GO:0016020: membrane (cellular_component); GO:0043229: intracellular organelle (cellular_component);	--	--	[R]	General function prediction only	gi|242022516|ref|XP_002431686.1|	1.3e-169	270/334(80.84)	602	THO complex, putative [Pediculus humanus corporis]	XM_014426463.1	0	278/345(80.58)	585	PREDICTED: Halyomorpha halys WD repeat-containing protein 47 (LOC106684402), transcript variant X3, mRNA	sp|Q8CGF6|WDR47_MOUSE	2.1e-100	175/331(52.87)	367	WD repeat-containing protein 47 OS=Mus musculus GN=Wdr47 PE=1 SV=1
285	CAFS_BTS_T_00023518	12	GO:0004169: dolichyl-phosphate-mannose-protein mannosyltransferase activity (molecular_function); GO:0004576: oligosaccharyl transferase activity (molecular_function); GO:0004581: dolichyl-phosphate beta-glucosyltransferase activity (molecular_function); GO:0004582: dolichyl-phosphate beta-D-mannosyltransferase activity (molecular_function); GO:0005789: endoplasmic reticulum membrane (cellular_co…	K00729|ALG5	http://www.genome.jp/dbget-bin/www_bget?ko:K00729	[R]	General function prediction only	gi|321479238|gb|EFX90194.1|	9.4e-105	182/299(60.87)	386	hypothetical protein DAPPUDRAFT_205523 [Daphnia pulex]	XM_010182879.1	1e-137	189/308(61.36)	399	PREDICTED: Mesitornis unicolor ALG5, dolichyl-phosphate beta-glucosyltransferase (ALG5), partial mRNA	sp|Q9DB25|ALG5_MOUSE	1.5e-102	184/301(61.13)	374	Dolichyl-phosphate beta-glucosyltransferase OS=Mus musculus GN=Alg5 PE=2 SV=1
285	CAFS_BTS_T_00023525	3	GO:0006517: protein deglycosylation (biological_process); GO:0016798: hydrolase activity, acting on glycosyl bonds (molecular_function); GO:0044444: cytoplasmic part (cellular_component);	K01227|E3.2.1.96	http://www.genome.jp/dbget-bin/www_bget?ko:K01227	--	--	gi|585705935|ref|XP_006823731.1|	3.8e-55	105/218(48.17)	221	PREDICTED: cytosolic endo-beta-N-acetylglucosaminidase-like [Saccoglossus kowalevskii]	XM_006823668.1	4e-68	105/218(48.17)	220	PREDICTED: Saccoglossus kowalevskii cytosolic endo-beta-N-acetylglucosaminidase-like (LOC102805824), mRNA	sp|Q8NFI3|ENASE_HUMAN	8e-50	100/208(48.08)	198	Cytosolic endo-beta-N-acetylglucosaminidase OS=Homo sapiens GN=ENGASE PE=1 SV=1
285	CAFS_BTS_T_00023529	21	GO:0000281: mitotic cytokinesis (biological_process); GO:0005200: structural constituent of cytoskeleton (molecular_function); GO:0005515: protein binding (molecular_function); GO:0005524: ATP binding (molecular_function); GO:0005737: cytoplasm (cellular_component); GO:0005811: lipid particle (cellular_component); GO:0005856: cytoskeleton (cellular_component); GO:0005875: microtubule associated c…	K05692|ACTB_G1	http://www.genome.jp/dbget-bin/www_bget?ko:K05692	[Z]	Cytoskeleton	gi|62126068|gb|AAX63904.1|	8.1e-136	237/244(97.13)	489	actin 1 [Fenneropenaeus chinensis]	AY871269.1	6e-176	237/244(97.13)	498	Fenneropenaeus chinensis actin 1 mRNA, complete cds	sp|P45521|ACT_PROCL	8.5e-130	222/243(91.36)	464	Actin (Fragment) OS=Procambarus clarkii PE=1 SV=1
285	CAFS_BTS_T_00023530	--	--	--	--	--	--	gi|906471134|gb|KNC31531.1|	1.8e-108	206/383(53.79)	399	hypothetical protein FF38_12759 [Lucilia cuprina]	JQ241179.1	2e-172	291/378(76.98)	494	Penaeus monodon beta-actin mRNA, complete cds	--	--	--	--	--
285	CAFS_BTS_T_00023560	27	GO:0000096: sulfur amino acid metabolic process (biological_process); GO:0002098: tRNA wobble uridine modification (biological_process); GO:0004123: cystathionine gamma-lyase activity (molecular_function); GO:0005524: ATP binding (molecular_function); GO:0005654: nucleoplasm (cellular_component); GO:0005730: nucleolus (cellular_component); GO:0005759: mitochondrial matrix (cellular_component); GO…	K04487|iscS, NFS1	http://www.genome.jp/dbget-bin/www_bget?ko:K04487	[E]	Amino acid transport and metabolism	gi|926635774|ref|XP_013783791.1|	1.8e-153	268/360(74.44)	548	PREDICTED: cysteine desulfurase, mitochondrial-like [Limulus polyphemus]	XM_013219958.1	0	266/354(75.14)	568	PREDICTED: Biomphalaria glabrata cysteine desulfurase, mitochondrial-like (LOC106061755), mRNA	sp|Q5RDE7|NFS1_PONAB	1.5e-152	256/339(75.52)	540	Cysteine desulfurase, mitochondrial OS=Pongo abelii GN=NFS1 PE=2 SV=1
285	CAFS_BTS_T_00023607	54	GO:0000122: negative regulation of transcription from RNA polymerase II promoter (biological_process); GO:0000978: RNA polymerase II core promoter proximal region sequence-specific DNA binding (molecular_function); GO:0000979: RNA polymerase II core promoter sequence-specific DNA binding (molecular_function); GO:0001077: transcriptional activator activity, RNA polymerase II core promoter proximal…	K16796|SOX2	http://www.genome.jp/dbget-bin/www_bget?ko:K16796	[K]	Transcription	gi|524873878|ref|XP_005093681.1|	2.9e-34	79/111(71.17)	153	PREDICTED: transcription factor Sox-2-like [Aplysia californica]	KM822783.1	3e-41	75/99(75.76)	157	Homo sapiens isolate S6 sex determining region Y-box 2 (SOX2) gene, partial cds	sp|P48431|SOX2_HUMAN	2.6e-35	75/98(76.53)	151	Transcription factor SOX-2 OS=Homo sapiens GN=SOX2 PE=1 SV=1
285	CAFS_BTS_T_00023584	--	--	--	--	[R]	General function prediction only	gi|769835022|ref|XP_011647614.1|	6.4e-31	71/159(44.65)	140	PREDICTED: nitric oxide-associated protein 1 isoform X1 [Pogonomyrmex barbatus]	XM_011649312.1	1e-31	73/169(43.20)	129	PREDICTED: Pogonomyrmex barbatus nitric oxide-associated protein 1 (LOC105433844), transcript variant X1, mRNA	--	--	--	--	--
285	CAFS_BTS_T_00023631	30	GO:0000281: mitotic cytokinesis (biological_process); GO:0005200: structural constituent of cytoskeleton (molecular_function); GO:0005524: ATP binding (molecular_function); GO:0005737: cytoplasm (cellular_component); GO:0005811: lipid particle (cellular_component); GO:0005829: cytosol (cellular_component); GO:0005856: cytoskeleton (cellular_component); GO:0005875: microtubule associated complex (…	K05692|ACTB_G1	http://www.genome.jp/dbget-bin/www_bget?ko:K05692	[Z]	Cytoskeleton	gi|207298839|gb|ACI23571.1|	1e-201	351/388(90.46)	708	skeletal muscle actin 8 [Homarus americanus]	FJ217213.1	0	357/388(92.01)	741	Homarus americanus skeletal muscle actin 8 mRNA, complete cds	sp|P45885|ACT2_BACDO	2e-197	335/387(86.56)	689	Actin-2, muscle-specific OS=Bactrocera dorsalis PE=2 SV=1
285	CAFS_BTS_T_00023637	17	GO:0003712: transcription cofactor activity (molecular_function); GO:0005654: nucleoplasm (cellular_component); GO:0006303: double-strand break repair via nonhomologous end joining (biological_process); GO:0006355: regulation of transcription, DNA-templated (biological_process); GO:0009653: anatomical structure morphogenesis (biological_process); GO:0010452: histone H3-K36 methylation (biological…	K15588|NSD1	http://www.genome.jp/dbget-bin/www_bget?ko:K15588	[K]	Transcription	gi|928037249|ref|XP_013867271.1|	4.7e-22	49/106(46.23)	110	PREDICTED: histone-lysine N-methyltransferase NSD2 [Austrofundulus limnaeus]	XM_013509739.1	6e-23	64/165(38.79)	104	PREDICTED: Chinchilla lanigera nuclear receptor binding SET domain protein 1 (Nsd1), transcript variant X2, mRNA	sp|O88491|NSD1_MOUSE	5.1e-21	59/158(37.34)	102	Histone-lysine N-methyltransferase, H3 lysine-36 and H4 lysine-20 specific OS=Mus musculus GN=Nsd1 PE=1 SV=1
285	CAFS_BTS_T_00023640	--	--	--	--	--	--	gi|241701703|ref|XP_002413185.1|	7.3e-09	69/127(54.33)	67	ZC3H3 protein, putative [Ixodes scapularis]	XM_011434830.1	3e-34	55/106(51.89)	141	PREDICTED: Crassostrea gigas zinc finger CCCH domain-containing protein 3-like (LOC105332271), transcript variant X3, mRNA	--	--	--	--	--
4901	CAFS_BTS_T_00172884	76	GO:0000122: negative regulation of transcription from RNA polymerase II promoter (biological_process); GO:0000287: magnesium ion binding (molecular_function); GO:0000977: RNA polymerase II regulatory region sequence-specific DNA binding (molecular_function); GO:0000981: RNA polymerase II transcription factor activity, sequence-specific DNA binding (molecular_function); GO:0001228: transcriptional…	K09215|OSR, ODD	http://www.genome.jp/dbget-bin/www_bget?ko:K09215	[R]	General function prediction only	gi|117670126|gb|ABK56707.1|	7.3e-15	42/56(75.00)	88	odd-skipped 2 protein [Parhyale hawaiensis]	DQ917573.1	6e-58	94/113(83.19)	205	Parhyale hawaiensis odd-skipped 2 protein mRNA, complete cds	sp|Q9VQU9|BOWEL_DROME	1.1e-10	32/49(65.31)	69	Protein bowel OS=Drosophila melanogaster GN=bowl PE=1 SV=1
5481	CAFS_BTS_T_00181518	14	GO:0005515: protein binding (molecular_function); GO:0008509: anion transmembrane transporter activity (molecular_function); GO:0008519: ammonium transmembrane transporter activity (molecular_function); GO:0009987: cellular process (biological_process); GO:0015101: organic cation transmembrane transporter activity (molecular_function); GO:0015291: secondary active transmembrane transporter activi…	K08202|SLC22A4_5, OCTN	http://www.genome.jp/dbget-bin/www_bget?ko:K08202	[R]	General function prediction only	gi|568248150|gb|ETN58035.1|	8.4e-46	105/330(31.82)	190	sugar transporter [Anopheles darlingi]	XM_001995833.1	5e-55	111/324(34.26)	197	Drosophila grimshawi GH14185 (Dgri\GH14185), mRNA	sp|O75751|S22A3_HUMAN	1.6e-33	92/341(26.98)	144	Solute carrier family 22 member 3 OS=Homo sapiens GN=SLC22A3 PE=1 SV=1
5481	CAFS_BTS_T_00181524	58	GO:0005102: receptor binding (molecular_function); GO:0005215: transporter activity (molecular_function); GO:0005515: protein binding (molecular_function); GO:0005524: ATP binding (molecular_function); GO:0005548: phospholipid transporter activity (molecular_function); GO:0005794: Golgi apparatus (cellular_component); GO:0005887: integral component of plasma membrane (cellular_component); GO:0006…	K05641|ABCA1	http://www.genome.jp/dbget-bin/www_bget?ko:K05641	[IR]	--	gi|985396001|ref|XP_015365480.1|	2.9e-18	48/134(35.82)	97	PREDICTED: ATP-binding cassette sub-family A member 3-like isoform X1 [Diuraphis noxia]	XM_016802490.1	2e-18	48/134(35.82)	89.7	PREDICTED: Acyrthosiphon pisum ATP-binding cassette sub-family A member 3 (LOC100168860), transcript variant X4, mRNA	sp|P41233|ABCA1_MOUSE	8.9e-12	44/133(33.08)	71	ATP-binding cassette sub-family A member 1 OS=Mus musculus GN=Abca1 PE=1 SV=3
5481	CAFS_BTS_T_00181525	52	GO:0000166: nucleotide binding (molecular_function); GO:0001750: photoreceptor outer segment (cellular_component); GO:0001894: tissue homeostasis (biological_process); GO:0004012: phospholipid-translocating ATPase activity (molecular_function); GO:0005102: receptor binding (molecular_function); GO:0005615: extracellular space (cellular_component); GO:0005768: endosome (cellular_component); GO:000…	K05643|ABCA3	http://www.genome.jp/dbget-bin/www_bget?ko:K05643	[IR]	--	gi|926615135|ref|XP_013772634.1|	4.6e-122	293/831(35.26)	445	PREDICTED: ATP-binding cassette sub-family A member 1-like [Limulus polyphemus]	XM_013917180.1	1e-132	294/834(35.25)	444	PREDICTED: Limulus polyphemus ATP-binding cassette sub-family A member 1-like (LOC106457734), mRNA	sp|Q8R420|ABCA3_MOUSE	5.4e-99	262/831(31.53)	363	ATP-binding cassette sub-family A member 3 OS=Mus musculus GN=Abca3 PE=2 SV=2
1615	CAFS_BTS_T_00090052	3	GO:0005576: extracellular region (cellular_component); GO:0006030: chitin metabolic process (biological_process); GO:0008061: chitin binding (molecular_function);	--	--	--	--	gi|104303625|gb|AAV83539.2|	4.7e-40	74/133(55.64)	170	ovarian peritrophin [Fenneropenaeus merguiensis]	AY775291.2	3e-46	74/133(55.64)	161	Fenneropenaeus merguiensis ovarian peritrophin mRNA, complete cds	--	--	--	--	--
1615	CAFS_BTS_T_00090053	2	GO:0009987: cellular process (biological_process); GO:0071840: cellular component organization or biogenesis (biological_process);	K16912|LAS1	http://www.genome.jp/dbget-bin/www_bget?ko:K16912	--	--	gi|260808075|ref|XP_002598833.1|	2e-07	41/146(28.08)	62	hypothetical protein BRAFLDRAFT_212954 [Branchiostoma floridae]	XM_014930600.1	2e-12	44/150(29.33)	73.2	PREDICTED: Octopus bimaculoides ribosomal biogenesis protein LAS1L-like (LOC106880594), mRNA	--	--	--	--	--
1615	CAFS_BTS_T_00090056	3	GO:0005576: extracellular region (cellular_component); GO:0006030: chitin metabolic process (biological_process); GO:0008061: chitin binding (molecular_function);	--	--	--	--	gi|104303625|gb|AAV83539.2|	4.6e-115	177/294(60.20)	420	ovarian peritrophin [Fenneropenaeus merguiensis]	AY775291.2	2e-131	177/294(60.20)	386	Fenneropenaeus merguiensis ovarian peritrophin mRNA, complete cds	--	--	--	--	--
1142	CAFS_BTS_T_00070068	13	GO:0005102: receptor binding (molecular_function); GO:0007275: multicellular organismal development (biological_process); GO:0012505: endomembrane system (cellular_component); GO:0030425: dendrite (cellular_component); GO:0043227: membrane-bounded organelle (cellular_component); GO:0043229: intracellular organelle (cellular_component); GO:0044425: membrane part (cellular_component); GO:0044444: c…	--	--	[S]	Function unknown	gi|241153699|ref|XP_002407136.1|	1.3e-45	161/416(38.70)	190	glutamate receptor interacting protein, putative [Ixodes scapularis]	XM_002407092.1	3e-38	78/120(65.00)	157	Ixodes scapularis glutamate receptor interacting protein, putative, mRNA	sp|Q9C0E4|GRIP2_HUMAN	1.4e-34	135/386(34.97)	148	Glutamate receptor-interacting protein 2 OS=Homo sapiens GN=GRIP2 PE=1 SV=3
1142	CAFS_BTS_T_00070075	--	--	--	--	--	--	gi|91078546|ref|XP_970955.1|	7.6e-14	41/69(59.42)	85	PREDICTED: cuticle protein 7 [Tribolium castaneum]	XM_965862.3	6e-16	41/69(59.42)	87	PREDICTED: Tribolium castaneum cuticle protein 7 (LOC659570), mRNA	sp|P81225|CU21_LOCMI	2.9e-13	35/65(53.85)	78	Cuticle protein 21 OS=Locusta migratoria GN=ACP21 PE=1 SV=1
1142	CAFS_BTS_T_00070081	--	--	K14613|SLC46A1_3	http://www.genome.jp/dbget-bin/www_bget?ko:K14613	[R]	General function prediction only	gi|321466647|gb|EFX77641.1|	9.4e-23	50/143(34.97)	113	hypothetical protein DAPPUDRAFT_105878 [Daphnia pulex]	XM_001848909.1	7e-27	69/232(29.74)	117	Culex quinquefasciatus adenylate cyclase, mRNA	--	--	--	--	--
1142	CAFS_BTS_T_00070083	--	--	K14613|SLC46A1_3	http://www.genome.jp/dbget-bin/www_bget?ko:K14613	[R]	General function prediction only	gi|907625123|ref|XP_013098104.1|	2.4e-12	54/160(33.75)	79	PREDICTED: tetracycline resistance protein, class A [Stomoxys calcitrans]	XM_013242650.1	3e-09	51/157(32.48)	67.8	PREDICTED: Stomoxys calcitrans tetracycline resistance protein, class A (LOC106080991), mRNA	--	--	--	--	--
1142	CAFS_BTS_T_00070086	--	--	--	--	--	--	gi|321461246|gb|EFX72280.1|	8.9e-18	60/123(48.78)	96	hypothetical protein DAPPUDRAFT_308332 [Daphnia pulex]	AB021902.1	3e-21	44/72(61.11)	96.3	Amphibalanus amphitrite bsc-1 mRNA, complete cds	--	--	--	--	--
1142	CAFS_BTS_T_00070089	--	--	--	--	--	--	gi|121484216|gb|ABM54465.1|	2.5e-18	48/74(64.86)	98	cuticle protein CB6 [Portunus pelagicus]	EF102011.1	2e-22	49/75(65.33)	99.4	Portunus pelagicus cuticle protein CB6 mRNA, complete cds	--	--	--	--	--
1142	CAFS_BTS_T_00070092	--	--	--	--	--	--	gi|646714839|gb|KDR18672.1|	6.7e-32	100/319(31.35)	144	Protein CIP2A [Zootermopsis nevadensis]	XM_012401219.1	5e-27	98/313(31.31)	121	PREDICTED: Athalia rosae uncharacterized LOC105686413 (LOC105686413), transcript variant X3, mRNA	--	--	--	--	--
180	CAFS_BTS_T_00016021	14	GO:0003987: acetate-CoA ligase activity (molecular_function); GO:0005654: nucleoplasm (cellular_component); GO:0005829: cytosol (cellular_component); GO:0006069: ethanol oxidation (biological_process); GO:0008152: metabolic process (biological_process); GO:0008610: lipid biosynthetic process (biological_process); GO:0016020: membrane (cellular_component); GO:0016208: AMP binding (molecular_functi…	K01895|ACSS, acs	http://www.genome.jp/dbget-bin/www_bget?ko:K01895	[I]	Lipid transport and metabolism	gi|763826689|gb|AJQ81027.1|	1.5e-44	81/111(72.97)	184	short-chain acyl-CoA synthetase 2, partial [Eriocheir sinensis]	KP099104.1	3e-57	81/111(72.97)	186	Eriocheir sinensis short-chain acyl-CoA synthetase 2 gene, partial cds	sp|Q9NR19|ACSA_HUMAN	3.2e-26	55/113(48.67)	119	Acetyl-coenzyme A synthetase, cytoplasmic OS=Homo sapiens GN=ACSS2 PE=1 SV=1
180	CAFS_BTS_T_00016023	--	--	--	--	--	--	gi|762074844|ref|XP_011439155.1|	6.1e-11	51/161(31.68)	73	PREDICTED: uncharacterized protein LOC105336505 [Crassostrea gigas]	XM_013543924.1	4e-12	51/142(35.92)	73.2	PREDICTED: Lingula anatina uncharacterized LOC106165633 (LOC106165633), mRNA	--	--	--	--	--
180	CAFS_BTS_T_00016068	20	GO:0005515: protein binding (molecular_function); GO:0006357: regulation of transcription from RNA polymerase II promoter (biological_process); GO:0006974: cellular response to DNA damage stimulus (biological_process); GO:0009653: anatomical structure morphogenesis (biological_process); GO:0010942: positive regulation of cell death (biological_process); GO:0031981: nuclear lumen (cellular_compone…	K09109|NMYC, MYCN	http://www.genome.jp/dbget-bin/www_bget?ko:K09109	--	--	gi|939672127|ref|XP_014298377.1|	1.1e-11	42/81(51.85)	76	PREDICTED: transcriptional regulator Myc-B [Microplitis demolitor]	XM_015667596.1	2e-16	38/60(63.33)	84	PREDICTED: Neodiprion lecontei myc proto-oncogene protein (LOC107226698), partial mRNA	sp|P04198|MYCN_HUMAN	2.5e-08	45/85(52.94)	60	N-myc proto-oncogene protein OS=Homo sapiens GN=MYCN PE=1 SV=2
180	CAFS_BTS_T_00016070	3	GO:0009987: cellular process (biological_process); GO:0016020: membrane (cellular_component); GO:0044699: single-organism process (biological_process);	K06497|CD63, MLA1, TSPAN30	http://www.genome.jp/dbget-bin/www_bget?ko:K06497	--	--	gi|669193661|gb|AII16536.1|	1e-18	43/109(39.45)	99	CD63 antigen, partial [Paracyclopina nana]	KF516632.1	2e-22	44/109(40.37)	95.9	Paracyclopina nana CD63 antigen mRNA, partial cds	sp|Q3SYV5|TSN33_BOVIN	4.4e-06	32/102(31.37)	52	Tetraspanin-33 OS=Bos taurus GN=TSPAN33 PE=2 SV=1
180	CAFS_BTS_T_00016093	22	GO:0002021: response to dietary excess (biological_process); GO:0002082: regulation of oxidative phosphorylation (biological_process); GO:0005347: ATP transmembrane transporter activity (molecular_function); GO:0005509: calcium ion binding (molecular_function); GO:0005515: protein binding (molecular_function); GO:0005739: mitochondrion (cellular_component); GO:0006839: mitochondrial transport (bi…	K14684|SLC25A23S	http://www.genome.jp/dbget-bin/www_bget?ko:K14684	[F]	Nucleotide transport and metabolism	gi|939630741|ref|XP_014278966.1|	2.1e-49	103/172(59.88)	202	PREDICTED: calcium-binding mitochondrial carrier protein SCaMC-3 isoform X1 [Halyomorpha halys]	XM_557186.3	8e-58	112/238(47.06)	203	Anopheles gambiae str. PEST AGAP006508-PA (AgaP_AGAP006508) mRNA, complete cds	sp|Q6KCM7|SCMC2_HUMAN	1.2e-41	90/174(51.72)	171	Calcium-binding mitochondrial carrier protein SCaMC-2 OS=Homo sapiens GN=SLC25A25 PE=1 SV=1
180	CAFS_BTS_T_00016108	20	GO:0005515: protein binding (molecular_function); GO:0006357: regulation of transcription from RNA polymerase II promoter (biological_process); GO:0006974: cellular response to DNA damage stimulus (biological_process); GO:0009653: anatomical structure morphogenesis (biological_process); GO:0010942: positive regulation of cell death (biological_process); GO:0031981: nuclear lumen (cellular_compone…	K09109|NMYC, MYCN	http://www.genome.jp/dbget-bin/www_bget?ko:K09109	--	--	gi|939672127|ref|XP_014298377.1|	3.5e-11	42/81(51.85)	76	PREDICTED: transcriptional regulator Myc-B [Microplitis demolitor]	XM_015667596.1	5e-14	38/60(63.33)	83.2	PREDICTED: Neodiprion lecontei myc proto-oncogene protein (LOC107226698), partial mRNA	sp|P24793|MYCN_XENLA	4.6e-08	58/144(40.28)	60	N-myc protein OS=Xenopus laevis GN=mycn PE=2 SV=1
4166	CAFS_BTS_T_00159799	20	GO:0005515: protein binding (molecular_function); GO:0006820: anion transport (biological_process); GO:0008504: monoamine transmembrane transporter activity (molecular_function); GO:0008519: ammonium transmembrane transporter activity (molecular_function); GO:0015101: organic cation transmembrane transporter activity (molecular_function); GO:0015291: secondary active transmembrane transporter act…	K08202|SLC22A4_5, OCTN	http://www.genome.jp/dbget-bin/www_bget?ko:K08202	[R]	General function prediction only	gi|827557303|ref|XP_012549923.1|	2.2e-42	138/487(28.34)	179	PREDICTED: organic cation transporter protein [Bombyx mori]	XM_012694469.1	2e-42	113/421(26.84)	169	PREDICTED: Bombyx mori organic cation transporter protein (LOC101743468), mRNA	sp|Q9U539|OCT1_CAEEL	3.4e-35	123/426(28.87)	151	Organic cation transporter 1 OS=Caenorhabditis elegans GN=oct-1 PE=1 SV=3
4166	CAFS_BTS_T_00159805	19	GO:0005515: protein binding (molecular_function); GO:0006820: anion transport (biological_process); GO:0008504: monoamine transmembrane transporter activity (molecular_function); GO:0008519: ammonium transmembrane transporter activity (molecular_function); GO:0009987: cellular process (biological_process); GO:0015101: organic cation transmembrane transporter activity (molecular_function); GO:0015…	--	--	[R]	General function prediction only	gi|827557303|ref|XP_012549923.1|	1.3e-50	149/509(29.27)	207	PREDICTED: organic cation transporter protein [Bombyx mori]	XM_014514648.1	3e-51	129/444(29.05)	194	PREDICTED: Papilio machaon organic cation transporter protein (LOC106720068), mRNA	sp|Q9U539|OCT1_CAEEL	1.1e-36	135/492(27.44)	156	Organic cation transporter 1 OS=Caenorhabditis elegans GN=oct-1 PE=1 SV=3
4166	CAFS_BTS_T_00159806	--	--	--	--	--	--	gi|1022766710|gb|KZS11749.1|	1.2e-07	46/172(26.74)	63	Uncharacterized protein APZ42_023460 [Daphnia magna]	--	--	--	--	--	--	--	--	--	--
1934	CAFS_BTS_T_00101359	--	--	K03098|APOD	http://www.genome.jp/dbget-bin/www_bget?ko:K03098	--	--	gi|326781697|gb|AEA06587.1|	1.6e-18	63/194(32.47)	100	crustacyanin subunit C [Fenneropenaeus merguiensis]	HM370279.1	1e-20	63/194(32.47)	97.8	Fenneropenaeus merguiensis crustacyanin subunit C mRNA, complete cds	--	--	--	--	--
1934	CAFS_BTS_T_00101363	--	--	K05030|CLCA4	http://www.genome.jp/dbget-bin/www_bget?ko:K05030	--	--	gi|585671135|ref|XP_006817998.1|	6.7e-22	64/166(38.55)	110	PREDICTED: calcium-activated chloride channel regulator 4-like, partial [Saccoglossus kowalevskii]	XM_013564413.1	1e-19	55/160(34.38)	96.3	PREDICTED: Lingula anatina epithelial chloride channel protein-like (LOC106180398), mRNA	sp|Q6Q473|CLCA4_MOUSE	1.1e-16	56/156(35.90)	88	Calcium-activated chloride channel regulator 4 OS=Mus musculus GN=Clca4 PE=1 SV=2
1934	CAFS_BTS_T_00101364	10	GO:0000209: protein polyubiquitination (biological_process); GO:0004842: ubiquitin-protein transferase activity (molecular_function); GO:0005515: protein binding (molecular_function); GO:0005654: nucleoplasm (cellular_component); GO:0005737: cytoplasm (cellular_component); GO:0005886: plasma membrane (cellular_component); GO:0016567: protein ubiquitination (biological_process); GO:0016853: isomer…	K10598|PPIL2, CYC4, CHP60	http://www.genome.jp/dbget-bin/www_bget?ko:K10598	[O]	Posttranslational modification, protein turnover, chaperones	gi|646688548|gb|KDR06370.1|	7.5e-53	118/210(56.19)	213	Peptidyl-prolyl cis-trans isomerase-like 2 [Zootermopsis nevadensis]	XM_012408273.1	2e-61	108/207(52.17)	209	PREDICTED: Athalia rosae peptidyl-prolyl cis-trans isomerase-like 2 (LOC105690481), mRNA	sp|Q13356|PPIL2_HUMAN	3.3e-45	102/212(48.11)	183	Peptidyl-prolyl cis-trans isomerase-like 2 OS=Homo sapiens GN=PPIL2 PE=1 SV=1
1934	CAFS_BTS_T_00101380	--	--	--	--	--	--	gi|321463133|gb|EFX74151.1|	1.4e-37	87/220(39.55)	162	hypothetical protein DAPPUDRAFT_307488 [Daphnia pulex]	--	--	--	--	--	--	--	--	--	--
83	CAFS_BTS_T_00007574	--	--	--	--	--	--	gi|780173628|ref|XP_003728233.2|	1.7e-152	252/444(56.76)	545	PREDICTED: uncharacterized protein LOC100889542 [Strongylocentrotus purpuratus]	XM_003728185.2	0	252/444(56.76)	557	PREDICTED: Strongylocentrotus purpuratus uncharacterized LOC100889542 (LOC100889542), mRNA	--	--	--	--	--
83	CAFS_BTS_T_00007575	--	--	--	--	--	--	gi|1005481675|ref|XP_015777542.1|	1.1e-30	64/119(53.78)	139	PREDICTED: uncharacterized protein LOC107355480 [Acropora digitifera]	XM_015922056.1	3e-36	64/119(53.78)	140	PREDICTED: Acropora digitifera uncharacterized LOC107355480 (LOC107355480), mRNA	--	--	--	--	--
83	CAFS_BTS_T_00007578	--	--	K16606|LRRC49	http://www.genome.jp/dbget-bin/www_bget?ko:K16606	[R]	General function prediction only	gi|357610863|gb|EHJ67180.1|	1.3e-38	79/142(55.63)	165	endonuclease-reverse transcriptase [Danaus plexippus]	AF359967.1	6e-59	90/109(82.57)	188	Penaeus (Litopenaeus) vannamei microsatellite TUMXLv10.216 sequence	sp|P08548|LIN1_NYCCO	6.2e-12	55/163(33.74)	72	LINE-1 reverse transcriptase homolog OS=Nycticebus coucang PE=1 SV=1
83	CAFS_BTS_T_00007585	--	--	--	--	--	--	gi|998519041|ref|XP_015520438.1|	5.3e-25	58/99(58.59)	122	PREDICTED: uncharacterized protein LOC107224772 [Neodiprion lecontei]	XM_015664952.1	4e-28	60/110(54.55)	125	PREDICTED: Neodiprion lecontei uncharacterized LOC107224772 (LOC107224772), mRNA	--	--	--	--	--
83	CAFS_BTS_T_00007587	--	--	--	--	--	--	gi|998519041|ref|XP_015520438.1|	2.3e-29	62/100(62.00)	135	PREDICTED: uncharacterized protein LOC107224772 [Neodiprion lecontei]	XM_015664952.1	3e-34	62/100(62.00)	132	PREDICTED: Neodiprion lecontei uncharacterized LOC107224772 (LOC107224772), mRNA	--	--	--	--	--
83	CAFS_BTS_T_00007601	--	--	--	--	--	--	gi|585667177|ref|XP_006817263.1|	6e-186	357/833(42.86)	657	PREDICTED: uncharacterized protein LOC102809722 [Saccoglossus kowalevskii]	XM_006817200.1	0	357/833(42.86)	671	PREDICTED: Saccoglossus kowalevskii uncharacterized LOC102809722 (LOC102809722), mRNA	--	--	--	--	--
83	CAFS_BTS_T_00007617	4	GO:0005515: protein binding (molecular_function); GO:0005654: nucleoplasm (cellular_component); GO:0009987: cellular process (biological_process); GO:0016020: membrane (cellular_component);	K11490|NCAPH2	http://www.genome.jp/dbget-bin/www_bget?ko:K11490	--	--	gi|1005479272|ref|XP_015776362.1|	6.4e-33	93/268(34.70)	147	PREDICTED: condensin-2 complex subunit H2-like [Acropora digitifera]	XM_013932547.1	7e-32	103/295(34.92)	135	PREDICTED: Limulus polyphemus condensin-2 complex subunit H2-like (LOC106471919), mRNA	sp|Q28GV1|CNDH2_XENTR	1.1e-29	105/310(33.87)	132	Condensin-2 complex subunit H2 OS=Xenopus tropicalis GN=ncaph2 PE=2 SV=1
83	CAFS_BTS_T_00007631	8	GO:0005515: protein binding (molecular_function); GO:0005774: vacuolar membrane (cellular_component); GO:0009987: cellular process (biological_process); GO:0010960: magnesium ion homeostasis (biological_process); GO:0016323: basolateral plasma membrane (cellular_component); GO:0030001: metal ion transport (biological_process); GO:0031214: biomineral tissue development (biological_process); GO:004…	K16302|CNNM	http://www.genome.jp/dbget-bin/www_bget?ko:K16302	[S]	Function unknown	gi|998516032|ref|XP_015518778.1|	4.4e-124	238/408(58.33)	451	PREDICTED: metal transporter CNNM4 isoform X1 [Neodiprion lecontei]	XM_008562419.2	3e-154	236/395(59.75)	473	PREDICTED: Microplitis demolitor metal transporter CNNM4 (LOC103580604), mRNA	sp|Q5U2P1|CNNM2_RAT	6.1e-86	192/432(44.44)	319	Metal transporter CNNM2 OS=Rattus norvegicus GN=Cnnm2 PE=2 SV=1
1041	CAFS_BTS_T_00065545	1	GO:0016021: integral component of membrane (cellular_component);	--	--	--	--	gi|552331594|gb|AGY46351.1|	2e-70	123/127(96.85)	271	domeless [Litopenaeus vannamei]	KC346866.1	4e-79	126/138(91.30)	263	Litopenaeus vannamei domeless mRNA, complete cds	--	--	--	--	--
1041	CAFS_BTS_T_00065566	--	--	K09250|CNBP	http://www.genome.jp/dbget-bin/www_bget?ko:K09250	--	--	gi|915668132|gb|KOC69832.1|	4.7e-06	30/41(73.17)	57	CCHC-type zinc finger protein [Habropoda laboriosa]	AK383614.1	1e-32	70/120(58.33)	124	Bombyx mori mRNA, clone: MFB-14D16	--	--	--	--	--
1041	CAFS_BTS_T_00065587	--	--	--	--	--	--	gi|198456508|ref|XP_001360353.2|	2.5e-28	58/103(56.31)	131	uncharacterized protein Dpse_GA12091, isoform A [Drosophila pseudoobscura pseudoobscura]	XM_015178230.1	8e-35	58/103(56.31)	130	Drosophila willistoni uncharacterized protein, transcript variant B (Dwil\GK22185), partial mRNA	--	--	--	--	--
1041	CAFS_BTS_T_00065588	--	--	--	--	--	--	--	--	--	--	--	XM_001870850.1	2e-06	29/82(35.37)	54.7	Culex quinquefasciatus conserved hypothetical protein, mRNA	--	--	--	--	--
6388	CAFS_BTS_T_00192657	11	GO:0004095: carnitine O-palmitoyltransferase activity (molecular_function); GO:0005654: nucleoplasm (cellular_component); GO:0005730: nucleolus (cellular_component); GO:0005743: mitochondrial inner membrane (cellular_component); GO:0005777: peroxisome (cellular_component); GO:0006635: fatty acid beta-oxidation (biological_process); GO:0006853: carnitine shuttle (biological_process); GO:0016020: m…	K08766|CPT2	http://www.genome.jp/dbget-bin/www_bget?ko:K08766	[I]	Lipid transport and metabolism	gi|568259334|gb|ETN67280.1|	4.9e-32	68/104(65.38)	143	carnitine o-acyltransferase [Anopheles darlingi]	XM_013536650.1	2e-36	66/105(62.86)	139	PREDICTED: Lingula anatina carnitine O-palmitoyltransferase 2, mitochondrial-like (LOC106160133), mRNA	sp|Q7ZXE1|CPT2_XENLA	7.2e-28	59/104(56.73)	124	Carnitine O-palmitoyltransferase 2, mitochondrial OS=Xenopus laevis GN=cpt2 PE=2 SV=1
963	CAFS_BTS_T_00061682	25	GO:0000346: transcription export complex (cellular_component); GO:0000781: chromosome, telomeric region (cellular_component); GO:0005886: plasma membrane (cellular_component); GO:0006396: RNA processing (biological_process); GO:0006406: mRNA export from nucleus (biological_process); GO:0006909: phagocytosis (biological_process); GO:0007298: border follicle cell migration (biological_process); GO:…	--	--	[Z]	Cytoskeleton	gi|751790297|ref|XP_011204693.1|	2.8e-176	304/544(55.88)	624	PREDICTED: actin-interacting protein 1 [Bactrocera dorsalis]	XM_011206391.1	0	307/537(57.17)	628	PREDICTED: Bactrocera dorsalis actin-interacting protein 1 (LOC105227175), mRNA	sp|Q9VU68|WDR1_DROME	3.7e-173	295/544(54.23)	609	Actin-interacting protein 1 OS=Drosophila melanogaster GN=flr PE=2 SV=1
963	CAFS_BTS_T_00061704	23	GO:0000056: ribosomal small subunit export from nucleus (biological_process); GO:0005215: transporter activity (molecular_function); GO:0005515: protein binding (molecular_function); GO:0005524: ATP binding (molecular_function); GO:0005635: nuclear envelope (cellular_component); GO:0005654: nucleoplasm (cellular_component); GO:0005740: mitochondrial envelope (cellular_component); GO:0005829: cyto…	K06185|ABCF2	http://www.genome.jp/dbget-bin/www_bget?ko:K06185	[R]	General function prediction only	gi|557775035|ref|XP_005187164.1|	2.9e-143	248/284(87.32)	514	PREDICTED: ATP-binding cassette sub-family F member 2 [Musca domestica]	XM_014236021.1	1e-173	244/285(85.61)	506	PREDICTED: Bactrocera oleae ATP-binding cassette sub-family F member 2 (LOC106618317), mRNA	sp|Q2KJA2|ABCF2_BOVIN	5.1e-132	222/285(77.89)	471	ATP-binding cassette sub-family F member 2 OS=Bos taurus GN=ABCF2 PE=2 SV=1
963	CAFS_BTS_T_00061709	3	GO:0005515: protein binding (molecular_function); GO:0005739: mitochondrion (cellular_component); GO:0016607: nuclear speck (cellular_component);	K07556|ATPeAF2, ATPAF2	http://www.genome.jp/dbget-bin/www_bget?ko:K07556	[C]	Energy production and conversion	gi|642921882|ref|XP_008192929.1|	1.2e-55	107/213(50.23)	222	PREDICTED: ATP synthase mitochondrial F1 complex assembly factor 2 [Tribolium castaneum]	XM_002424726.1	2e-69	105/213(49.30)	220	Pediculus humanus corporis ATP synthase mitochondrial F1 complex assembly factor 2, putative, mRNA	sp|Q1LZ96|ATPF2_BOVIN	5.5e-48	93/213(43.66)	192	ATP synthase mitochondrial F1 complex assembly factor 2 OS=Bos taurus GN=ATPAF2 PE=2 SV=1
963	CAFS_BTS_T_00061714	--	--	--	--	[I]	Lipid transport and metabolism	gi|961370797|gb|ALS03812.1|	2.1e-100	183/341(53.67)	372	delta6 fatty acyl desaturase [Litopenaeus vannamei]	KT305965.1	1e-111	183/349(52.44)	347	Litopenaeus vannamei delta6 fatty acyl desaturase mRNA, complete cds	sp|P19967|CYB5R_DROME	1e-62	142/360(39.44)	242	Cytochrome b5-related protein OS=Drosophila melanogaster GN=Cyt-b5-r PE=1 SV=2
963	CAFS_BTS_T_00061724	--	--	--	--	--	--	gi|957823261|ref|XP_014682012.1|	2.8e-06	43/139(30.94)	58	PREDICTED: gamma-glutamyltranspeptidase 1-like [Priapulus caudatus]	XM_014826526.1	3e-09	43/139(30.94)	63.9	PREDICTED: Priapulus caudatus gamma-glutamyltranspeptidase 1-like (LOC106821636), mRNA	--	--	--	--	--
963	CAFS_BTS_T_00061734	13	GO:0003840: gamma-glutamyltransferase activity (molecular_function); GO:0005515: protein binding (molecular_function); GO:0005615: extracellular space (cellular_component); GO:0006536: glutamate metabolic process (biological_process); GO:0006750: glutathione biosynthetic process (biological_process); GO:0006751: glutathione catabolic process (biological_process); GO:0006805: xenobiotic metabolic …	K00681|ggt	http://www.genome.jp/dbget-bin/www_bget?ko:K00681	[E]	Amino acid transport and metabolism	gi|919002586|ref|XP_013413107.1|	2.7e-22	53/120(44.17)	111	PREDICTED: gamma-glutamyltranspeptidase 1-like [Lingula anatina]	XM_009952034.1	3e-22	59/132(44.70)	97.8	PREDICTED: Leptosomus discolor gamma-glutamyltransferase 7-like (LOC104347094), partial mRNA	sp|Q0V8L2|GGT7_BOVIN	3.4e-22	51/117(43.59)	106	Gamma-glutamyltransferase 7 OS=Bos taurus GN=GGT7 PE=2 SV=1
963	CAFS_BTS_T_00061736	19	GO:0002931: response to ischemia (biological_process); GO:0004686: elongation factor-2 kinase activity (molecular_function); GO:0005488: binding (molecular_function); GO:0005516: calmodulin binding (molecular_function); GO:0005737: cytoplasm (cellular_component); GO:0014069: postsynaptic density (cellular_component); GO:0031952: regulation of protein autophosphorylation (biological_process); GO:0…	K08292|EEF2K	http://www.genome.jp/dbget-bin/www_bget?ko:K08292	--	--	gi|926650274|ref|XP_013791625.1|	1.7e-104	214/455(47.03)	386	PREDICTED: eukaryotic elongation factor 2 kinase-like [Limulus polyphemus]	XM_013936171.1	6e-118	217/453(47.90)	374	PREDICTED: Limulus polyphemus eukaryotic elongation factor 2 kinase-like (LOC106475491), mRNA	sp|O00418|EF2K_HUMAN	1.7e-85	193/463(41.68)	317	Eukaryotic elongation factor 2 kinase OS=Homo sapiens GN=EEF2K PE=1 SV=2
963	CAFS_BTS_T_00061751	2	GO:0009987: cellular process (biological_process); GO:0016787: hydrolase activity (molecular_function);	K11840|USP9_24	http://www.genome.jp/dbget-bin/www_bget?ko:K11840	--	--	gi|675372547|gb|KFM65449.1|	1.6e-61	119/256(46.48)	242	Ubiquitin carboxyl-terminal hydrolase 24, partial [Stegodyphus mimosarum]	XM_013535499.1	4e-73	116/260(44.62)	244	PREDICTED: Lingula anatina ubiquitin carboxyl-terminal hydrolase 24-like (LOC106159274), partial mRNA	sp|Q9UPU5|UBP24_HUMAN	2.9e-55	113/285(39.65)	216	Ubiquitin carboxyl-terminal hydrolase 24 OS=Homo sapiens GN=USP24 PE=1 SV=3
963	CAFS_BTS_T_00061773	7	GO:0003824: catalytic activity (molecular_function); GO:0005977: glycogen metabolic process (biological_process); GO:0006464: cellular protein modification process (biological_process); GO:0006796: phosphate-containing compound metabolic process (biological_process); GO:0016301: kinase activity (molecular_function); GO:0044237: cellular metabolic process (biological_process); GO:0044444: cytoplas…	K07190|PHKA_B	http://www.genome.jp/dbget-bin/www_bget?ko:K07190	[G]	Carbohydrate transport and metabolism	gi|646717547|gb|KDR20361.1|	2.9e-32	68/113(60.18)	144	putative phosphorylase b kinase regulatory subunit alpha [Zootermopsis nevadensis]	XM_015659875.1	3e-31	63/113(55.75)	124	PREDICTED: Neodiprion lecontei probable phosphorylase b kinase regulatory subunit alpha (LOC107221032), transcript variant X5, mRNA	sp|Q9W391|KPBA_DROME	1.1e-28	60/115(52.17)	127	Probable phosphorylase b kinase regulatory subunit alpha OS=Drosophila melanogaster GN=CG7766 PE=1 SV=2
963	CAFS_BTS_T_00061781	--	--	--	--	--	--	gi|347964702|ref|XP_316870.5|	1.6e-09	31/73(42.47)	70	AGAP000893-PA [Anopheles gambiae str. PEST]	XM_015327530.1	4e-11	32/66(48.48)	76.3	PREDICTED: Polistes dominula uncharacterized LOC107069867 (LOC107069867), mRNA	--	--	--	--	--
266	CAFS_BTS_T_00022042	11	GO:0000070: mitotic sister chromatid segregation (biological_process); GO:0000228: nuclear chromosome (cellular_component); GO:0000796: condensin complex (cellular_component); GO:0005488: binding (molecular_function); GO:0005515: protein binding (molecular_function); GO:0005694: chromosome (cellular_component); GO:0005737: cytoplasm (cellular_component); GO:0007126: meiotic nuclear division (biol…	K06677|YCS4, CNAP1, CAPD2	http://www.genome.jp/dbget-bin/www_bget?ko:K06677	[BD]	--	gi|926619122|ref|XP_013774798.1|	4.2e-120	270/599(45.08)	438	PREDICTED: condensin complex subunit 1-like [Limulus polyphemus]	XM_013919344.1	3e-118	269/601(44.76)	393	PREDICTED: Limulus polyphemus condensin complex subunit 1-like (LOC106459697), mRNA	sp|Q9YHY6|CND1_XENLA	6.9e-83	202/593(34.06)	309	Condensin complex subunit 1 OS=Xenopus laevis GN=ncapd2 PE=1 SV=1
266	CAFS_BTS_T_00022056	26	GO:0001843: neural tube closure (biological_process); GO:0001921: positive regulation of receptor recycling (biological_process); GO:0005515: protein binding (molecular_function); GO:0005654: nucleoplasm (cellular_component); GO:0005913: cell-cell adherens junction (cellular_component); GO:0008283: cell proliferation (biological_process); GO:0009887: organ morphogenesis (biological_process); GO:0…	K16175|SCRIB	http://www.genome.jp/dbget-bin/www_bget?ko:K16175	[R]	General function prediction only	gi|766933225|ref|XP_011498871.1|	6.2e-24	82/181(45.30)	117	PREDICTED: protein lap4 [Ceratosolen solmsi marchali]	XM_011059807.1	5e-20	78/173(45.09)	95.9	PREDICTED: Acromyrmex echinatior protein lap4 (LOC105148223), transcript variant X2, mRNA	sp|Q4H4B6|SCRIB_DANRE	3.3e-09	75/222(33.78)	63	Protein scribble homolog OS=Danio rerio GN=scrib PE=1 SV=1
266	CAFS_BTS_T_00022065	4	GO:0003676: nucleic acid binding (molecular_function); GO:0004190: aspartic-type endopeptidase activity (molecular_function); GO:0006508: proteolysis (biological_process); GO:0015074: DNA integration (biological_process);	--	--	[R]	General function prediction only	gi|751237318|ref|XP_011172541.1|	1e-39	94/249(37.75)	170	PREDICTED: uncharacterized protein LOC105204957, partial [Solenopsis invicta]	XM_011174239.1	1e-42	92/248(37.10)	155	PREDICTED: Solenopsis invicta uncharacterized LOC105204957 (LOC105204957), partial mRNA	sp|P20825|POL2_DROME	3.6e-13	36/72(50.00)	77	Retrovirus-related Pol polyprotein from transposon 297 OS=Drosophila melanogaster GN=pol PE=4 SV=1
5544	CAFS_BTS_T_00182364	4	GO:0000422: mitophagy (biological_process); GO:0001666: response to hypoxia (biological_process); GO:0005634: nucleus (cellular_component); GO:0031307: integral component of mitochondrial outer membrane (cellular_component);	--	--	[S]	Function unknown	gi|321459389|gb|EFX70443.1|	1.6e-09	29/52(55.77)	68	hypothetical protein DAPPUDRAFT_93478 [Daphnia pulex]	XM_002052365.2	6e-12	54/148(36.49)	68.9	Drosophila virilis uncharacterized protein, transcript variant A (Dvir\GJ17529), mRNA	sp|Q8MJN0|FUND2_BOVIN	6e-09	28/50(56.00)	62	FUN14 domain-containing protein 2 OS=Bos taurus GN=FUNDC2 PE=2 SV=1
2115	CAFS_BTS_T_00107653	--	--	--	--	--	--	gi|17223042|gb|AAL36898.1|AF430079_1	5.6e-19	43/80(53.75)	100	putative antimicrobial peptide [Litopenaeus setiferus]	FJ853147.1	9e-15	42/83(50.60)	76.3	Fenneropenaeus chinensis crustin 2 mRNA, complete cds	--	--	--	--	--
2115	CAFS_BTS_T_00107629	--	--	--	--	--	--	--	--	--	--	--	AF430073.1	3e-22	58/79(73.42)	94	Litopenaeus vannamei clone PvB 568 putative antimicrobial peptide mRNA, complete cds	--	--	--	--	--
2115	CAFS_BTS_T_00107634	3	GO:0005576: extracellular region (cellular_component); GO:0010466: negative regulation of peptidase activity (biological_process); GO:0030414: peptidase inhibitor activity (molecular_function);	--	--	--	--	gi|17223034|gb|AAL36894.1|AF430075_1	1.3e-45	76/84(90.48)	189	putative antimicrobial peptide [Litopenaeus vannamei]	AF430073.1	3e-49	76/84(90.48)	165	Litopenaeus vannamei clone PvB 568 putative antimicrobial peptide mRNA, complete cds	--	--	--	--	--
2115	CAFS_BTS_T_00107641	--	--	--	--	--	--	--	--	--	--	--	AF430078.1	6e-38	71/83(85.54)	137	Litopenaeus setiferus clone PsB 164 putative antimicrobial peptide mRNA, complete cds	--	--	--	--	--
2115	CAFS_BTS_T_00107652	--	--	--	--	--	--	--	--	--	--	--	AF430078.1	3e-36	69/83(83.13)	133	Litopenaeus setiferus clone PsB 164 putative antimicrobial peptide mRNA, complete cds	--	--	--	--	--
2115	CAFS_BTS_T_00107664	--	--	--	--	--	--	--	--	--	--	--	GU971374.1	2e-18	38/47(80.85)	83.6	Farfantepenaeus paulensis crustin mature isoform 2 mRNA, partial cds	--	--	--	--	--
2115	CAFS_BTS_T_00107668	--	--	--	--	--	--	--	--	--	--	--	EF601055.1	2e-23	58/133(43.61)	99.8	Farfantepenaeus brasiliensis crustin mRNA, complete cds	--	--	--	--	--
2115	CAFS_BTS_T_00107671	--	--	--	--	--	--	--	--	--	--	--	EF601055.1	6e-19	38/48(79.17)	87.4	Farfantepenaeus brasiliensis crustin mRNA, complete cds	--	--	--	--	--
2115	CAFS_BTS_T_00107677	15	GO:0001764: neuron migration (biological_process); GO:0004674: protein serine/threonine kinase activity (molecular_function); GO:0005524: ATP binding (molecular_function); GO:0005654: nucleoplasm (cellular_component); GO:0005813: centrosome (cellular_component); GO:0007049: cell cycle (biological_process); GO:0032587: ruffle membrane (cellular_component); GO:0032839: dendrite cytoplasm (cellular_…	K08824|CDKL	http://www.genome.jp/dbget-bin/www_bget?ko:K08824	[R]	General function prediction only	gi|195997573|ref|XP_002108655.1|	1.2e-37	124/334(37.13)	163	hypothetical protein TRIADDRAFT_19575 [Trichoplax adhaerens]	XM_002108619.1	2e-41	123/329(37.39)	155	Trichoplax adhaerens hypothetical protein, mRNA	sp|Q5MAI5|CDKL4_HUMAN	5.3e-35	114/311(36.66)	149	Cyclin-dependent kinase-like 4 OS=Homo sapiens GN=CDKL4 PE=2 SV=1
16433	CAFS_BTS_T_00228394	--	--	--	--	--	--	gi|926653600|ref|XP_013793404.1|	4.3e-59	116/169(68.64)	234	PREDICTED: uncharacterized protein LOC106477374 [Limulus polyphemus]	XM_013937950.1	3e-79	116/169(68.64)	248	PREDICTED: Limulus polyphemus uncharacterized LOC106477374 (LOC106477374), mRNA	--	--	--	--	--
16433	CAFS_BTS_T_00228404	4	GO:0001503: ossification (biological_process); GO:0016021: integral component of membrane (cellular_component); GO:0016520: growth hormone-releasing hormone receptor activity (molecular_function); GO:0043009: chordate embryonic development (biological_process);	--	--	[S]	Function unknown	gi|952537494|gb|KRT84230.1|	8.9e-26	63/105(60.00)	122	hypothetical protein AMK59_2146 [Oryctes borbonicus]	XM_015665730.1	4e-33	57/86(66.28)	129	PREDICTED: Neodiprion lecontei protein TAPT1 homolog (LOC107225305), mRNA	sp|Q9VED0|TAPT1_DROME	2.9e-21	44/82(53.66)	102	Protein TAPT1 homolog OS=Drosophila melanogaster GN=CG7218 PE=2 SV=2
16433	CAFS_BTS_T_00228407	2	GO:0006810: transport (biological_process); GO:0016020: membrane (cellular_component);	K15382|SLC50A, SWEET	http://www.genome.jp/dbget-bin/www_bget?ko:K15382	--	--	gi|91082333|ref|XP_974678.1|	9.1e-19	50/117(42.74)	99	PREDICTED: sugar transporter SWEET1 [Tribolium castaneum]	XM_969585.3	3e-25	45/90(50.00)	104	PREDICTED: Tribolium castaneum sugar transporter SWEET1 (LOC663546), mRNA	--	--	--	--	--
16433	CAFS_BTS_T_00228410	--	--	--	--	--	--	gi|762117030|ref|XP_011441363.1|	1.1e-23	60/136(44.12)	117	PREDICTED: HORMA domain-containing protein 1-like [Crassostrea gigas]	XM_011443061.1	5e-28	60/136(44.12)	123	PREDICTED: Crassostrea gigas HORMA domain-containing protein 1-like (LOC105338082), mRNA	--	--	--	--	--
16433	CAFS_BTS_T_00228415	42	GO:0002026: regulation of the force of heart contraction (biological_process); GO:0005432: calcium:sodium antiporter activity (molecular_function); GO:0005739: mitochondrion (cellular_component); GO:0006816: calcium ion transport (biological_process); GO:0006942: regulation of striated muscle contraction (biological_process); GO:0007154: cell communication (biological_process); GO:0007417: centra…	K05849|SLC8A, NCX	http://www.genome.jp/dbget-bin/www_bget?ko:K05849	[PT]	--	gi|717007343|gb|AIW68619.1|	9.5e-59	110/131(83.97)	232	sodium calcium exchanger 1, partial [Cherax quadricarinatus]	KM880154.1	3e-70	110/131(83.97)	234	Cherax quadricarinatus sodium calcium exchanger 1 mRNA, partial cds	sp|P48765|NAC1_BOVIN	9.2e-14	53/144(36.81)	77	Sodium/calcium exchanger 1 OS=Bos taurus GN=SLC8A1 PE=1 SV=1
16433	CAFS_BTS_T_00228422	--	--	--	--	--	--	--	--	--	--	--	XM_963652.4	6e-07	27/78(34.62)	56.6	PREDICTED: Tribolium castaneum cuticle protein 6 (LOC657181), mRNA	--	--	--	--	--
16433	CAFS_BTS_T_00228430	48	GO:0001737: establishment of imaginal disc-derived wing hair orientation (biological_process); GO:0001843: neural tube closure (biological_process); GO:0001921: positive regulation of receptor recycling (biological_process); GO:0002093: auditory receptor cell morphogenesis (biological_process); GO:0005515: protein binding (molecular_function); GO:0005654: nucleoplasm (cellular_component); GO:0005…	K16175|SCRIB	http://www.genome.jp/dbget-bin/www_bget?ko:K16175	[R]	General function prediction only	gi|1022766073|gb|KZS11124.1|	5.6e-18	60/139(43.17)	98	Lap4 protein [Daphnia magna]	XM_014425071.1	1e-102	193/308(62.66)	340	PREDICTED: Halyomorpha halys protein lap4 (LOC106683545), transcript variant X3, mRNA	sp|Q14160|SCRIB_HUMAN	2.9e-11	37/57(64.91)	70	Protein scribble homolog OS=Homo sapiens GN=SCRIB PE=1 SV=4
16433	CAFS_BTS_T_00228441	16	GO:0001701: in utero embryonic development (biological_process); GO:0001944: vasculature development (biological_process); GO:0005515: protein binding (molecular_function); GO:0005737: cytoplasm (cellular_component); GO:0005813: centrosome (cellular_component); GO:0005829: cytosol (cellular_component); GO:0007224: smoothened signaling pathway (biological_process); GO:0008158: hedgehog receptor ac…	K16744|B9D1	http://www.genome.jp/dbget-bin/www_bget?ko:K16744	[S]	Function unknown	gi|704194601|ref|XP_010140142.1|	7.1e-41	77/126(61.11)	172	PREDICTED: B9 domain-containing protein 1, partial [Buceros rhinoceros silvestris]	XM_009071338.1	3e-49	72/106(67.92)	164	PREDICTED: Acanthisitta chloris B9 protein domain 1 (B9D1), partial mRNA	sp|Q9R1S0|B9D1_MOUSE	9.2e-41	71/108(65.74)	167	B9 domain-containing protein 1 OS=Mus musculus GN=B9d1 PE=2 SV=1
16433	CAFS_BTS_T_00228442	15	GO:0001701: in utero embryonic development (biological_process); GO:0001944: vasculature development (biological_process); GO:0005515: protein binding (molecular_function); GO:0005813: centrosome (cellular_component); GO:0005829: cytosol (cellular_component); GO:0007224: smoothened signaling pathway (biological_process); GO:0008158: hedgehog receptor activity (molecular_function); GO:0016020: mem…	K16744|B9D1	http://www.genome.jp/dbget-bin/www_bget?ko:K16744	[S]	Function unknown	gi|594049034|ref|XP_006048901.1|	2.5e-40	73/115(63.48)	171	PREDICTED: B9 domain-containing protein 1 isoform X5 [Bubalus bubalis]	XM_005887266.1	3e-51	74/115(64.35)	170	PREDICTED: Bos mutus B9 protein domain 1 (B9D1), mRNA	sp|Q9R1S0|B9D1_MOUSE	1e-41	73/115(63.48)	170	B9 domain-containing protein 1 OS=Mus musculus GN=B9d1 PE=2 SV=1
16433	CAFS_BTS_T_00228448	50	GO:0001101: response to acid chemical (biological_process); GO:0001818: negative regulation of cytokine production (biological_process); GO:0002224: toll-like receptor signaling pathway (biological_process); GO:0002274: myeloid leukocyte activation (biological_process); GO:0002367: cytokine production involved in immune response (biological_process); GO:0002807: positive regulation of antimicrobi…	K05401|TLR3	http://www.genome.jp/dbget-bin/www_bget?ko:K05401	[T]	Signal transduction mechanisms	gi|748013876|gb|AJE28352.1|	3e-90	186/380(48.95)	338	toll-like receptor [Procambarus clarkii]	KP259728.1	2e-108	199/387(51.42)	359	Procambarus clarkii toll-like receptor mRNA, complete cds	sp|Q689D1|TLR2_CANFA	1.2e-27	85/271(31.37)	125	Toll-like receptor 2 OS=Canis familiaris GN=TLR2 PE=2 SV=1
16433	CAFS_BTS_T_00228456	--	--	--	--	--	--	gi|321478224|gb|EFX89182.1|	2.4e-07	58/155(37.42)	62	hypothetical protein DAPPUDRAFT_220681 [Daphnia pulex]	XM_011215037.1	3e-06	38/93(40.86)	58.2	PREDICTED: Bactrocera dorsalis uncharacterized LOC105233081 (LOC105233081), mRNA	--	--	--	--	--
1257	CAFS_BTS_T_00075399	144	GO:0001030: RNA polymerase III type 1 promoter DNA binding (molecular_function); GO:0001031: RNA polymerase III type 2 promoter DNA binding (molecular_function); GO:0001032: RNA polymerase III type 3 promoter DNA binding (molecular_function); GO:0001156: TFIIIC-class transcription factor binding (molecular_function); GO:0001709: cell fate determination (biological_process); GO:0001751: compound e…	K07203|FRAP	http://www.genome.jp/dbget-bin/www_bget?ko:K07203	[L]	Replication, recombination and repair	gi|618841375|gb|AHX84170.1|	2e-191	343/344(99.71)	674	target of rapamycin [Fenneropenaeus chinensis]	KF188704.1	0	343/344(99.71)	684	Fenneropenaeus chinensis target of rapamycin (TOR) mRNA, complete cds	sp|P42346|MTOR_RAT	1.2e-82	181/361(50.14)	308	Serine/threonine-protein kinase mTOR OS=Rattus norvegicus GN=Mtor PE=1 SV=1
1257	CAFS_BTS_T_00075402	--	--	--	--	[RP]	--	gi|512859746|ref|XP_004916972.1|	3.5e-33	97/260(37.31)	148	PREDICTED: von Willebrand factor A domain-containing protein 7 isoform X1 [Xenopus tropicalis]	XM_014489745.1	3e-34	116/311(37.30)	142	PREDICTED: Latimeria chalumnae von Willebrand factor A domain containing 7 (VWA7), mRNA	sp|Q6MG64|G7C_RAT	2.1e-30	96/284(33.80)	134	Protein G7c OS=Rattus norvegicus GN=G7c PE=2 SV=1
1257	CAFS_BTS_T_00075414	11	GO:0005216: ion channel activity (molecular_function); GO:0005576: extracellular region (cellular_component); GO:0008233: peptidase activity (molecular_function); GO:0009987: cellular process (biological_process); GO:0016020: membrane (cellular_component); GO:0016021: integral component of membrane (cellular_component); GO:0022836: gated channel activity (molecular_function); GO:0031982: vesicle …	K05030|CLCA4	http://www.genome.jp/dbget-bin/www_bget?ko:K05030	--	--	gi|926615744|ref|XP_013772961.1|	3.7e-21	61/184(33.15)	107	PREDICTED: epithelial chloride channel protein-like [Limulus polyphemus]	XM_013917507.1	1e-21	61/184(33.15)	100	PREDICTED: Limulus polyphemus epithelial chloride channel protein-like (LOC106458053), transcript variant X1, mRNA	sp|P54281|ECLC_BOVIN	2.6e-11	47/143(32.87)	70	Epithelial chloride channel protein OS=Bos taurus PE=2 SV=1
1257	CAFS_BTS_T_00075415	18	GO:0004375: glycine dehydrogenase (decarboxylating) activity (molecular_function); GO:0005634: nucleus (cellular_component); GO:0005739: mitochondrion (cellular_component); GO:0005759: mitochondrial matrix (cellular_component); GO:0005829: cytosol (cellular_component); GO:0005886: plasma membrane (cellular_component); GO:0005960: glycine cleavage complex (cellular_component); GO:0006546: glycine …	K00281|GLDC, gcvP	http://www.genome.jp/dbget-bin/www_bget?ko:K00281	[E]	Amino acid transport and metabolism	gi|242004819|ref|XP_002423274.1|	8.8e-50	98/139(70.50)	202	glycine dehydrogenase, putative [Pediculus humanus corporis]	BK007575.1	5e-64	93/143(65.03)	208	TPA_inf: Amblyomma variegatum glycine dehydrogenase mRNA, partial cds	sp|Q91W43|GCSP_MOUSE	2.5e-49	92/140(65.71)	196	Glycine dehydrogenase [decarboxylating], mitochondrial OS=Mus musculus GN=Gldc PE=1 SV=1
1257	CAFS_BTS_T_00075417	16	GO:0004375: glycine dehydrogenase (decarboxylating) activity (molecular_function); GO:0005634: nucleus (cellular_component); GO:0005759: mitochondrial matrix (cellular_component); GO:0005829: cytosol (cellular_component); GO:0005886: plasma membrane (cellular_component); GO:0005960: glycine cleavage complex (cellular_component); GO:0006546: glycine catabolic process (biological_process); GO:00090…	K00281|GLDC, gcvP	http://www.genome.jp/dbget-bin/www_bget?ko:K00281	[E]	Amino acid transport and metabolism	gi|91092464|ref|XP_970082.1|	3.3e-63	114/156(73.08)	247	PREDICTED: glycine dehydrogenase (decarboxylating), mitochondrial [Tribolium castaneum]	XM_319554.4	9e-76	106/150(70.67)	238	Anopheles gambiae str. PEST AGAP003321-PA (AgaP_AGAP003321) mRNA, complete cds	sp|P23378|GCSP_HUMAN	8.7e-56	103/156(66.03)	218	Glycine dehydrogenase [decarboxylating], mitochondrial OS=Homo sapiens GN=GLDC PE=1 SV=2
1257	CAFS_BTS_T_00075430	41	GO:0000287: magnesium ion binding (molecular_function); GO:0001750: photoreceptor outer segment (cellular_component); GO:0001917: photoreceptor inner segment (cellular_component); GO:0003713: transcription coactivator activity (molecular_function); GO:0004674: protein serine/threonine kinase activity (molecular_function); GO:0004693: cyclin-dependent protein serine/threonine kinase activity (mole…	K08828|ICK	http://www.genome.jp/dbget-bin/www_bget?ko:K08828	[T]	Signal transduction mechanisms	gi|749775193|ref|XP_011142750.1|	2.4e-109	253/585(43.25)	402	PREDICTED: serine/threonine-protein kinase ICK isoform X1 [Harpegnathos saltator]	XM_011144450.1	3e-135	256/575(44.52)	423	PREDICTED: Harpegnathos saltator serine/threonine-protein kinase ICK (LOC105185157), transcript variant X3, mRNA	sp|Q04859|MAK_MOUSE	4.3e-103	174/236(73.73)	376	Serine/threonine-protein kinase MAK OS=Mus musculus GN=Mak PE=2 SV=1
389	CAFS_BTS_T_00030321	11	GO:0001736: establishment of planar polarity (biological_process); GO:0005813: centrosome (cellular_component); GO:0005829: cytosol (cellular_component); GO:0007062: sister chromatid cohesion (biological_process); GO:0007163: establishment or maintenance of cell polarity (biological_process); GO:0016020: membrane (cellular_component); GO:0036038: TCTN-B9D complex (cellular_component); GO:0036064:…	K16745|B9D2	http://www.genome.jp/dbget-bin/www_bget?ko:K16745	--	--	gi|562875015|ref|XP_006165336.1|	4.1e-65	106/173(61.27)	253	PREDICTED: B9 domain-containing protein 2 [Tupaia chinensis]	XM_004648471.1	5e-75	102/173(58.96)	230	PREDICTED: Octodon degus B9 protein domain 2 (B9d2), mRNA	sp|Q3UK10|B9D2_MOUSE	5.3e-65	101/173(58.38)	248	B9 domain-containing protein 2 OS=Mus musculus GN=B9d2 PE=1 SV=2
389	CAFS_BTS_T_00030333	12	GO:0000776: kinetochore (cellular_component); GO:0000793: condensed chromosome (cellular_component); GO:0000910: cytokinesis (biological_process); GO:0005654: nucleoplasm (cellular_component); GO:0005721: pericentric heterochromatin (cellular_component); GO:0005819: spindle (cellular_component); GO:0005829: cytosol (cellular_component); GO:0007062: sister chromatid cohesion (biological_process); …	K11515|INCENP	http://www.genome.jp/dbget-bin/www_bget?ko:K11515	--	--	gi|926631079|ref|XP_013781255.1|	4.1e-26	62/109(56.88)	125	PREDICTED: inner centromere protein-like [Limulus polyphemus]	XM_013925801.1	2e-30	71/145(48.97)	136	PREDICTED: Limulus polyphemus inner centromere protein-like (LOC106465574), mRNA	sp|P53352|INCE_CHICK	4.6e-22	57/111(51.35)	107	Inner centromere protein OS=Gallus gallus GN=INCENP PE=2 SV=1
389	CAFS_BTS_T_00030364	--	--	K06085|SSX2IP, ADIP	http://www.genome.jp/dbget-bin/www_bget?ko:K06085	--	--	gi|926630552|ref|XP_013780968.1|	1.7e-12	50/143(34.97)	79	PREDICTED: afadin- and alpha-actinin-binding protein A-like [Limulus polyphemus]	XM_013559761.1	7e-12	49/127(38.58)	72	PREDICTED: Lingula anatina afadin- and alpha-actinin-binding protein B-like (LOC106177085), mRNA	--	--	--	--	--
389	CAFS_BTS_T_00030384	9	GO:0004099: chitin deacetylase activity (molecular_function); GO:0004568: chitinase activity (molecular_function); GO:0005604: basement membrane (cellular_component); GO:0005615: extracellular space (cellular_component); GO:0005770: late endosome (cellular_component); GO:0005975: carbohydrate metabolic process (biological_process); GO:0006032: chitin catabolic process (biological_process); GO:000…	K05329|TRPML	http://www.genome.jp/dbget-bin/www_bget?ko:K05329	--	--	gi|952952253|gb|ALO20448.1|	6.5e-130	228/253(90.12)	469	chitin deacetylase 1 [Penaeus monodon]	KU156741.1	1e-161	233/263(88.59)	476	Penaeus monodon chitin deacetylase 1 (CDA1) mRNA, complete cds	--	--	--	--	--
1922	CAFS_BTS_T_00100982	49	GO:0000165: MAPK cascade (biological_process); GO:0000186: activation of MAPKK activity (biological_process); GO:0000187: activation of MAPK activity (biological_process); GO:0001525: angiogenesis (biological_process); GO:0001841: neural tube formation (biological_process); GO:0002223: stimulatory C-type lectin receptor signaling pathway (biological_process); GO:0002726: positive regulation of T …	K04427|MAP3K7, TAK1	http://www.genome.jp/dbget-bin/www_bget?ko:K04427	[T]	Signal transduction mechanisms	gi|91089019|ref|XP_968547.1|	2.1e-26	56/98(57.14)	124	PREDICTED: mitogen-activated protein kinase kinase kinase 7 [Tribolium castaneum]	NM_001168196.1	6e-31	60/106(56.60)	124	Saccoglossus kowalevskii TGF-beta activated kinase-like protein (LOC100313751), mRNA GU076138.1 Saccoglossus kowalevskii TGF-beta activated kinase-like protein mRNA, complete cds	sp|A2VDU3|M3K7_BOVIN	2.5e-24	56/104(53.85)	112	Mitogen-activated protein kinase kinase kinase 7 OS=Bos taurus GN=MAP3K7 PE=2 SV=1
1922	CAFS_BTS_T_00100989	11	GO:0000166: nucleotide binding (molecular_function); GO:0004140: dephospho-CoA kinase activity (molecular_function); GO:0005635: nuclear envelope (cellular_component); GO:0005739: mitochondrion (cellular_component); GO:0005783: endoplasmic reticulum (cellular_component); GO:0005811: lipid particle (cellular_component); GO:0005829: cytosol (cellular_component); GO:0006796: phosphate-containing com…	--	--	[H]	Coenzyme transport and metabolism	gi|987899368|ref|XP_015438746.1|	5.5e-47	94/172(54.65)	193	PREDICTED: dephospho-CoA kinase [Dufourea novaeangliae]	XM_015583260.1	3e-62	94/172(54.65)	202	PREDICTED: Dufourea novaeangliae dephospho-CoA kinase (LOC107193753), mRNA	sp|Q6HSG2|COAE_BACAN	2.4e-34	78/156(50.00)	146	Dephospho-CoA kinase OS=Bacillus anthracis GN=coaE PE=3 SV=1
1922	CAFS_BTS_T_00101000	--	--	K03509|POLH	http://www.genome.jp/dbget-bin/www_bget?ko:K03509	--	--	gi|556999255|ref|XP_006002669.1|	4.4e-12	49/119(41.18)	78	PREDICTED: DNA polymerase eta [Latimeria chalumnae]	XM_014935748.1	5e-10	47/126(37.30)	68.9	PREDICTED: Octopus bimaculoides DNA polymerase eta-like (LOC106884393), mRNA	--	--	--	--	--
1922	CAFS_BTS_T_00101004	5	GO:0015766: disaccharide transport (biological_process); GO:0016020: membrane (cellular_component); GO:0043231: intracellular membrane-bounded organelle (cellular_component); GO:0044444: cytoplasmic part (cellular_component); GO:0051119: sugar transmembrane transporter activity (molecular_function);	K14258|TRET1	http://www.genome.jp/dbget-bin/www_bget?ko:K14258	[R]	General function prediction only	gi|769832452|ref|XP_011642411.1|	1.8e-42	142/459(30.94)	180	PREDICTED: facilitated trehalose transporter Tret1 isoform X1 [Pogonomyrmex barbatus]	AB550005.1	2e-53	136/443(30.70)	202	Nilaparvata lugens Nlst12 mRNA for sugar transporter 12, complete cds	sp|A9ZSY2|TRET1_APILI	1.2e-38	130/445(29.21)	162	Facilitated trehalose transporter Tret1 OS=Apis mellifera ligustica GN=Tret1 PE=1 SV=1
1922	CAFS_BTS_T_00101007	61	GO:0000077: DNA damage checkpoint (biological_process); GO:0000186: activation of MAPKK activity (biological_process); GO:0000287: magnesium ion binding (molecular_function); GO:0001525: angiogenesis (biological_process); GO:0001708: cell fate specification (biological_process); GO:0001841: neural tube formation (biological_process); GO:0002223: stimulatory C-type lectin receptor signaling pathwa…	K04427|MAP3K7, TAK1	http://www.genome.jp/dbget-bin/www_bget?ko:K04427	[T]	Signal transduction mechanisms	gi|826410637|ref|XP_012540305.1|	4.8e-59	101/149(67.79)	233	PREDICTED: mitogen-activated protein kinase kinase kinase 7-like [Monomorium pharaonis]	XM_012201477.1	4e-69	100/149(67.11)	227	PREDICTED: Atta cephalotes mitogen-activated protein kinase kinase kinase 7-like (LOC105619960), mRNA	sp|A2VDU3|M3K7_BOVIN	1.6e-54	97/150(64.67)	213	Mitogen-activated protein kinase kinase kinase 7 OS=Bos taurus GN=MAP3K7 PE=2 SV=1
1922	CAFS_BTS_T_00101008	9	GO:0005515: protein binding (molecular_function); GO:0005654: nucleoplasm (cellular_component); GO:0005730: nucleolus (cellular_component); GO:0005737: cytoplasm (cellular_component); GO:0006915: apoptotic process (biological_process); GO:0008152: metabolic process (biological_process); GO:0009987: cellular process (biological_process); GO:0030431: sleep (biological_process); GO:0030707: ovarian …	--	--	[S]	Function unknown	gi|551489495|ref|XP_005796320.1|	1.8e-59	148/312(47.44)	235	PREDICTED: anamorsin [Xiphophorus maculatus]	XM_015965328.1	2e-61	144/313(46.01)	207	PREDICTED: Nothobranchius furzeri cytokine induced apoptosis inhibitor 1 (ciapin1), transcript variant X2, mRNA	sp|Q4SK88|CPIN1_TETNG	3.6e-60	152/312(48.72)	233	Anamorsin OS=Tetraodon nigroviridis GN=ciapin1 PE=3 SV=1
1922	CAFS_BTS_T_00101012	21	GO:0004001: adenosine kinase activity (molecular_function); GO:0004712: protein serine/threonine/tyrosine kinase activity (molecular_function); GO:0005507: copper ion binding (molecular_function); GO:0005654: nucleoplasm (cellular_component); GO:0005739: mitochondrion (cellular_component); GO:0005774: vacuolar membrane (cellular_component); GO:0005794: Golgi apparatus (cellular_component); GO:000…	K00856|E2.7.1.20, ADK	http://www.genome.jp/dbget-bin/www_bget?ko:K00856	[G]	Carbohydrate transport and metabolism	gi|954240505|gb|KRX36249.1|	1.9e-16	37/88(42.05)	92	Adenosine kinase 2 [Trichinella murrelli]	DQ440446.1	7e-17	33/82(40.24)	88.2	Aedes aegypti clone AET-5960 adenosine kinase mRNA, complete cds	sp|O49923|ADK_PHYPA	2.2e-12	31/86(36.05)	74	Adenosine kinase OS=Physcomitrella patens subsp. patens GN=ADK PE=2 SV=1
36	CAFS_BTS_T_00003741	6	GO:0004497: monooxygenase activity (molecular_function); GO:0005488: binding (molecular_function); GO:0016020: membrane (cellular_component); GO:0016491: oxidoreductase activity (molecular_function); GO:0016705: oxidoreductase activity, acting on paired donors, with incorporation or reduction of molecular oxygen (molecular_function); GO:0043227: membrane-bounded organelle (cellular_component);	K07413|CYP2C	http://www.genome.jp/dbget-bin/www_bget?ko:K07413	--	--	gi|918463920|gb|ALA09303.1|	8.5e-35	70/149(46.98)	152	cytochrome P450 CYP2 [Eriocheir sinensis]	KT159166.1	1e-41	70/151(46.36)	154	Eriocheir sinensis cytochrome P450 CYP2 mRNA, complete cds	sp|Q27712|CP2L1_PANAR	5.6e-23	52/150(34.67)	108	Cytochrome P450 2L1 OS=Panulirus argus GN=CYP2L1 PE=1 SV=1
36	CAFS_BTS_T_00003747	72	GO:0000122: negative regulation of transcription from RNA polymerase II promoter (biological_process); GO:0000578: embryonic axis specification (biological_process); GO:0000790: nuclear chromatin (cellular_component); GO:0000978: RNA polymerase II core promoter proximal region sequence-specific DNA binding (molecular_function); GO:0000980: RNA polymerase II distal enhancer sequence-specific DNA b…	K10172|BRA, T	http://www.genome.jp/dbget-bin/www_bget?ko:K10172	[K]	Transcription	gi|939240767|ref|XP_014239618.1|	2.5e-88	159/208(76.44)	332	PREDICTED: T-related protein isoform X1 [Cimex lectularius]	XM_014384133.1	8e-109	153/186(82.26)	336	PREDICTED: Cimex lectularius T-related protein (LOC106661032), transcript variant X2, mRNA	sp|P24781|BRAC_XENLA	6e-87	164/263(62.36)	322	Brachyury protein OS=Xenopus laevis GN=t PE=1 SV=1
36	CAFS_BTS_T_00003748	50	GO:0001525: angiogenesis (biological_process); GO:0001867: complement activation, lectin pathway (biological_process); GO:0001934: positive regulation of protein phosphorylation (biological_process); GO:0003008: system process (biological_process); GO:0003823: antigen binding (molecular_function); GO:0005178: integrin binding (molecular_function); GO:0005583: fibrillar collagen trimer (cellular_c…	K06252|TN	http://www.genome.jp/dbget-bin/www_bget?ko:K06252	[R]	General function prediction only	gi|1004689979|ref|XP_007438256.2|	2.6e-36	82/159(51.57)	159	PREDICTED: tenascin, partial [Python bivittatus]	XM_015425572.1	2e-41	87/159(54.72)	167	PREDICTED: Gekko japonicus tenascin C (TNC), transcript variant X3, mRNA	sp|Q80Z71|TENN_MOUSE	7.3e-31	75/174(43.10)	136	Tenascin-N OS=Mus musculus GN=Tnn PE=1 SV=1
36	CAFS_BTS_T_00003757	9	GO:0003730: mRNA 3'-UTR binding (molecular_function); GO:0005515: protein binding (molecular_function); GO:0010494: cytoplasmic stress granule (cellular_component); GO:0031965: nuclear membrane (cellular_component); GO:0043488: regulation of mRNA stability (biological_process); GO:0048471: perinuclear region of cytoplasm (cellular_component); GO:0051983: regulation of chromosome segregation (biol…	K17943|PUM	http://www.genome.jp/dbget-bin/www_bget?ko:K17943	[J]	Translation, ribosomal structure and biogenesis	gi|646718097|gb|KDR20699.1|	7.1e-51	150/349(42.98)	208	Maternal protein pumilio [Zootermopsis nevadensis]	XM_014388537.1	1e-170	308/535(57.57)	518	PREDICTED: Cimex lectularius pumilio homolog 2 (LOC106663606), transcript variant X12, mRNA	sp|Q8TB72|PUM2_HUMAN	1e-30	79/116(68.10)	136	Pumilio homolog 2 OS=Homo sapiens GN=PUM2 PE=1 SV=2
36	CAFS_BTS_T_00003782	22	GO:0000079: regulation of cyclin-dependent protein serine/threonine kinase activity (biological_process); GO:0000082: G1/S transition of mitotic cell cycle (biological_process); GO:0005515: protein binding (molecular_function); GO:0005634: nucleus (cellular_component); GO:0006355: regulation of transcription, DNA-templated (biological_process); GO:0008285: negative regulation of cell proliferatio…	K10325|ASB3	http://www.genome.jp/dbget-bin/www_bget?ko:K10325	[R]	General function prediction only	gi|586486259|ref|XP_006873616.1|	1e-14	55/168(32.74)	87	PREDICTED: ankyrin repeat and SOCS box protein 3 [Chrysochloris asiatica]	XM_013533414.1	2e-24	63/182(34.62)	111	PREDICTED: Lingula anatina ankyrin repeat, PH and SEC7 domain containing protein secG-like (LOC106157691), mRNA	sp|Q875S9|AKR1_SACKL	7.4e-13	62/213(29.11)	75	Palmitoyltransferase AKR1 OS=Saccharomyces kluyveri GN=AKR1 PE=3 SV=1
36	CAFS_BTS_T_00003793	64	GO:0000122: negative regulation of transcription from RNA polymerase II promoter (biological_process); GO:0000978: RNA polymerase II core promoter proximal region sequence-specific DNA binding (molecular_function); GO:0001078: transcriptional repressor activity, RNA polymerase II core promoter proximal region sequence-specific binding (molecular_function); GO:0001085: RNA polymerase II transcript…	K10180|TBX6	http://www.genome.jp/dbget-bin/www_bget?ko:K10180	[K]	Transcription	gi|762074002|ref|XP_011436735.1|	9.8e-72	123/169(72.78)	276	PREDICTED: T-box transcription factor TBX3-like isoform X2 [Crassostrea gigas]	AF262565.1	1e-91	127/169(75.15)	281	Branchiostoma floridae T-box protein AmphiTbx6/16 mRNA, partial cds	sp|P79779|TBX6L_CHICK	6.1e-66	116/189(61.38)	252	T-box-containing protein TBX6L (Fragment) OS=Gallus gallus GN=TBX6L PE=2 SV=1
352	CAFS_BTS_T_00027832	32	GO:0000398: mRNA splicing, via spliceosome (biological_process); GO:0001054: RNA polymerase I activity (molecular_function); GO:0001055: RNA polymerase II activity (molecular_function); GO:0001056: RNA polymerase III activity (molecular_function); GO:0002119: nematode larval development (biological_process); GO:0003677: DNA binding (molecular_function); GO:0003899: DNA-directed RNA polymerase act…	K03016|RPB8, POLR2H	http://www.genome.jp/dbget-bin/www_bget?ko:K03016	[K]	Transcription	gi|170039405|ref|XP_001847525.1|	4.6e-16	62/164(37.80)	90	DNA-directed RNA polymeraseI [Culex quinquefasciatus]	XM_001847473.1	4e-21	66/164(40.24)	92.8	Culex quinquefasciatus DNA-directed RNA polymeraseI, mRNA	sp|P52434|RPAB3_HUMAN	3.6e-13	36/49(73.47)	76	DNA-directed RNA polymerases I, II, and III subunit RPABC3 OS=Homo sapiens GN=POLR2H PE=1 SV=4
352	CAFS_BTS_T_00027854	1	GO:0016787: hydrolase activity (molecular_function);	--	--	--	--	gi|260796125|ref|XP_002593055.1|	3.6e-36	85/240(35.42)	158	hypothetical protein BRAFLDRAFT_74382 [Branchiostoma floridae]	XM_002593009.1	2e-32	85/240(35.42)	134	Branchiostoma floridae hypothetical protein, mRNA	sp|P32138|YIHQ_ECOLI	9.7e-34	82/241(34.02)	145	Alpha-glucosidase yihQ OS=Escherichia coli (strain K12) GN=yihQ PE=3 SV=3
352	CAFS_BTS_T_00027857	12	GO:0004872: receptor activity (molecular_function); GO:0005215: transporter activity (molecular_function); GO:0005515: protein binding (molecular_function); GO:0005737: cytoplasm (cellular_component); GO:0005768: endosome (cellular_component); GO:0005802: trans-Golgi network (cellular_component); GO:0006810: transport (biological_process); GO:0007165: signal transduction (biological_process); GO:…	K06564|IGF2R	http://www.genome.jp/dbget-bin/www_bget?ko:K06564	[TU]	--	gi|387165456|gb|AFJ59952.1|	1.3e-188	303/327(92.66)	665	cation-independent mannose-6-phosphate receptor, partial [Marsupenaeus japonicus]	JQ804935.1	0	303/328(92.38)	617	Marsupenaeus japonicus cation-independent mannose-6-phosphate receptor mRNA, partial cds	sp|P11717|MPRI_HUMAN	2.6e-56	159/477(33.33)	221	Cation-independent mannose-6-phosphate receptor OS=Homo sapiens GN=IGF2R PE=1 SV=2
352	CAFS_BTS_T_00027870	33	GO:0001882: nucleoside binding (molecular_function); GO:0002060: purine nucleobase binding (molecular_function); GO:0004731: purine-nucleoside phosphorylase activity (molecular_function); GO:0005634: nucleus (cellular_component); GO:0005737: cytoplasm (cellular_component); GO:0005829: cytosol (cellular_component); GO:0006148: inosine catabolic process (biological_process); GO:0006149: deoxyinosin…	K03783|punA	http://www.genome.jp/dbget-bin/www_bget?ko:K03783	[F]	Nucleotide transport and metabolism	gi|1022762140|gb|KZS07994.1|	1.8e-122	205/282(72.70)	445	Purine nucleoside phosphorylase [Daphnia magna]	XM_014620334.1	2e-139	186/288(64.58)	407	PREDICTED: Dinoponera quadriceps purine nucleoside phosphorylase (LOC106745069), transcript variant X2, mRNA	sp|P55859|PNPH_BOVIN	9.9e-94	158/269(58.74)	344	Purine nucleoside phosphorylase OS=Bos taurus GN=PNP PE=1 SV=3
352	CAFS_BTS_T_00027876	47	GO:0000166: nucleotide binding (molecular_function); GO:0001662: behavioral fear response (biological_process); GO:0003676: nucleic acid binding (molecular_function); GO:0004674: protein serine/threonine kinase activity (molecular_function); GO:0005089: Rho guanyl-nucleotide exchange factor activity (molecular_function); GO:0005096: GTPase activator activity (molecular_function); GO:0005622: intr…	K08810|TRIO	http://www.genome.jp/dbget-bin/www_bget?ko:K08810	[T]	Signal transduction mechanisms	gi|646711972|gb|KDR16954.1|	1.8e-52	103/157(65.61)	211	Triple functional domain protein, partial [Zootermopsis nevadensis]	XM_003243027.3	9e-53	95/157(60.51)	189	PREDICTED: Acyrthosiphon pisum triple functional domain protein (LOC100169491), transcript variant X4, mRNA	sp|O60229|KALRN_HUMAN	6.8e-36	77/149(51.68)	151	Kalirin OS=Homo sapiens GN=KALRN PE=1 SV=2
352	CAFS_BTS_T_00027877	44	GO:0001662: behavioral fear response (biological_process); GO:0004674: protein serine/threonine kinase activity (molecular_function); GO:0005089: Rho guanyl-nucleotide exchange factor activity (molecular_function); GO:0005096: GTPase activator activity (molecular_function); GO:0005622: intracellular (cellular_component); GO:0005829: cytosol (cellular_component); GO:0006468: protein phosphorylatio…	K08810|TRIO	http://www.genome.jp/dbget-bin/www_bget?ko:K08810	[T]	Signal transduction mechanisms	gi|642915734|ref|XP_008190781.1|	2.6e-34	77/124(62.10)	151	PREDICTED: kalirin isoform X1 [Tribolium castaneum]	XM_015977598.1	3e-25	80/140(57.14)	112	PREDICTED: Tribolium castaneum kalirin (LOC656919), transcript variant X4, mRNA	sp|O60229|KALRN_HUMAN	2.5e-26	65/125(52.00)	120	Kalirin OS=Homo sapiens GN=KALRN PE=1 SV=2
352	CAFS_BTS_T_00027880	43	GO:0001662: behavioral fear response (biological_process); GO:0004674: protein serine/threonine kinase activity (molecular_function); GO:0005085: guanyl-nucleotide exchange factor activity (molecular_function); GO:0005096: GTPase activator activity (molecular_function); GO:0005515: protein binding (molecular_function); GO:0005829: cytosol (cellular_component); GO:0006464: cellular protein modific…	K08810|TRIO	http://www.genome.jp/dbget-bin/www_bget?ko:K08810	[T]	Signal transduction mechanisms	gi|646711972|gb|KDR16954.1|	1.5e-185	337/548(61.50)	655	Triple functional domain protein, partial [Zootermopsis nevadensis]	XM_015977597.1	0	334/546(61.17)	626	PREDICTED: Tribolium castaneum kalirin (LOC656919), transcript variant X3, mRNA	sp|A2CG49|KALRN_MOUSE	8e-131	269/551(48.82)	468	Kalirin OS=Mus musculus GN=Kalrn PE=1 SV=1
352	CAFS_BTS_T_00027895	41	GO:0001726: ruffle (cellular_component); GO:0005095: GTPase inhibitor activity (molecular_function); GO:0005096: GTPase activator activity (molecular_function); GO:0005509: calcium ion binding (molecular_function); GO:0005516: calmodulin binding (molecular_function); GO:0005547: phosphatidylinositol-3,4,5-trisphosphate binding (molecular_function); GO:0005829: cytosol (cellular_component); GO:000…	K05767|IQGAP2_3	http://www.genome.jp/dbget-bin/www_bget?ko:K05767	[T]	Signal transduction mechanisms	gi|925677017|gb|KOX74201.1|	2.9e-109	196/345(56.81)	401	Ras GTPase-activating-like protein IQGAP1 [Melipona quadrifasciata]	XM_011301762.1	7e-129	194/335(57.91)	416	PREDICTED: Fopius arisanus ras GTPase-activating-like protein IQGAP1 (LOC105264698), mRNA	sp|Q9JKF1|IQGA1_MOUSE	2.7e-88	161/350(46.00)	327	Ras GTPase-activating-like protein IQGAP1 OS=Mus musculus GN=Iqgap1 PE=1 SV=1
352	CAFS_BTS_T_00027906	103	GO:0000082: G1/S transition of mitotic cell cycle (biological_process); GO:0000151: ubiquitin ligase complex (cellular_component); GO:0000974: Prp19 complex (cellular_component); GO:0001786: phosphatidylserine binding (molecular_function); GO:0001822: kidney development (biological_process); GO:0001916: positive regulation of T cell mediated cytotoxicity (biological_process); GO:0001917: photorec…	K03283|HSPA1_8	http://www.genome.jp/dbget-bin/www_bget?ko:K03283	[O]	Posttranslational modification, protein turnover, chaperones	gi|33319729|gb|AAQ05768.1|AF474375_1	1.8e-168	308/312(98.72)	598	heat shock protein 70 [Penaeus monodon]	EF091692.2	0	308/312(98.72)	549	Marsupenaeus japonicus heat shock protein 70 (hsp70) mRNA, complete cds	sp|P08108|HSP70_ONCMY	7.3e-162	293/312(93.91)	571	Heat shock cognate 70 kDa protein OS=Oncorhynchus mykiss GN=hsc71 PE=2 SV=2
352	CAFS_BTS_T_00027936	--	--	K17914|KIF13	http://www.genome.jp/dbget-bin/www_bget?ko:K17914	--	--	gi|443721536|gb|ELU10827.1|	2.4e-34	88/216(40.74)	152	hypothetical protein CAPTEDRAFT_200271 [Capitella teleta]	XM_014821561.1	1e-40	83/172(48.26)	157	PREDICTED: Priapulus caudatus uncharacterized LOC106816918 (LOC106816918), mRNA	--	--	--	--	--
352	CAFS_BTS_T_00027938	--	--	--	--	--	--	gi|952529085|gb|KRT82726.1|	1.8e-10	35/64(54.69)	72	Insect cuticle protein [Oryctes borbonicus]	XM_002006280.2	2e-13	39/95(41.05)	73.6	Drosophila mojavensis uncharacterized protein (Dmoj\GI18634), mRNA	--	--	--	--	--
16425	CAFS_BTS_T_00227301	--	--	--	--	--	--	gi|408366917|gb|AFU60552.1|	4.7e-28	93/273(34.07)	131	doublesex [Fenneropenaeus chinensis]	JQ965255.1	8e-22	106/280(37.86)	102	Fenneropenaeus chinensis doublesex (Dsx) mRNA, complete cds	--	--	--	--	--
16425	CAFS_BTS_T_00227317	30	GO:0004930: G-protein coupled receptor activity (molecular_function); GO:0005102: receptor binding (molecular_function); GO:0005886: plasma membrane (cellular_component); GO:0006139: nucleobase-containing compound metabolic process (biological_process); GO:0007193: adenylate cyclase-inhibiting G-protein coupled receptor signaling pathway (biological_process); GO:0007210: serotonin receptor signal…	K04153|HTR1	http://www.genome.jp/dbget-bin/www_bget?ko:K04153	[R]	General function prediction only	gi|325302241|dbj|BAJ83480.1|	4.6e-70	153/285(53.68)	271	serotonin receptor 1B [Gryllus bimaculatus]	AB618099.1	2e-87	150/285(52.63)	278	Gryllus bimaculatus 5-HT1B mRNA for serotonin receptor 1B, partial cds	sp|Q25190|5HTR_HELVI	6.6e-53	127/299(42.47)	209	5-hydroxytryptamine receptor OS=Heliothis virescens PE=2 SV=1
16425	CAFS_BTS_T_00227335	16	GO:0005096: GTPase activator activity (molecular_function); GO:0005829: cytosol (cellular_component); GO:0005874: microtubule (cellular_component); GO:0005912: adherens junction (cellular_component); GO:0005923: bicellular tight junction (cellular_component); GO:0007021: tubulin complex assembly (biological_process); GO:0007023: post-chaperonin tubulin folding pathway (biological_process); GO:000…	--	--	[O]	Posttranslational modification, protein turnover, chaperones	gi|1002566731|ref|XP_015665679.1|	1.3e-61	117/191(61.26)	242	PREDICTED: tubulin-specific chaperone D [Protobothrops mucrosquamatus]	XM_010167104.1	5e-74	113/191(59.16)	239	PREDICTED: Caprimulgus carolinensis tubulin folding cofactor D (TBCD), partial mRNA	sp|Q5ZI87|TBCD_CHICK	2.8e-59	111/191(58.12)	229	Tubulin-specific chaperone D OS=Gallus gallus GN=TBCD PE=2 SV=1
16425	CAFS_BTS_T_00227343	3	GO:0001701: in utero embryonic development (biological_process); GO:0044464: cell part (cellular_component); GO:0045202: synapse (cellular_component);	--	--	[R]	General function prediction only	gi|642917535|ref|XP_008191244.1|	2.3e-63	149/318(46.86)	249	PREDICTED: protein TANC2 isoform X5 [Tribolium castaneum]	XM_008548620.2	7e-156	288/626(46.01)	493	PREDICTED: Microplitis demolitor protein TANC2 (LOC103570764), transcript variant X2, mRNA	sp|Q9HCD6|TANC2_HUMAN	5.5e-49	115/314(36.62)	196	Protein TANC2 OS=Homo sapiens GN=TANC2 PE=1 SV=3
16425	CAFS_BTS_T_00227346	--	--	--	--	[S]	Function unknown	gi|646706783|gb|KDR13849.1|	2.3e-62	111/238(46.64)	245	hypothetical protein L798_12358 [Zootermopsis nevadensis]	XM_001985878.1	8e-73	110/267(41.20)	236	Drosophila grimshawi GH20830 (Dgri\GH20830), mRNA	--	--	--	--	--
16425	CAFS_BTS_T_00227369	14	GO:0000127: transcription factor TFIIIC complex (cellular_component); GO:0001002: RNA polymerase III type 1 promoter sequence-specific DNA binding (molecular_function); GO:0001003: RNA polymerase III type 2 promoter sequence-specific DNA binding (molecular_function); GO:0001005: transcription factor activity, RNA polymerase III type 1 promoter sequence-specific binding, TFIIIB recruiting (molecul…	K15201|GTP3C3, TFC4	http://www.genome.jp/dbget-bin/www_bget?ko:K15201	[K]	Transcription	gi|926626254|ref|XP_013778657.1|	2e-111	220/472(46.61)	409	PREDICTED: general transcription factor 3C polypeptide 3-like [Limulus polyphemus]	XM_014819337.1	4e-134	230/472(48.73)	419	PREDICTED: Priapulus caudatus general transcription factor 3C polypeptide 3-like (LOC106814945), transcript variant X2, mRNA	sp|Q9Y5Q9|TF3C3_HUMAN	3.1e-80	178/477(37.32)	300	General transcription factor 3C polypeptide 3 OS=Homo sapiens GN=GTF3C3 PE=1 SV=1
16425	CAFS_BTS_T_00227377	5	GO:0001701: in utero embryonic development (biological_process); GO:0005515: protein binding (molecular_function); GO:0006810: transport (biological_process); GO:0044456: synapse part (cellular_component); GO:0097458: neuron part (cellular_component);	--	--	[R]	General function prediction only	gi|642917535|ref|XP_008191244.1|	3.8e-157	294/539(54.55)	561	PREDICTED: protein TANC2 isoform X5 [Tribolium castaneum]	XM_015978288.1	0	294/539(54.55)	582	PREDICTED: Tribolium castaneum protein TANC2 (LOC658414), transcript variant X9, mRNA	sp|Q9HCD6|TANC2_HUMAN	3e-122	234/518(45.17)	440	Protein TANC2 OS=Homo sapiens GN=TANC2 PE=1 SV=3
253	CAFS_BTS_T_00021113	8	GO:0006694: steroid biosynthetic process (biological_process); GO:0016020: membrane (cellular_component); GO:0016491: oxidoreductase activity (molecular_function); GO:0033764: steroid dehydrogenase activity, acting on the CH-OH group of donors, NAD or NADP as acceptor (molecular_function); GO:0043231: intracellular membrane-bounded organelle (cellular_component); GO:0044249: cellular biosynthetic…	--	--	[Q]	Secondary metabolites biosynthesis, transport and catabolism	gi|939634456|ref|XP_014291922.1|	9.9e-39	85/144(59.03)	166	PREDICTED: dehydrogenase/reductase SDR family member 7 [Halyomorpha halys]	XM_014436436.1	1e-46	91/165(55.15)	167	PREDICTED: Halyomorpha halys dehydrogenase/reductase SDR family member 7 (LOC106690852), mRNA	sp|Q566S6|DRS7B_DANRE	4.6e-20	52/162(32.10)	99	Dehydrogenase/reductase SDR family member 7B OS=Danio rerio GN=dhrs7b PE=2 SV=1
253	CAFS_BTS_T_00021159	--	--	--	--	--	--	gi|807031709|ref|XP_012158304.1|	1.4e-06	32/81(39.51)	61	PREDICTED: zinc finger protein 311 [Ceratitis capitata]	XM_011434188.1	9e-51	99/224(44.20)	196	PREDICTED: Crassostrea gigas putative zinc finger protein 727 (LOC105331829), mRNA	--	--	--	--	--
253	CAFS_BTS_T_00021164	18	GO:0000003: reproduction (biological_process); GO:0000166: nucleotide binding (molecular_function); GO:0000209: protein polyubiquitination (biological_process); GO:0004842: ubiquitin-protein transferase activity (molecular_function); GO:0005515: protein binding (molecular_function); GO:0005634: nucleus (cellular_component); GO:0005737: cytoplasm (cellular_component); GO:0006259: DNA metabolic pro…	K10687|UBE2F	http://www.genome.jp/dbget-bin/www_bget?ko:K10687	[O]	Posttranslational modification, protein turnover, chaperones	gi|1005429829|ref|XP_015752658.1|	3.2e-25	48/79(60.76)	120	PREDICTED: NEDD8-conjugating enzyme UBE2F-like [Acropora digitifera]	XM_015897172.1	7e-31	48/79(60.76)	115	PREDICTED: Acropora digitifera NEDD8-conjugating enzyme UBE2F-like (LOC107332440), mRNA	sp|Q9XVK5|UBC12_CAEEL	4.7e-13	31/56(55.36)	75	NEDD8-conjugating enzyme ubc-12 OS=Caenorhabditis elegans GN=ubc-12 PE=2 SV=1
655	CAFS_BTS_T_00046533	7	GO:0005623: cell (cellular_component); GO:0005730: nucleolus (cellular_component); GO:0006810: transport (biological_process); GO:0022008: neurogenesis (biological_process); GO:0030036: actin cytoskeleton organization (biological_process); GO:0042254: ribosome biogenesis (biological_process); GO:0071840: cellular component organization or biogenesis (biological_process);	K14856|SDA1, SDAD1	http://www.genome.jp/dbget-bin/www_bget?ko:K14856	[DZ]	--	gi|926622185|ref|XP_013776466.1|	4.3e-138	279/576(48.44)	498	PREDICTED: LOW QUALITY PROTEIN: protein SDA1 homolog [Limulus polyphemus]	XM_965340.3	2e-170	270/487(55.44)	510	PREDICTED: Tribolium castaneum protein SDA1 homolog (LOC659000), mRNA	sp|A5D7C2|SDA1_BOVIN	2.3e-136	292/579(50.43)	487	Protein SDA1 homolog OS=Bos taurus GN=SDAD1 PE=2 SV=1
655	CAFS_BTS_T_00046540	41	GO:0000050: urea cycle (biological_process); GO:0000053: argininosuccinate metabolic process (biological_process); GO:0001822: kidney development (biological_process); GO:0001889: liver development (biological_process); GO:0004056: argininosuccinate lyase activity (molecular_function); GO:0005212: structural constituent of eye lens (molecular_function); GO:0005515: protein binding (molecular_func…	K01755|argH, ASL	http://www.genome.jp/dbget-bin/www_bget?ko:K01755	[E]	Amino acid transport and metabolism	gi|148232264|ref|NP_001087626.1|	4.1e-24	58/110(52.73)	117	argininosuccinate lyase [Xenopus laevis]	NM_001094157.1	4e-30	58/110(52.73)	122	Xenopus laevis argininosuccinate lyase (asl), mRNA BC081012.1 Xenopus laevis MGC81570 protein, mRNA (cDNA clone MGC:81570 IMAGE:6863146), complete cds	sp|P51464|ARLY_RANCA	1.1e-24	55/105(52.38)	114	Argininosuccinate lyase OS=Rana catesbeiana GN=ASL PE=3 SV=1
655	CAFS_BTS_T_00046543	16	GO:0000234: phosphoethanolamine N-methyltransferase activity (molecular_function); GO:0005829: cytosol (cellular_component); GO:0006656: phosphatidylcholine biosynthetic process (biological_process); GO:0008152: metabolic process (biological_process); GO:0008168: methyltransferase activity (molecular_function); GO:0008169: C-methyltransferase activity (molecular_function); GO:0009555: pollen deve…	K05929|E2.1.1.103, NMT	http://www.genome.jp/dbget-bin/www_bget?ko:K05929	[IR]	--	gi|1022764381|gb|KZS09820.1|	1.1e-120	223/492(45.33)	439	Uncharacterized protein APZ42_025850 [Daphnia magna]	XM_012831352.1	5e-135	219/491(44.60)	415	PREDICTED: Clupea harengus phosphoethanolamine N-methyltransferase 3-like (LOC105903574), mRNA	sp|Q9M571|PEAMT_SPIOL	1.1e-109	214/489(43.76)	398	Phosphoethanolamine N-methyltransferase OS=Spinacia oleracea GN=PEAMT PE=1 SV=1
655	CAFS_BTS_T_00046550	18	GO:0000003: reproduction (biological_process); GO:0004872: receptor activity (molecular_function); GO:0005515: protein binding (molecular_function); GO:0005622: intracellular (cellular_component); GO:0007155: cell adhesion (biological_process); GO:0007166: cell surface receptor signaling pathway (biological_process); GO:0007229: integrin-mediated signaling pathway (biological_process); GO:0007275…	--	--	[W]	Extracellular structures	gi|576702989|gb|AHH32887.1|	5.5e-189	314/324(96.91)	666	integrin alpha 4, partial [Fenneropenaeus chinensis]	KC715736.1	0	306/307(99.67)	629	Fenneropenaeus chinensis integrin alpha 4 (ITGA4) mRNA, partial cds	sp|O44386|ITA3_DROME	3.1e-35	96/294(32.65)	150	Integrin alpha-PS3 OS=Drosophila melanogaster GN=scb PE=1 SV=2
655	CAFS_BTS_T_00046553	3	GO:0007155: cell adhesion (biological_process); GO:0007229: integrin-mediated signaling pathway (biological_process); GO:0008305: integrin complex (cellular_component);	--	--	--	--	gi|576702989|gb|AHH32887.1|	1.6e-61	122/125(97.60)	241	integrin alpha 4, partial [Fenneropenaeus chinensis]	KC715736.1	1e-74	122/125(97.60)	246	Fenneropenaeus chinensis integrin alpha 4 (ITGA4) mRNA, partial cds	--	--	--	--	--
655	CAFS_BTS_T_00046554	3	GO:0007155: cell adhesion (biological_process); GO:0007229: integrin-mediated signaling pathway (biological_process); GO:0008305: integrin complex (cellular_component);	--	--	--	--	gi|576702989|gb|AHH32887.1|	9.7e-50	95/98(96.94)	203	integrin alpha 4, partial [Fenneropenaeus chinensis]	KC715736.1	8e-57	93/96(96.88)	201	Fenneropenaeus chinensis integrin alpha 4 (ITGA4) mRNA, partial cds	--	--	--	--	--
655	CAFS_BTS_T_00046564	33	GO:0001502: cartilage condensation (biological_process); GO:0001503: ossification (biological_process); GO:0001568: blood vessel development (biological_process); GO:0001707: mesoderm formation (biological_process); GO:0001885: endothelial cell development (biological_process); GO:0004222: metalloendopeptidase activity (molecular_function); GO:0004252: serine-type endopeptidase activity (molecula…	K09608|TLL1	http://www.genome.jp/dbget-bin/www_bget?ko:K09608	[O]	Posttranslational modification, protein turnover, chaperones	gi|939280969|ref|XP_014261108.1|	1.9e-32	68/117(58.12)	146	PREDICTED: tolloid-like protein 1 [Cimex lectularius]	XM_013131783.1	3e-37	58/86(67.44)	136	PREDICTED: Esox lucius bone morphogenetic protein 1-like (LOC106023818), partial mRNA	sp|O43897|TLL1_HUMAN	1.2e-31	58/77(75.32)	138	Tolloid-like protein 1 OS=Homo sapiens GN=TLL1 PE=1 SV=1
655	CAFS_BTS_T_00046577	8	GO:0000030: mannosyltransferase activity (molecular_function); GO:0005789: endoplasmic reticulum membrane (cellular_component); GO:0006506: GPI anchor biosynthetic process (biological_process); GO:0006996: organelle organization (biological_process); GO:0010256: endomembrane system organization (biological_process); GO:0051205: protein insertion into membrane (biological_process); GO:0051223: reg…	K07542|PIGV	http://www.genome.jp/dbget-bin/www_bget?ko:K07542	[R]	General function prediction only	gi|910333221|ref|XP_013169992.1|	6e-95	191/457(41.79)	354	PREDICTED: GPI mannosyltransferase 2 [Papilio xuthus]	XM_013314538.1	2e-109	193/474(40.72)	352	PREDICTED: Papilio xuthus GPI mannosyltransferase 2 (LOC106119503), mRNA	sp|Q5KR61|PIGV_RAT	2.6e-79	182/442(41.18)	297	GPI mannosyltransferase 2 OS=Rattus norvegicus GN=Pigv PE=2 SV=1
655	CAFS_BTS_T_00046580	39	GO:0000050: urea cycle (biological_process); GO:0000053: argininosuccinate metabolic process (biological_process); GO:0001822: kidney development (biological_process); GO:0001889: liver development (biological_process); GO:0004056: argininosuccinate lyase activity (molecular_function); GO:0005212: structural constituent of eye lens (molecular_function); GO:0005634: nucleus (cellular_component); G…	K01755|argH, ASL	http://www.genome.jp/dbget-bin/www_bget?ko:K01755	[E]	Amino acid transport and metabolism	gi|926634105|ref|XP_013782887.1|	3.8e-110	199/340(58.53)	404	PREDICTED: argininosuccinate lyase-like [Limulus polyphemus]	KC513736.1	1e-140	200/339(59.00)	415	Protopterus annectens argininosuccinate lyase mRNA, complete cds	sp|P51464|ARLY_RANCA	7.8e-108	193/339(56.93)	391	Argininosuccinate lyase OS=Rana catesbeiana GN=ASL PE=3 SV=1
655	CAFS_BTS_T_00046585	--	--	--	--	--	--	gi|926633871|ref|XP_013782759.1|	7.8e-25	60/154(38.96)	120	PREDICTED: uncharacterized protein LOC106466994 [Limulus polyphemus]	XM_013927305.1	6e-28	60/159(37.74)	116	PREDICTED: Limulus polyphemus uncharacterized LOC106466994 (LOC106466994), mRNA	--	--	--	--	--
655	CAFS_BTS_T_00046590	--	--	K09299|ZEB1_2	http://www.genome.jp/dbget-bin/www_bget?ko:K09299	--	--	gi|678196087|gb|KFV63069.1|	5.8e-11	66/217(30.41)	75	Sal-like 3, partial [Picoides pubescens]	XM_016258326.1	2e-20	70/231(30.30)	105	PREDICTED: Sinocyclocheilus grahami gastrula zinc finger protein XlCGF57.1-like (LOC107571939), mRNA	--	--	--	--	--
655	CAFS_BTS_T_00046603	56	GO:0000287: magnesium ion binding (molecular_function); GO:0001525: angiogenesis (biological_process); GO:0001750: photoreceptor outer segment (cellular_component); GO:0001917: photoreceptor inner segment (cellular_component); GO:0001934: positive regulation of protein phosphorylation (biological_process); GO:0005178: integrin binding (molecular_function); GO:0005509: calcium ion binding (molecul…	K17259|CIB1	http://www.genome.jp/dbget-bin/www_bget?ko:K17259	[R]	General function prediction only	gi|646720537|gb|KDR22217.1|	8.2e-37	74/105(70.48)	159	Calcium and integrin-binding protein 1 [Zootermopsis nevadensis]	XM_012208767.1	1e-45	72/105(68.57)	153	PREDICTED: Atta cephalotes calcium and integrin-binding protein 1-like (LOC105627488), mRNA	sp|Q17QE5|CIB1_BOVIN	9.6e-22	50/105(47.62)	104	Calcium and integrin-binding protein 1 OS=Bos taurus GN=CIB1 PE=2 SV=1
655	CAFS_BTS_T_00046606	8	GO:0000398: mRNA splicing, via spliceosome (biological_process); GO:0005515: protein binding (molecular_function); GO:0005634: nucleus (cellular_component); GO:0005654: nucleoplasm (cellular_component); GO:0005689: U12-type spliceosomal complex (cellular_component); GO:0005737: cytoplasm (cellular_component); GO:0030529: ribonucleoprotein complex (cellular_component); GO:0045171: intercellular br…	K13153|SNRNP25	http://www.genome.jp/dbget-bin/www_bget?ko:K13153	--	--	gi|762104416|ref|XP_011434744.1|	4.3e-32	76/165(46.06)	144	PREDICTED: U11/U12 small nuclear ribonucleoprotein 25 kDa protein-like [Crassostrea gigas]	XM_005152509.2	1e-40	78/148(52.70)	147	PREDICTED: Melopsittacus undulatus small nuclear ribonucleoprotein 25kDa (U11/U12) (LOC101873758), mRNA	sp|Q9BV90|SNR25_HUMAN	2.5e-24	62/130(47.69)	113	U11/U12 small nuclear ribonucleoprotein 25 kDa protein OS=Homo sapiens GN=SNRNP25 PE=1 SV=1
1182	CAFS_BTS_T_00072036	--	--	K15381|DIRC2, SLC49A3	http://www.genome.jp/dbget-bin/www_bget?ko:K15381	--	--	gi|762165795|ref|XP_011421215.1|	2.2e-23	71/171(41.52)	115	PREDICTED: disrupted in renal carcinoma protein 2-like [Crassostrea gigas]	XM_011422913.1	1e-28	70/171(40.94)	120	PREDICTED: Crassostrea gigas disrupted in renal carcinoma protein 2-like (LOC105323830), mRNA	--	--	--	--	--
1182	CAFS_BTS_T_00072038	28	GO:0004345: glucose-6-phosphate dehydrogenase activity (molecular_function); GO:0005536: glucose binding (molecular_function); GO:0005634: nucleus (cellular_component); GO:0005813: centrosome (cellular_component); GO:0005829: cytosol (cellular_component); GO:0006006: glucose metabolic process (biological_process); GO:0006098: pentose-phosphate shunt (biological_process); GO:0006695: cholesterol b…	K00036|G6PD, zwf	http://www.genome.jp/dbget-bin/www_bget?ko:K00036	[G]	Carbohydrate transport and metabolism	gi|321471609|gb|EFX82581.1|	3.2e-46	89/113(78.76)	191	hypothetical protein DAPPUDRAFT_48979 [Daphnia pulex]	XM_015512360.1	3e-57	84/116(72.41)	186	PREDICTED: Diuraphis noxia glucose-6-phosphate 1-dehydrogenase-like (LOC107164508), partial mRNA	sp|P41571|G6PD_CERCA	5.1e-44	82/107(76.64)	178	Glucose-6-phosphate 1-dehydrogenase OS=Ceratitis capitata GN=ZW PE=2 SV=1
1182	CAFS_BTS_T_00072042	12	GO:0005515: protein binding (molecular_function); GO:0005634: nucleus (cellular_component); GO:0006355: regulation of transcription, DNA-templated (biological_process); GO:0016043: cellular component organization (biological_process); GO:0016192: vesicle-mediated transport (biological_process); GO:0043085: positive regulation of catalytic activity (biological_process); GO:0043232: intracellular n…	--	--	[S]	Function unknown	gi|646711476|gb|KDR16621.1|	9e-44	111/221(50.23)	183	Breast carcinoma-amplified sequence 3-like protein [Zootermopsis nevadensis]	XM_003485226.2	8e-36	106/233(45.49)	143	PREDICTED: Bombus impatiens uncharacterized LOC100746524 (LOC100746524), transcript variant X1, mRNA	sp|Q8SY41|BCAS3_DROME	1.5e-30	102/258(39.53)	134	Breast carcinoma-amplified sequence 3 homolog OS=Drosophila melanogaster GN=CG32663 PE=1 SV=1
1182	CAFS_BTS_T_00072051	41	GO:0000785: chromatin (cellular_component); GO:0000794: condensed nuclear chromosome (cellular_component); GO:0001672: regulation of chromatin assembly or disassembly (biological_process); GO:0001964: startle response (biological_process); GO:0002121: inter-male aggressive behavior (biological_process); GO:0003677: DNA binding (molecular_function); GO:0003682: chromatin binding (molecular_functio…	K02174|BR-C	http://www.genome.jp/dbget-bin/www_bget?ko:K02174	--	--	gi|1022769912|gb|KZS14348.1|	3.1e-39	145/511(28.38)	169	ab-like protein [Daphnia magna]	DQ176004.1	3e-28	62/126(49.21)	120	Oncopeltus fasciatus broad mRNA, partial cds	sp|Q01295|BRC1_DROME	8.4e-29	60/116(51.72)	129	Broad-complex core protein isoforms 1/2/3/4/5 OS=Drosophila melanogaster GN=br PE=1 SV=2
1182	CAFS_BTS_T_00072076	5	GO:0000003: reproduction (biological_process); GO:0005794: Golgi apparatus (cellular_component); GO:0006810: transport (biological_process); GO:0007275: multicellular organismal development (biological_process); GO:0048869: cellular developmental process (biological_process);	--	--	[K]	Transcription	gi|646711003|gb|KDR16353.1|	6.2e-147	299/584(51.20)	528	Dopey-1-like protein [Zootermopsis nevadensis]	XM_015667138.1	7e-162	278/520(53.46)	536	PREDICTED: Neodiprion lecontei protein dopey-1 homolog (LOC107226348), transcript variant X2, mRNA	sp|Q5JWR5|DOP1_HUMAN	4.7e-107	284/797(35.63)	390	Protein dopey-1 OS=Homo sapiens GN=DOPEY1 PE=1 SV=1
254	CAFS_BTS_T_00021191	24	GO:0001666: response to hypoxia (biological_process); GO:0004252: serine-type endopeptidase activity (molecular_function); GO:0005102: receptor binding (molecular_function); GO:0005615: extracellular space (cellular_component); GO:0005791: rough endoplasmic reticulum (cellular_component); GO:0006508: proteolysis (biological_process); GO:0006814: sodium ion transport (biological_process); GO:00075…	K09625|PRSS21	http://www.genome.jp/dbget-bin/www_bget?ko:K09625	[E]	Amino acid transport and metabolism	gi|321477218|gb|EFX88177.1|	2.2e-21	50/75(66.67)	108	hypothetical protein DAPPUDRAFT_5237, partial [Daphnia pulex]	XM_016049248.1	1e-19	47/91(51.65)	92.8	PREDICTED: Parasteatoda tepidariorum chymotrypsin A-like (LOC107437311), mRNA	sp|Q7RTY9|PRS41_HUMAN	9.6e-17	35/68(51.47)	87	Putative serine protease 41 OS=Homo sapiens GN=PRSS41 PE=5 SV=1
254	CAFS_BTS_T_00021197	--	--	--	--	[R]	General function prediction only	gi|611980287|ref|XP_007476113.1|	4.6e-24	61/165(36.97)	118	PREDICTED: tetratricopeptide repeat protein 27 [Monodelphis domestica]	XM_007476051.1	3e-26	60/158(37.97)	118	PREDICTED: Monodelphis domestica tetratricopeptide repeat domain 27 (TTC27), mRNA	sp|Q17QZ7|TTC27_BOVIN	1.7e-23	69/217(31.80)	111	Tetratricopeptide repeat protein 27 OS=Bos taurus GN=TTC27 PE=2 SV=1
254	CAFS_BTS_T_00021204	20	GO:0004324: ferredoxin-NADP+ reductase activity (molecular_function); GO:0005515: protein binding (molecular_function); GO:0005743: mitochondrial inner membrane (cellular_component); GO:0005759: mitochondrial matrix (cellular_component); GO:0006091: generation of precursor metabolites and energy (biological_process); GO:0006537: glutamate biosynthetic process (biological_process); GO:0006541: glu…	K00528|E1.18.1.2, fpr	http://www.genome.jp/dbget-bin/www_bget?ko:K00528	[F]	Nucleotide transport and metabolism	gi|558222707|ref|XP_006136567.1|	2e-111	204/325(62.77)	408	PREDICTED: NADPH:adrenodoxin oxidoreductase, mitochondrial [Pelodiscus sinensis]	XM_007065030.1	4e-121	203/338(60.06)	366	PREDICTED: Chelonia mydas ferredoxin reductase (FDXR), mRNA	sp|P22570|ADRO_HUMAN	2.7e-105	196/332(59.04)	383	NADPH:adrenodoxin oxidoreductase, mitochondrial OS=Homo sapiens GN=FDXR PE=1 SV=3
254	CAFS_BTS_T_00021213	--	--	--	--	--	--	--	--	--	--	--	XM_012395227.1	4e-07	31/62(50.00)	57.4	PREDICTED: Athalia rosae COPII coat assembly protein SEC16-like (LOC105682962), mRNA	--	--	--	--	--
254	CAFS_BTS_T_00021224	19	GO:0001764: neuron migration (biological_process); GO:0004175: endopeptidase activity (molecular_function); GO:0005102: receptor binding (molecular_function); GO:0005615: extracellular space (cellular_component); GO:0005887: integral component of plasma membrane (cellular_component); GO:0006508: proteolysis (biological_process); GO:0007178: transmembrane receptor protein serine/threonine kinase s…	--	--	[O]	Posttranslational modification, protein turnover, chaperones	gi|972204556|ref|XP_015184475.1|	8.8e-41	81/159(50.94)	172	PREDICTED: zinc metalloproteinase nas-4-like isoform X2 [Polistes dominula]	XM_002422699.1	1e-51	82/157(52.23)	171	Pediculus humanus corporis zinc metalloproteinase, putative, mRNA	sp|Q20191|NAS13_CAEEL	8.1e-31	70/154(45.45)	134	Zinc metalloproteinase nas-13 OS=Caenorhabditis elegans GN=nas-13 PE=2 SV=5
254	CAFS_BTS_T_00021226	--	--	K05202|GRIK2	http://www.genome.jp/dbget-bin/www_bget?ko:K05202	--	--	gi|676451760|ref|XP_009052811.1|	1.1e-16	80/307(26.06)	94	hypothetical protein LOTGIDRAFT_115645 [Lottia gigantea]	XM_009054563.1	2e-18	79/307(25.73)	94.4	Lottia gigantea hypothetical protein partial mRNA	--	--	--	--	--
254	CAFS_BTS_T_00021229	1	GO:0044710: single-organism metabolic process (biological_process);	K00297|metF, MTHFR	http://www.genome.jp/dbget-bin/www_bget?ko:K00297	[E]	Amino acid transport and metabolism	gi|802798458|gb|KKA79874.1|	3.6e-07	27/58(46.55)	60	hypothetical protein PRIPAC_2819, partial [Pristionchus pacificus]	AC099763.1	7e-08	29/54(53.70)	58.9	Caenorhabditis briggsae cosmid CB022O10, complete sequence	sp|Q17693|MTHR_CAEEL	4.2e-08	24/32(75.00)	58	Probable methylenetetrahydrofolate reductase OS=Caenorhabditis elegans GN=C06A8.1 PE=1 SV=2
1260	CAFS_BTS_T_00075616	15	GO:0005783: endoplasmic reticulum (cellular_component); GO:0005829: cytosol (cellular_component); GO:0009968: negative regulation of signal transduction (biological_process); GO:0016032: viral process (biological_process); GO:0031463: Cul3-RING ubiquitin ligase complex (cellular_component); GO:0031981: nuclear lumen (cellular_component); GO:0032403: protein complex binding (molecular_function); G…	--	--	[R]	General function prediction only	gi|240952126|ref|XP_002399314.1|	1.6e-81	174/321(54.21)	309	potassium channel protein, putative [Ixodes scapularis]	XM_002399273.1	2e-99	174/322(54.04)	304	Ixodes scapularis potassium channel protein, putative, mRNA	sp|A5PKG7|KCTD5_BOVIN	4.7e-73	128/165(77.58)	276	BTB/POZ domain-containing protein KCTD5 OS=Bos taurus GN=KCTD5 PE=2 SV=1
1260	CAFS_BTS_T_00075617	4	GO:0009267: cellular response to starvation (biological_process); GO:0016310: phosphorylation (biological_process); GO:0048523: negative regulation of cellular process (biological_process); GO:0050790: regulation of catalytic activity (biological_process);	--	--	[P]	Inorganic ion transport and metabolism	gi|321459620|gb|EFX70671.1|	3.2e-107	212/479(44.26)	395	hypothetical protein DAPPUDRAFT_309307 [Daphnia pulex]	XM_012201329.1	4e-59	123/250(49.20)	208	PREDICTED: Atta cephalotes nitrogen permease regulator 2-like protein (LOC105619812), mRNA	sp|Q5E9U9|NPRL2_BOVIN	2.1e-87	185/484(38.22)	324	Nitrogen permease regulator 2-like protein OS=Bos taurus GN=NPRL2 PE=2 SV=1
1260	CAFS_BTS_T_00075638	97	GO:0000139: Golgi membrane (cellular_component); GO:0000187: activation of MAPK activity (biological_process); GO:0000785: chromatin (cellular_component); GO:0002031: G-protein coupled receptor internalization (biological_process); GO:0002032: desensitization of G-protein coupled receptor protein signaling pathway by arrestin (biological_process); GO:0002046: opsin binding (molecular_function); G…	K13808|ARR1	http://www.genome.jp/dbget-bin/www_bget?ko:K13808	[T]	Signal transduction mechanisms	gi|124107284|dbj|BAF45419.1|	1.1e-107	188/269(69.89)	396	arrestin1 precursor [Dianemobius nigrofasciatus]	AB291229.1	9e-141	188/269(69.89)	410	Dianemobius nigrofasciatus Arr1 mRNA for arrestin1 precursor, complete ds	sp|P55274|ARRH_HELVI	2.6e-95	161/269(59.85)	349	Arrestin homolog OS=Heliothis virescens PE=3 SV=1

## Sheet: Sheet1
Scaffold ID	Gene ID	Annotation
000000285	CAFS_BTS_T_00023518	PREDICTED: Mesitornis unicolor ALG5, dolichyl-phosphate beta-glucosyltransferase (ALG5), partial mRNA
000000285	CAFS_BTS_T_00023525	PREDICTED: Saccoglossus kowalevskii cytosolic endo-beta-N-acetylglucosaminidase-like (LOC102805824), mRNA
000000285	CAFS_BTS_T_00023529	Fenneropenaeus chinensis actin 1 mRNA, complete cds
000000285	CAFS_BTS_T_00023530	Penaeus monodon beta-actin mRNA, complete cds
000000285	CAFS_BTS_T_00023560	PREDICTED: Biomphalaria glabrata cysteine desulfurase, mitochondrial-like (LOC106061755), mRNA
000000285	CAFS_BTS_T_00023607	Homo sapiens isolate S6 sex determining region Y-box 2 (SOX2) gene, partial cds
000000285	CAFS_BTS_T_00023584	PREDICTED: Pogonomyrmex barbatus nitric oxide-associated protein 1 (LOC105433844), transcript variant X1, mRNA
000000285	CAFS_BTS_T_00023631	Homarus americanus skeletal muscle actin 8 mRNA, complete cds
000000285	CAFS_BTS_T_00023637	PREDICTED: Chinchilla lanigera nuclear receptor binding SET domain protein 1 (Nsd1), transcript variant X2, mRNA
000000285	CAFS_BTS_T_00023640	PREDICTED: Crassostrea gigas zinc finger CCCH domain-containing protein 3-like (LOC105332271), transcript variant X3, mRNA
000000083	CAFS_BTS_T_00007574	PREDICTED: Strongylocentrotus purpuratus uncharacterized LOC100889542 (LOC100889542), mRNA
000000083	CAFS_BTS_T_00007575	PREDICTED: Acropora digitifera uncharacterized LOC107355480 (LOC107355480), mRNA
000000083	CAFS_BTS_T_00007578	Penaeus (Litopenaeus) vannamei microsatellite TUMXLv10.216 sequence
000000083	CAFS_BTS_T_00007585	PREDICTED: Neodiprion lecontei uncharacterized LOC107224772 (LOC107224772), mRNA
000000083	CAFS_BTS_T_00007587	PREDICTED: Neodiprion lecontei uncharacterized LOC107224772 (LOC107224772), mRNA
000000083	CAFS_BTS_T_00007601	PREDICTED: Saccoglossus kowalevskii uncharacterized LOC102809722 (LOC102809722), mRNA
000000083	CAFS_BTS_T_00007617	PREDICTED: Limulus polyphemus condensin-2 complex subunit H2-like (LOC106471919), mRNA
000000083	CAFS_BTS_T_00007631	PREDICTED: Microplitis demolitor metal transporter CNNM4 (LOC103580604), mRNA
000001041	CAFS_BTS_T_00065545	Litopenaeus vannamei domeless mRNA, complete cds
000001041	CAFS_BTS_T_00065566	Bombyx mori mRNA, clone: MFB-14D16
000001041	CAFS_BTS_T_00065587	Drosophila willistoni uncharacterized protein, transcript variant B (Dwil\GK22185), partial mRNA
000001041	CAFS_BTS_T_00065588	Culex quinquefasciatus conserved hypothetical protein, mRNA
000005544	CAFS_BTS_T_00182364	Drosophila virilis uncharacterized protein, transcript variant A (Dvir\GJ17529), mRNA
000000036	CAFS_BTS_T_00003741	Eriocheir sinensis cytochrome P450 CYP2 mRNA, complete cds
000000036	CAFS_BTS_T_00003747	PREDICTED: Cimex lectularius T-related protein (LOC106661032), transcript variant X2, mRNA
000000036	CAFS_BTS_T_00003748	PREDICTED: Gekko japonicus tenascin C (TNC), transcript variant X3, mRNA
000000036	CAFS_BTS_T_00003757	PREDICTED: Cimex lectularius pumilio homolog 2 (LOC106663606), transcript variant X12, mRNA
000000036	CAFS_BTS_T_00003782	PREDICTED: Lingula anatina ankyrin repeat, PH and SEC7 domain containing protein secG-like (LOC106157691), mRNA
000000036	CAFS_BTS_T_00003793	Branchiostoma floridae T-box protein AmphiTbx6/16 mRNA, partial cds
