# Supplementary material for: A High-Density Genetic Linkage Map and QTL Mapping for Sex in Black Tiger Shrimp (Penaeus monodon)
Source: Front Genet. 2019 Apr 9;10:326. doi: 10.3389/fgene.2019.00326 (PMC6465554; doi:10.3389/fgene.2019.00326)
Supplement: TABLE S3 — The SNPs in the constructed genetic map. The flanking sequences are provided. [file Table_3.XLS]

## Sheet: SupTable 3
rs#	alleles	chrom	pos	strand	assembly#	center	protLSID	assayLSID	panel	QCcode	aa	ab	ac	ad	ae	af	ag	ah	ai	aj	ak	al	am	an	ao	ap	aq	ar	as	at	au	av	aw	ax	ay	az	ba	bb	bc	bd	be	bf	bg	bh	bi	bj	bk	bl	bm
X4868	T/G	1	0	+	slaf	S	NA	NA	fish	NA	GT	GG	GG	GG	GT	GG	GG	GT	GT	GT	GT	GG	GG	GG	GT	GG	GG	GG	GG	GG	GT	GG	GT	GT	GG	GT	GG	GT	GT	GT	NN	GT	GG	GT	GG	NN	GG	GT	GG
X6689	T/G	1	409	+	slaf	S	NA	NA	fish	NA	GT	GT	GT	GG	GG	GT	GG	GT	GT	GG	GG	GT	GG	GT	GT	GT	GT	GT	GG	GT	GT	GG	GT	GG	NN	GT	GG	NN	GG	GG	GG	GT	GT	GT	GG	GG	GG	NN	GT
X6688	T/C	1	409	+	slaf	S	NA	NA	fish	NA	CT	CT	CT	CC	CC	CT	CC	CT	CT	CC	CC	CT	CC	CT	CT	CT	CT	CT	CC	CT	CT	CC	CT	CC	NN	CT	CC	NN	CC	CC	CC	CT	CT	CT	CC	CC	CC	NN	CT
X2694	A/G	1	767	+	slaf	S	NA	NA	fish	NA	GG	GG	GG	GG	AG	GG	NN	NN	AG	AG	AG	NN	GG	GG	GG	NN	GG	GG	NN	GG	AG	GG	AG	AG	GG	AG	GG	AG	AG	AG	NN	AG	GG	AG	GG	AG	GG	NN	GG
X2861	A/G	1	920	+	slaf	S	NA	NA	fish	NA	NN	NN	NN	AG	NN	NN	NN	NN	NN	GG	GG	NN	AG	NN	NN	NN	GG	NN	AG	NN	GG	AG	NN	GG	NN	GG	AG	NN	NN	GG	NN	NN	NN	NN	AG	GG	AG	NN	NN
X874	T/C	1	920	+	slaf	S	NA	NA	fish	NA	CT	CT	CT	CT	CC	CT	CT	CC	CC	CC	CC	CT	CT	CT	CT	CT	CC	CT	CT	CT	CC	CT	CC	CC	CT	CC	CT	CC	CC	CC	CT	CC	CT	CC	CT	CC	CT	CC	CT
X2860	A/C	1	920	+	slaf	S	NA	NA	fish	NA	NN	NN	NN	AC	NN	NN	NN	NN	NN	CC	CC	NN	AC	NN	NN	NN	CC	NN	AC	NN	CC	AC	NN	CC	NN	CC	AC	NN	NN	CC	NN	NN	NN	NN	AC	CC	AC	NN	NN
X5536	T/C	1	1226	+	slaf	S	NA	NA	fish	NA	CC	NN	NN	CC	CT	CC	CC	CT	CT	CT	CT	NN	CC	NN	NN	NN	CT	NN	CC	NN	CT	CC	CT	CT	CC	CT	NN	CT	CT	CT	CC	CT	CC	CT	CC	CT	NN	CT	NN
X5537	C/G	1	1226	+	slaf	S	NA	NA	fish	NA	GG	GG	GG	GG	CG	NN	NN	NN	CG	CG	CG	GG	NN	GG	GG	GG	CG	GG	GG	GG	CG	GG	CG	CG	NN	CG	GG	CG	CG	CG	GG	CG	GG	NN	GG	CG	GG	CG	NN
X6446	A/C	1	1328	+	slaf	S	NA	NA	fish	NA	AA	AA	AA	AA	AC	AA	AA	AC	AC	AC	AC	AC	AA	AA	AA	AA	AC	AA	AA	AA	AC	AA	AC	AC	AA	AC	AA	NN	AC	AC	AA	AA	AA	AC	AA	AC	AA	AC	AA
X4420	A/G	1	1328	+	slaf	S	NA	NA	fish	NA	AG	AG	AG	AG	NN	AG	AG	NN	NN	GG	GG	NN	AG	AG	NN	AG	NN	AG	AG	AG	NN	AG	NN	NN	AG	NN	AG	NN	NN	GG	AG	AG	AG	NN	AG	GG	AG	NN	AG
X4598	A/G	1	1328	+	slaf	S	NA	NA	fish	NA	AG	AG	AG	AG	NN	AG	AG	GG	GG	GG	GG	NN	AG	AG	AG	AG	GG	AG	AG	AG	GG	AG	GG	GG	AG	GG	AG	NN	NN	GG	AG	AG	AG	NN	AG	GG	AG	GG	AG
X6447	A/C	1	1328	+	slaf	S	NA	NA	fish	NA	AC	AC	AC	AC	CC	AC	AC	NN	CC	CC	CC	CC	AC	AC	AC	AC	CC	AC	AC	AC	CC	AC	CC	CC	AC	CC	AC	CC	CC	NN	AC	AC	AC	CC	AC	CC	AC	CC	AC
X5890	T/C	1	1328	+	slaf	S	NA	NA	fish	NA	CC	CC	CC	CC	CT	CC	CC	CT	CT	CT	CT	CT	CC	CC	CC	CC	CT	CC	CC	CC	CT	CC	CT	CT	CC	CT	CC	CT	CT	CT	CC	CC	CC	CT	CC	CT	CC	CT	CC
X3457	A/C	1	1328	+	slaf	S	NA	NA	fish	NA	AC	AC	AC	AC	CC	AC	AC	CC	CC	CC	CC	CC	AC	AC	AC	AC	CC	AC	AC	AC	CC	AC	CC	CC	AC	CC	AC	CC	NN	CC	AC	AC	AC	CC	AC	CC	AC	CC	AC
X5891	A/G	1	1328	+	slaf	S	NA	NA	fish	NA	AG	AG	GG	AG	GG	AG	NN	GG	GG	GG	GG	GG	AG	AG	AG	NN	GG	AG	AG	AG	GG	AG	GG	GG	AG	GG	AG	GG	GG	GG	AG	AG	AG	GG	AG	GG	AG	NN	AG
X1541	T/C	1	1328	+	slaf	S	NA	NA	fish	NA	NN	CT	CT	CT	NN	NN	NN	NN	TT	NN	TT	NN	CT	NN	TT	NN	NN	CT	CT	CT	TT	CT	TT	NN	CT	NN	CT	NN	NN	TT	CT	CT	NN	TT	CT	TT	NN	TT	NN
X580	C/G	1	1328	+	slaf	S	NA	NA	fish	NA	CG	CG	CG	CG	CC	CG	CG	CC	CC	CC	CC	CC	CG	CG	CG	CG	CC	CG	CG	CG	CC	CG	CC	CC	CG	CC	CG	CC	CC	CC	CG	CG	CG	CC	CG	CC	CG	CC	CG
X5003	A/G	1	1328	+	slaf	S	NA	NA	fish	NA	AG	AG	AG	AG	AA	AG	AG	AA	AA	AA	AA	AA	AG	AG	AG	AG	AA	AG	AG	AG	AA	AG	AA	AA	AG	AA	AG	NN	AA	AA	AG	AG	AG	AA	AG	AA	AG	AA	AG
X1651	A/T	1	1328	+	slaf	S	NA	NA	fish	NA	AT	AT	AT	AT	TT	AT	AT	NN	TT	NN	TT	NN	AT	AT	AT	AT	TT	AT	AT	AT	TT	AT	TT	TT	NN	TT	AT	NN	NN	TT	AT	AT	AT	NN	AT	TT	AT	NN	AT
X1640	A/G	1	1328	+	slaf	S	NA	NA	fish	NA	AG	AG	NN	AG	GG	AG	AG	NN	GG	GG	GG	NN	AG	AG	AG	AG	GG	AG	AG	AG	NN	AG	GG	GG	AG	GG	AG	NN	NN	GG	AG	NN	AG	GG	AG	GG	AG	GG	GG
X5893	A/G	1	1328	+	slaf	S	NA	NA	fish	NA	AG	AG	GG	AG	GG	AG	NN	GG	GG	GG	GG	GG	AG	AG	AG	NN	GG	AG	AG	AG	GG	AG	GG	GG	AG	GG	AG	GG	GG	GG	AG	AG	AG	GG	AG	GG	AG	GG	AG
X5892	A/C	1	1328	+	slaf	S	NA	NA	fish	NA	AC	AC	CC	AC	CC	AC	NN	CC	CC	CC	CC	CC	AC	AC	AC	NN	CC	AC	AC	AC	CC	AC	CC	CC	AC	CC	AC	CC	CC	CC	AC	AC	AC	CC	AC	CC	AC	CC	AC
X1634	T/C	1	1328	+	slaf	S	NA	NA	fish	NA	CT	CT	CT	CT	TT	CT	CT	TT	TT	TT	NN	TT	CT	CT	CT	CT	TT	CT	CT	CT	TT	CT	TT	TT	CT	TT	CT	TT	TT	TT	CT	CT	CT	NN	CT	TT	CT	NN	CT
X387	T/C	1	1328	+	slaf	S	NA	NA	fish	NA	CT	NN	CT	CT	CC	CT	CT	CC	CC	CC	CC	NN	CT	CT	CT	CT	NN	CT	CT	CT	NN	CT	CC	CC	NN	CC	CT	NN	CC	CC	CT	CT	CT	NN	CT	CC	CT	NN	CT
X5825	T/C	1	1328	+	slaf	S	NA	NA	fish	NA	CT	CT	CT	CT	NN	CT	CT	NN	NN	NN	TT	TT	CT	CT	CT	CT	NN	CT	CT	CT	TT	CT	NN	NN	CT	NN	CT	NN	NN	NN	CT	CT	CT	NN	CT	TT	TT	NN	CT
X2072	A/T	1	1328	+	slaf	S	NA	NA	fish	NA	AT	AT	AT	AT	AA	AT	AT	AA	AA	AA	AA	AA	AT	AT	AT	AT	AA	AT	AT	AT	AA	AT	AA	AA	AT	AA	AT	AA	AA	AA	AT	AT	AT	AA	AT	AA	AT	AA	AT
X3591	A/G	1	1328	+	slaf	S	NA	NA	fish	NA	NN	AG	AG	AG	NN	AG	NN	GG	NN	NN	GG	GG	AG	AG	AG	AG	GG	AG	AG	AG	GG	AG	NN	GG	AG	GG	AG	NN	GG	GG	AG	AG	AG	GG	AG	GG	AG	NN	AG
X2074	A/G	1	1328	+	slaf	S	NA	NA	fish	NA	AG	AG	AG	AG	GG	AG	AG	GG	GG	GG	GG	GG	AG	AG	AG	AG	GG	AG	AG	AG	GG	AG	GG	GG	AG	GG	AG	GG	GG	GG	AG	AG	AG	GG	AG	GG	AG	GG	AG
X2879	A/C	1	1328	+	slaf	S	NA	NA	fish	NA	AC	AC	AC	AC	AA	AC	AC	AA	AA	AA	AA	AA	AC	AC	AC	AC	AA	AC	AC	AC	AA	AC	AA	AA	AC	AA	AC	AA	AA	AA	AC	AC	AC	AA	AC	AA	AC	AA	AC
X1636	A/G	1	1328	+	slaf	S	NA	NA	fish	NA	NN	AG	AG	AG	GG	AG	AG	NN	NN	NN	GG	NN	AG	AG	AG	AG	NN	AG	AG	AG	NN	AG	NN	GG	NN	GG	AG	NN	NN	GG	AG	AG	AG	NN	AG	GG	AG	NN	AG
X6150	A/G	1	1328	+	slaf	S	NA	NA	fish	NA	AG	AG	AG	AG	AA	AG	AG	AA	AA	AA	AA	AA	AG	AG	AG	AG	AA	AG	AG	AG	AA	AG	AA	AA	NN	AA	AG	NN	AA	AA	AG	AG	AG	AA	AG	AA	AG	AA	AG
X3719	T/C	1	1328	+	slaf	S	NA	NA	fish	NA	NN	NN	NN	CC	CT	NN	CC	CT	CT	CT	CT	CT	NN	CC	CC	NN	CT	CC	CC	CC	CT	NN	CT	CT	NN	NN	CC	NN	CT	CT	NN	NN	CC	CT	NN	CT	NN	CT	NN
X1557	T/G	1	1328	+	slaf	S	NA	NA	fish	NA	GT	GT	GT	GT	NN	GT	GT	NN	NN	GG	GG	NN	GT	GT	GT	GT	GG	GT	GT	GT	GG	GT	NN	NN	GT	GG	GT	GG	NN	NN	GT	GT	GT	GG	GT	GG	GT	NN	GT
X3005	A/G	1	1328	+	slaf	S	NA	NA	fish	NA	NN	NN	NN	NN	AG	NN	NN	NN	AG	AG	AG	AG	NN	NN	NN	NN	AG	NN	GG	GG	NN	GG	AG	AG	NN	AG	NN	AG	AG	AG	NN	NN	NN	AG	GG	AG	NN	AG	NN
X967	A/G	1	1328	+	slaf	S	NA	NA	fish	NA	GG	GG	GG	GG	AG	GG	GG	AG	AG	AG	AG	AG	GG	GG	GG	GG	AG	GG	GG	GG	AG	GG	AG	AG	GG	AG	GG	NN	AG	AG	GG	GG	GG	AG	GG	AG	GG	AG	GG
X5889	T/G	1	1328	+	slaf	S	NA	NA	fish	NA	GG	GG	GG	GG	GT	GG	GG	GT	GT	GT	GT	GT	GG	GG	GG	GG	GT	GG	GG	GG	GT	GG	GT	GT	GG	GT	GG	GT	GT	GT	GG	GG	GG	GT	GG	GT	GG	GT	GG
X1379	T/G	1	1328	+	slaf	S	NA	NA	fish	NA	GT	GT	NN	NN	NN	GT	GT	GG	NN	GG	GG	NN	GT	NN	GT	GT	NN	GT	NN	GT	GG	GT	GG	NN	GT	GG	GT	GG	NN	GG	GT	GT	GT	GG	GT	GG	NN	GG	GT
X40	T/C	1	1328	+	slaf	S	NA	NA	fish	NA	NN	NN	NN	TT	CT	NN	NN	CT	CT	CT	CT	CT	NN	TT	NN	NN	CT	NN	TT	NN	CT	NN	CT	CT	NN	CT	NN	CT	CT	CT	NN	TT	NN	CT	TT	CT	TT	CT	NN
X6223	C/G	1	1328	+	slaf	S	NA	NA	fish	NA	CG	CG	CG	CG	NN	CG	CG	NN	NN	GG	GG	NN	CG	CG	NN	CG	NN	CG	CG	CG	GG	CG	GG	GG	CG	GG	CG	GG	GG	GG	CG	CG	CG	GG	CG	NN	CG	NN	CG
X2449	A/G	1	1328	+	slaf	S	NA	NA	fish	NA	AG	AG	AG	AG	NN	AG	AG	GG	GG	GG	GG	NN	AG	AG	AG	AG	GG	AG	AG	AG	GG	AG	GG	GG	AG	GG	AG	GG	NN	GG	AG	AG	AG	NN	AG	GG	AG	NN	AG
X6735	T/C	1	1328	+	slaf	S	NA	NA	fish	NA	CT	CT	CT	CT	NN	CT	CT	NN	CC	CC	CC	NN	CT	CT	CT	CT	CC	CT	CT	CT	CC	CT	CC	CC	CT	CC	CT	CC	NN	CC	CT	CT	CT	CC	CT	CC	CT	NN	CT
X940	T/C	1	1328	+	slaf	S	NA	NA	fish	NA	CC	CC	CC	CC	CT	CC	CC	NN	CT	CT	CT	CT	CC	CC	CC	CC	CT	CC	CC	CC	CT	CC	CT	CT	CC	CT	CC	CT	CT	CT	CC	CC	CC	CT	CC	CT	CC	CT	CC
X1618	A/C	1	1328	+	slaf	S	NA	NA	fish	NA	AA	AA	AA	AA	AC	AA	NN	AC	AC	AC	AC	AC	AA	AA	AA	AA	AC	AA	AA	AA	AC	AA	AC	AC	NN	AC	AA	AC	AC	NN	AA	AA	AA	AC	AA	AC	AA	AC	AA
X1498	A/T	1	1328	+	slaf	S	NA	NA	fish	NA	NN	NN	AT	AT	TT	NN	AT	TT	NN	NN	TT	NN	AT	AT	AT	AT	NN	AT	AT	AT	NN	AT	NN	TT	NN	TT	AT	NN	TT	TT	AT	AT	AT	NN	AT	TT	AT	NN	AT
X4800	T/G	1	1328	+	slaf	S	NA	NA	fish	NA	GG	GG	GG	GG	GT	GG	GG	GT	GT	GT	GT	GT	GG	GG	GG	GG	GT	GG	GG	GG	GT	GG	GT	GT	GG	GT	GG	GT	GT	GT	GG	GG	GG	GT	GG	GT	GG	GT	GG
X1641	A/G	1	1328	+	slaf	S	NA	NA	fish	NA	GG	NN	NN	NN	AG	GG	NN	NN	AG	AG	AG	AG	GG	GG	GG	GG	AG	GG	GG	GG	AG	GG	AG	AG	GG	AG	GG	AG	NN	AG	NN	NN	GG	AG	GG	AG	GG	AG	GG
X1388	A/G	1	1328	+	slaf	S	NA	NA	fish	NA	NN	NN	AA	NN	AG	AA	NN	AG	AG	AG	AG	AG	AA	NN	AA	NN	AG	AA	NN	AA	AG	NN	AG	AG	NN	AG	AA	AG	AG	AG	AA	NN	AA	AG	NN	AG	NN	AG	NN
X388	T/G	1	1328	+	slaf	S	NA	NA	fish	NA	GG	GG	NN	GG	GT	GG	NN	GT	GT	GT	GT	GT	NN	GG	GG	NN	GT	GG	GG	GG	GT	GG	GT	GT	NN	GT	GG	GT	GT	GT	GG	GG	GG	GT	GG	GT	NN	NN	GG
X273	A/G	1	1328	+	slaf	S	NA	NA	fish	NA	AG	AG	AG	AG	AA	AG	AG	AA	AA	AA	AA	NN	NN	AG	AG	AG	AA	AG	AG	AG	AA	AG	AA	AA	NN	AA	AG	NN	NN	AA	AG	AG	AG	NN	AG	AA	AG	NN	AG
X2862	A/G	1	1328	+	slaf	S	NA	NA	fish	NA	NN	NN	NN	AG	AG	NN	AG	NN	NN	AA	AG	NN	AG	NN	NN	NN	AA	NN	AG	NN	AA	AG	NN	AG	NN	AG	AG	NN	NN	AG	AG	NN	NN	NN	AG	AG	NN	AG	NN
X4453	A/G	1	1431	+	slaf	S	NA	NA	fish	NA	AG	AG	AG	AG	GG	AG	AG	GG	GG	GG	GG	GG	AG	AG	AG	AG	NN	AG	AG	AG	GG	AG	GG	GG	AG	GG	AG	GG	GG	GG	AG	AG	AG	NN	AG	GG	AG	NN	AG
X2710	A/G	1	1431	+	slaf	S	NA	NA	fish	NA	AG	AG	AG	AG	NN	AG	AG	NN	GG	GG	NN	GG	AG	AG	AG	AG	NN	AG	AG	AG	GG	AG	GG	NN	AG	NN	AG	GG	NN	NN	AG	AG	AG	GG	AG	GG	AG	NN	AG
X1103	A/G	1	1431	+	slaf	S	NA	NA	fish	NA	AG	AG	AG	AG	NN	AG	AG	NN	NN	NN	AA	NN	AG	AG	AG	AG	NN	AG	AG	AG	AA	AG	AA	AA	AG	AA	AG	NN	NN	AA	AG	AG	AG	NN	AG	AA	AG	NN	AG
X1539	A/T	1	1431	+	slaf	S	NA	NA	fish	NA	NN	TT	TT	NN	AT	NN	NN	AT	AT	AT	AT	AT	NN	NN	TT	NN	AT	NN	NN	TT	AT	NN	AT	AT	TT	AT	TT	AT	AT	AT	NN	NN	TT	AT	NN	AT	NN	AT	NN
X1447	T/C	1	1431	+	slaf	S	NA	NA	fish	NA	CC	NN	NN	CC	NN	CT	CC	CT	CT	CT	CC	NN	CC	CT	CT	CT	CT	CT	NN	CT	CT	CC	CT	CC	CT	CC	CC	NN	NN	CC	CC	CT	CT	CT	CC	CC	NN	CC	CC
X875	A/G	1	1482	+	slaf	S	NA	NA	fish	NA	GG	AG	AG	GG	GG	AG	GG	AG	AG	AG	GG	AG	GG	AG	AG	AG	AG	AG	GG	AG	AG	GG	AG	GG	AG	GG	GG	AG	GG	GG	GG	AG	AG	AG	GG	GG	AG	GG	AG
X937	A/G	1	1482	+	slaf	S	NA	NA	fish	NA	AG	AG	AG	AG	AA	AG	AG	AA	AA	AA	AA	NN	AG	AG	AG	AG	AA	AG	AG	AG	NN	AG	AA	AA	NN	AA	AG	AA	AA	NN	AG	AG	AG	NN	AG	AA	AG	AA	AG
X873	A/G	1	1482	+	slaf	S	NA	NA	fish	NA	AG	AA	AA	AG	AG	AA	AG	AA	AA	AA	AG	AA	AG	AA	AA	AA	AA	AA	AG	AA	AA	AG	AA	AG	AA	AG	AG	AA	AG	AG	AG	AA	AA	AA	AG	AG	AA	AG	NN
X39	A/C	1	1482	+	slaf	S	NA	NA	fish	NA	NN	NN	NN	AA	AC	NN	NN	AC	AC	AC	AC	AC	NN	AA	NN	NN	AC	NN	AA	NN	AC	NN	AC	AC	NN	AC	NN	AC	AC	AC	NN	NN	NN	AC	AA	AC	AA	AC	NN
X871	T/C	1	1482	+	slaf	S	NA	NA	fish	NA	TT	CT	CT	TT	TT	CT	TT	CT	CT	CT	TT	CT	TT	CT	CT	CT	CT	CT	TT	CT	CT	TT	CT	TT	CT	TT	TT	CT	TT	TT	TT	CT	CT	CT	TT	TT	CT	TT	CT
X872	T/G	1	1482	+	slaf	S	NA	NA	fish	NA	GT	GG	GG	GT	GT	GG	GT	GG	GG	GG	GT	GG	GT	GG	GG	GG	GG	GG	GT	GG	GG	GT	GG	GT	GG	GT	GT	GG	GT	GT	GT	GG	GG	GG	GT	GT	GG	GT	GG
X4597	T/C	1	1686	+	slaf	S	NA	NA	fish	NA	CC	CT	CT	CC	NN	CT	NN	CC	CT	CT	CC	CT	CC	CT	CT	CT	NN	CT	CC	CT	CT	CC	CT	CC	CC	CC	CT	NN	NN	NN	NN	NN	CT	CT	NN	CC	CT	CC	CT
X4596	A/G	1	1686	+	slaf	S	NA	NA	fish	NA	GG	AG	AG	GG	NN	AG	NN	GG	AG	AG	GG	AG	GG	AG	AG	AG	NN	AG	GG	AG	AG	GG	AG	NN	GG	GG	AG	NN	NN	NN	NN	AG	AG	AG	NN	GG	AG	GG	AG
X4594	A/G	1	1686	+	slaf	S	NA	NA	fish	NA	AA	AG	AG	AA	NN	AG	NN	AA	AG	AG	AA	AG	AA	AG	AG	AG	AA	AG	AA	AG	AG	AA	AG	AA	AA	AA	AG	AG	NN	AA	NN	AG	AG	AG	NN	AA	AG	AA	AG
X50	A/T	1	1686	+	slaf	S	NA	NA	fish	NA	TT	NN	AT	NN	NN	AT	TT	NN	AT	AT	NN	AT	NN	NN	AT	AT	NN	NN	NN	AT	AT	NN	AT	NN	TT	NN	AT	NN	NN	NN	TT	AT	AT	AT	TT	TT	NN	TT	NN
X1642	T/C	1	1686	+	slaf	S	NA	NA	fish	NA	NN	CT	CT	NN	TT	CT	NN	NN	TT	CT	TT	CT	TT	CT	CT	CT	TT	CT	TT	CT	CT	TT	CT	TT	TT	TT	CT	CT	NN	TT	NN	CT	CT	CT	TT	TT	CT	TT	CT
X3665	A/G	1	1686	+	slaf	S	NA	NA	fish	NA	NN	AG	AG	NN	GG	AG	NN	NN	AG	NN	GG	AG	GG	AG	AG	AG	NN	AG	GG	AG	AG	NN	AG	NN	GG	GG	AG	AG	NN	GG	NN	AG	AG	AG	NN	GG	AG	NN	AG
X1492	T/C	1	1686	+	slaf	S	NA	NA	fish	NA	NN	CT	CT	NN	TT	CT	NN	TT	CT	CT	TT	CT	NN	NN	CT	CT	NN	CT	NN	CT	CT	TT	CT	TT	NN	TT	CT	CT	TT	TT	NN	CT	CT	CT	TT	TT	CT	NN	CT
X3397	T/G	1	1686	+	slaf	S	NA	NA	fish	NA	NN	NN	NN	GT	NN	NN	GT	NN	NN	NN	GG	NN	GT	NN	NN	TT	NN	NN	GT	NN	NN	GT	NN	NN	GT	GG	NN	NN	NN	GG	GT	NN	TT	NN	GT	NN	NN	NN	NN
X525	T/C	1	1686	+	slaf	S	NA	NA	fish	NA	CC	CT	CT	CC	CC	CT	NN	CC	CT	CT	CC	CT	CC	CT	CT	CT	CC	CT	CC	CT	CT	CC	CT	CC	CC	CC	CT	CT	CC	CC	CC	CT	CT	NN	CC	CC	CT	NN	CT
X1493	T/C	1	1686	+	slaf	S	NA	NA	fish	NA	NN	NN	NN	CT	CC	NN	CT	CC	CT	CT	CC	CT	NN	NN	NN	TT	NN	NN	CT	TT	CT	CT	NN	CC	NN	CC	TT	CT	NN	CC	CT	NN	NN	CT	CT	CC	NN	NN	NN
X52	A/T	1	1686	+	slaf	S	NA	NA	fish	NA	TT	NN	AT	NN	NN	AT	TT	NN	AT	AT	NN	AT	NN	NN	AT	AT	NN	NN	NN	AT	AT	NN	AT	NN	TT	NN	AT	NN	NN	NN	TT	AT	AT	AT	TT	TT	NN	TT	NN
X3398	A/G	1	1686	+	slaf	S	NA	NA	fish	NA	NN	NN	NN	AG	NN	NN	AG	NN	NN	NN	GG	NN	AG	NN	NN	AA	NN	NN	AG	NN	NN	AG	NN	NN	AG	GG	NN	NN	NN	GG	AG	NN	AA	NN	AG	NN	NN	NN	NN
X524	A/T	1	1686	+	slaf	S	NA	NA	fish	NA	TT	AT	AT	TT	TT	AT	NN	TT	AT	AT	TT	AT	TT	AT	AT	AT	TT	AT	TT	AT	AT	TT	AT	TT	TT	TT	AT	AT	TT	TT	TT	AT	AT	AT	TT	TT	AT	NN	AT
X1494	A/G	1	1686	+	slaf	S	NA	NA	fish	NA	NN	NN	NN	AG	GG	NN	AG	GG	AG	AG	GG	AG	NN	NN	NN	AA	NN	NN	AG	AA	AG	AG	NN	GG	NN	GG	AA	AG	NN	GG	AG	NN	NN	AG	AG	GG	NN	NN	NN
X4593	T/C	1	1686	+	slaf	S	NA	NA	fish	NA	CT	CC	CC	CT	NN	CC	CT	TT	CT	CT	TT	CT	CT	CC	CC	CC	TT	CC	CT	CC	CT	CT	CT	TT	CT	TT	CC	CT	NN	NN	NN	CC	CC	CT	CT	TT	CC	TT	CC
X4595	T/C	1	1686	+	slaf	S	NA	NA	fish	NA	CT	TT	TT	CT	NN	TT	CT	CC	CT	CT	CC	CT	CT	TT	TT	TT	CC	TT	CT	TT	CT	CT	CT	CC	CT	CC	TT	CT	NN	NN	NN	TT	TT	CT	CT	CC	TT	CC	TT
X51	A/G	1	1686	+	slaf	S	NA	NA	fish	NA	AG	NN	NN	NN	NN	NN	AG	NN	AG	AG	NN	AG	NN	NN	NN	AA	NN	NN	AG	NN	AG	AG	NN	NN	AG	NN	AA	NN	NN	NN	AG	NN	NN	AG	AG	GG	NN	NN	NN
X1643	A/C	1	1686	+	slaf	S	NA	NA	fish	NA	NN	AC	NN	NN	AC	AC	NN	NN	NN	NN	AC	NN	AA	AC	AC	AC	AC	AC	AA	AC	NN	AA	CC	AC	AA	AC	AC	NN	NN	AC	NN	NN	NN	CC	AA	AC	AC	AC	CC
X6268	T/G	1	1686	+	slaf	S	NA	NA	fish	NA	NN	NN	GT	GG	GG	GT	NN	NN	GT	GT	GG	GT	NN	GG	NN	GT	GG	GT	GG	GT	GT	GG	GT	GG	GG	GG	GT	GT	NN	GG	NN	NN	GT	NN	NN	NN	GT	NN	NN
X1495	A/G	1	1686	+	slaf	S	NA	NA	fish	NA	AA	AG	AG	NN	AA	AG	NN	AA	AG	AG	AA	AG	NN	NN	AG	AG	NN	AG	NN	AG	AG	AA	AG	AA	NN	AA	AG	AG	AA	AA	NN	AG	AG	AG	AA	AA	AG	NN	AG
X1497	C/G	1	1686	+	slaf	S	NA	NA	fish	NA	GG	CG	CG	NN	GG	CG	NN	GG	CG	CG	GG	CG	NN	NN	CG	CG	NN	CG	NN	CG	CG	GG	CG	GG	NN	GG	CG	NN	GG	GG	NN	CG	CG	CG	GG	GG	CG	NN	CG
X5538	A/C	1	1686	+	slaf	S	NA	NA	fish	NA	CC	AC	AC	CC	CC	AC	NN	NN	AC	AC	CC	AC	NN	AC	AC	AC	NN	AC	CC	AC	AC	CC	AC	CC	NN	CC	AC	NN	NN	NN	CC	AC	AC	AC	NN	CC	AC	NN	AC
X3045	A/C	1	1686	+	slaf	S	NA	NA	fish	NA	NN	AC	AC	NN	NN	NN	AA	NN	AC	AC	NN	AC	NN	AC	AC	AC	NN	AC	AA	AC	AC	AA	AC	NN	NN	NN	AC	AC	NN	NN	AA	AC	AC	AC	NN	AA	AC	NN	AC
X5824	A/G	1	1737	+	slaf	S	NA	NA	fish	NA	AA	AG	AG	NN	NN	AG	AA	NN	AG	AG	AA	AG	AA	AG	AG	AG	AA	AG	AA	AG	AG	AA	AG	NN	AA	NN	AG	AG	NN	NN	NN	AG	AG	AG	AA	AA	AG	NN	AG
X1558	A/G	1	1737	+	slaf	S	NA	NA	fish	NA	AG	AA	AA	AG	NN	AA	AG	NN	NN	AG	GG	NN	AG	NN	NN	AA	GG	NN	AG	AA	AG	NN	AG	NN	AG	GG	AA	AG	NN	NN	NN	NN	NN	AG	AG	GG	NN	NN	NN
X389	A/G	1	1737	+	slaf	S	NA	NA	fish	NA	GG	AG	AG	GG	GG	AG	NN	GG	AG	AG	GG	NN	NN	NN	NN	NN	NN	NN	GG	AG	AG	GG	AG	GG	NN	GG	GG	NN	GG	GG	GG	AG	AG	AG	GG	GG	NN	NN	GG
X1638	A/G	1	1737	+	slaf	S	NA	NA	fish	NA	NN	AG	AG	NN	GG	NN	NN	NN	AG	AG	GG	NN	GG	AG	AG	NN	NN	AG	GG	AG	AG	GG	AG	GG	NN	GG	AG	NN	NN	GG	NN	NN	AG	AG	NN	GG	AG	NN	AG
X6149	A/G	1	1737	+	slaf	S	NA	NA	fish	NA	AG	AA	AA	AG	GG	AA	AG	GG	AG	AG	GG	AG	AG	AA	AA	AA	GG	AA	AG	AA	AG	AG	AG	GG	NN	GG	AA	AG	GG	GG	AG	AA	AA	NN	AG	GG	AA	GG	AA
X938	A/T	1	1737	+	slaf	S	NA	NA	fish	NA	TT	AT	AT	TT	TT	AT	TT	TT	AT	AT	TT	AT	TT	AT	AT	AT	TT	AT	TT	AT	AT	TT	AT	TT	TT	TT	AT	AT	TT	NN	TT	AT	AT	AT	TT	TT	AT	TT	AT
X5004	T/C	1	1737	+	slaf	S	NA	NA	fish	NA	CT	CC	CC	CT	TT	CC	CT	TT	CT	CT	TT	CT	CT	CC	CC	CC	TT	CC	CT	CC	CT	CT	CT	TT	CT	TT	CC	CT	TT	TT	CT	CC	CC	CT	CT	TT	CC	TT	CC
X1637	A/G	1	1737	+	slaf	S	NA	NA	fish	NA	AG	NN	GG	AG	AG	NN	AG	AG	NN	NN	AG	NN	AG	NN	NN	GG	AG	NN	AG	GG	NN	AG	NN	AG	AG	AG	NN	NN	AG	AG	AG	NN	GG	NN	NN	AG	GG	AG	NN
X6557	A/G	1	1737	+	slaf	S	NA	NA	fish	NA	AA	AG	AG	AA	AA	AG	AA	AA	AG	AG	AA	AG	AA	AG	AG	AG	AA	AG	AA	AG	AG	AA	AG	AA	AA	AA	AG	AG	AA	AA	AA	AG	AG	AG	AA	AA	AG	NN	AG
X1561	T/C	1	1737	+	slaf	S	NA	NA	fish	NA	CT	CC	CC	CT	CT	CC	CT	CT	NN	CC	CT	NN	CT	NN	CC	CC	CT	CC	CT	CC	CC	NN	NN	CT	CT	CT	CC	CC	CT	CT	NN	NN	NN	CC	CT	CT	NN	CT	CC
X5725	T/G	1	1737	+	slaf	S	NA	NA	fish	NA	NN	GT	GT	TT	NN	GT	NN	TT	GT	GT	TT	GT	NN	GT	GT	GT	NN	GT	TT	GT	GT	NN	GT	TT	NN	TT	GT	GT	TT	TT	TT	GT	GT	GT	NN	TT	GT	NN	GT
X3720	A/C	1	1737	+	slaf	S	NA	NA	fish	NA	AC	NN	NN	AC	AC	NN	AC	AC	NN	NN	AC	NN	AC	CC	CC	NN	AC	CC	AC	CC	CC	AC	CC	AC	AC	AC	CC	NN	AC	AC	AC	NN	CC	NN	AC	AC	NN	AC	NN
X1496	C/G	1	1737	+	slaf	S	NA	NA	fish	NA	CG	CC	CC	CG	CG	NN	CG	CG	NN	NN	CG	NN	NN	NN	NN	CC	CG	CC	CG	CC	NN	CG	NN	CG	CG	CG	CC	NN	CG	CG	CG	NN	CC	NN	CG	CG	NN	CG	NN
X1418	A/G	1	1737	+	slaf	S	NA	NA	fish	NA	GG	AG	AG	GG	NN	AG	GG	NN	AA	AA	NN	NN	GG	AG	AG	AG	NN	AG	GG	AG	AA	GG	NN	NN	GG	NN	AG	AA	NN	NN	NN	AG	AG	NN	GG	NN	AG	NN	AG
X3483	A/C	1	1737	+	slaf	S	NA	NA	fish	NA	NN	CC	NN	NN	AA	CC	NN	AA	AC	AC	AA	AC	AC	CC	CC	CC	AA	CC	NN	CC	AC	AC	AC	AA	AC	AA	CC	AC	AA	AA	NN	CC	CC	AC	AA	AA	CC	AA	CC
X1639	T/C	1	1737	+	slaf	S	NA	NA	fish	NA	NN	CT	CT	NN	CC	NN	NN	NN	CT	CT	CC	NN	CC	CT	CT	NN	NN	CT	CC	CT	CT	CC	CT	CC	NN	CC	CT	NN	NN	CC	NN	NN	CT	CT	NN	CC	CT	NN	CT
X1122	T/C	1	1737	+	slaf	S	NA	NA	fish	NA	TT	CT	CT	TT	TT	CT	TT	TT	CT	CT	TT	CT	TT	CT	CT	CT	TT	CT	TT	CT	CT	TT	CT	TT	TT	TT	CT	CT	TT	TT	TT	CT	CT	CT	TT	TT	CT	TT	CT
X5826	A/C	1	1737	+	slaf	S	NA	NA	fish	NA	AC	AA	AA	AC	AC	AA	AC	AC	NN	AA	AC	NN	AC	AA	AA	AA	AC	AA	AC	AA	NN	AC	NN	AC	AC	AC	AA	NN	AC	AC	AC	AA	AA	NN	AC	AC	AA	AC	NN
X4076	T/C	1	1737	+	slaf	S	NA	NA	fish	NA	CT	CC	CC	CT	CT	CC	CT	CT	CC	CC	CT	CC	CT	CC	CC	CC	CT	CC	CT	CC	CC	CT	CC	CT	CT	CT	CC	CC	CT	CT	CT	CC	CC	CC	CT	CT	CC	CT	CC
X386	T/C	1	1737	+	slaf	S	NA	NA	fish	NA	CC	CT	CT	CC	CC	CT	NN	CC	CT	CT	CC	NN	NN	NN	CT	CT	NN	CT	CC	CT	CT	CC	CT	CC	NN	CC	CT	NN	CC	NN	NN	CT	CT	CT	CC	CC	NN	NN	CT
X6187	C/G	1	1737	+	slaf	S	NA	NA	fish	NA	GG	CG	CG	GG	GG	NN	GG	GG	NN	CG	GG	CG	GG	CG	CG	CG	GG	CG	GG	CG	CG	GG	CG	GG	GG	GG	CG	CG	GG	GG	GG	CG	CG	NN	GG	GG	CG	GG	NN
X3458	A/G	1	1737	+	slaf	S	NA	NA	fish	NA	AA	AG	AG	AA	AA	AG	AA	AA	AG	AG	AA	AG	AA	AG	AG	AG	AA	AG	AA	AG	AG	AA	AG	AA	AA	AA	AG	AG	AA	AA	AA	AG	AG	AG	AA	AA	AG	AA	AG
X1540	A/G	1	1737	+	slaf	S	NA	NA	fish	NA	NN	NN	NN	NN	NN	NN	NN	NN	AG	AG	NN	AG	NN	NN	NN	NN	NN	NN	NN	GG	AG	NN	AG	NN	NN	NN	NN	AG	NN	NN	NN	NN	NN	AG	NN	AA	NN	NN	NN
X6693	T/C	1	1737	+	slaf	S	NA	NA	fish	NA	CC	CT	CT	CC	CC	CT	NN	NN	CT	CT	CC	CT	CC	CT	CT	CT	NN	CT	NN	CT	CT	CC	CT	CC	NN	CC	CT	CT	NN	CC	CC	CT	CT	CT	CC	CC	CT	NN	CT
X3041	T/C	1	1737	+	slaf	S	NA	NA	fish	NA	CT	NN	NN	CT	NN	NN	CT	NN	CT	NN	NN	CT	NN	TT	NN	NN	NN	NN	CT	TT	CT	NN	CT	NN	NN	NN	TT	CT	NN	NN	CT	TT	TT	CT	CT	CC	NN	NN	NN
X4499	T/C	1	1737	+	slaf	S	NA	NA	fish	NA	TT	CT	CT	TT	NN	CT	TT	NN	CC	NN	NN	CC	TT	CT	CT	CT	NN	CT	TT	CT	NN	TT	NN	NN	TT	NN	CT	NN	NN	NN	NN	CT	CT	NN	TT	NN	CT	NN	CT
X2280	T/C	1	1737	+	slaf	S	NA	NA	fish	NA	CT	CC	CC	CT	CT	CC	CT	CT	CC	NN	CT	CC	CT	CC	CC	CC	CT	CC	CT	CC	CC	CT	CC	CT	CT	CT	CC	CC	CT	CT	CT	CC	CC	CC	CT	CT	CC	CT	CC
X1123	A/G	1	1737	+	slaf	S	NA	NA	fish	NA	AA	AG	AG	AA	AA	AG	AA	AA	AG	AG	AA	NN	AA	AG	AG	AG	AA	AG	AA	AG	AG	AA	AG	AA	AA	AA	AG	AG	AA	AA	AA	AG	AG	AG	AA	AA	AG	AA	AG
X2450	T/G	1	1737	+	slaf	S	NA	NA	fish	NA	TT	GT	GT	TT	NN	GT	TT	TT	GT	GT	TT	TT	TT	GT	GT	GT	TT	GT	TT	GT	GT	TT	GT	TT	TT	TT	GT	GT	NN	TT	TT	GT	GT	GT	TT	TT	GT	NN	GT
X1126	A/G	1	1737	+	slaf	S	NA	NA	fish	NA	AG	AA	AA	AG	AG	AA	AG	AG	AA	AA	AG	AA	AG	AA	AA	AA	AG	AA	AG	AA	NN	AG	AA	AG	AG	AG	AA	AA	AG	AG	AG	AA	AA	AA	AG	AG	AA	AG	AA
X2073	A/T	1	1737	+	slaf	S	NA	NA	fish	NA	AT	AA	AA	AT	TT	AA	AT	TT	AT	AT	TT	AT	AT	AA	AA	AA	TT	AA	AT	AA	AT	AT	AT	TT	AT	TT	AA	AT	TT	TT	AT	AA	AA	AT	AT	TT	AA	TT	AA
X2448	A/C	1	1737	+	slaf	S	NA	NA	fish	NA	AC	AA	AA	AC	NN	AA	AC	CC	AC	AC	CC	CC	AC	AA	AA	AA	CC	AA	AC	AA	AC	AC	AC	CC	AC	CC	AA	AC	NN	CC	AC	AA	AA	AC	AC	CC	AA	NN	AA
X4684	T/G	1	1737	+	slaf	S	NA	NA	fish	NA	GT	NN	GT	GT	TT	NN	NN	NN	NN	NN	TT	NN	GT	GG	NN	NN	NN	NN	GT	NN	NN	GT	NN	NN	GT	TT	GG	GT	NN	TT	GT	GG	NN	GT	GT	NN	GG	NN	NN
X2452	T/C	1	1737	+	slaf	S	NA	NA	fish	NA	CC	CT	CT	CC	NN	CT	CC	CC	CT	CT	CC	CC	CC	CT	CT	CT	CC	CT	CC	CT	CT	CC	CT	CC	CC	CC	CT	CT	NN	CC	CC	CT	CT	CT	CC	CC	CT	NN	CT
X1560	A/T	1	1737	+	slaf	S	NA	NA	fish	NA	AT	AA	AA	AT	AT	AA	AT	AT	NN	AA	AT	NN	AT	NN	AA	AA	AT	NN	AT	AA	AA	AT	NN	AT	AT	AT	AA	AA	AT	AT	NN	NN	NN	AA	AT	AT	NN	AT	AA
X1125	A/T	1	1737	+	slaf	S	NA	NA	fish	NA	AT	TT	TT	AT	AT	TT	AT	AT	TT	TT	AT	TT	AT	TT	TT	TT	AT	TT	AT	TT	NN	AT	TT	AT	AT	AT	TT	TT	AT	AT	AT	TT	TT	TT	AT	AT	TT	AT	TT
X2453	T/C	1	1737	+	slaf	S	NA	NA	fish	NA	TT	CT	CT	TT	NN	CT	TT	TT	CT	CT	TT	TT	TT	CT	CT	CT	TT	CT	TT	CT	CT	TT	CT	TT	TT	TT	CT	CT	NN	TT	TT	CT	CT	CT	TT	TT	CT	NN	CT
X1499	T/C	1	1737	+	slaf	S	NA	NA	fish	NA	CC	CT	CT	CC	CC	CT	CC	CC	CT	CT	CC	CT	CC	CT	CT	CT	CC	CT	CC	CT	CT	CC	CT	CC	CC	CC	CT	CT	CC	CC	NN	CT	CT	CT	CC	CC	CT	CC	CT
X2254	T/C	1	1737	+	slaf	S	NA	NA	fish	NA	TT	CT	CT	TT	TT	CT	TT	TT	CT	CT	TT	CT	TT	CT	CT	CT	TT	CT	TT	CT	CT	TT	CT	TT	TT	TT	CT	CT	TT	TT	TT	CT	CT	NN	TT	TT	CT	TT	CT
X5920	T/G	1	1737	+	slaf	S	NA	NA	fish	NA	GG	GT	GT	NN	GG	GT	GG	NN	GT	GT	GG	NN	GG	GT	GT	GT	GG	GT	GG	GT	GT	NN	GT	NN	GG	GG	GT	NN	NN	GG	NN	GT	GT	GT	GG	GG	GT	NN	GT
X1635	T/C	1	1737	+	slaf	S	NA	NA	fish	NA	TT	CT	CT	TT	TT	CT	TT	TT	CT	CT	NN	CT	TT	CT	CT	CT	TT	CT	TT	CT	CT	TT	CT	TT	NN	TT	CT	CT	TT	TT	TT	CT	CT	CT	TT	TT	CT	NN	CT
X939	A/T	1	1737	+	slaf	S	NA	NA	fish	NA	AA	AT	AT	AA	AA	AT	AA	NN	AT	AT	AA	AT	AA	AT	AT	AT	AA	AT	AA	AT	NN	AA	AT	AA	AA	AA	AT	AT	AA	NN	AA	AT	AT	AT	AA	AA	AT	AA	AT
X1559	T/C	1	1737	+	slaf	S	NA	NA	fish	NA	CT	CC	CC	CT	NN	CC	CT	NN	NN	CT	TT	NN	CT	NN	NN	CC	TT	NN	CT	CC	CT	CT	CT	NN	CT	TT	CC	CT	NN	NN	NN	NN	NN	CT	CT	NN	NN	NN	NN
X1127	A/G	1	1737	+	slaf	S	NA	NA	fish	NA	AA	AG	AG	AA	AA	AG	AA	AA	AG	AG	AA	AG	AA	AG	AG	AG	AA	AG	AA	AG	AG	AA	AG	AA	AA	AA	AG	AG	AA	AA	AA	AG	AG	AG	AA	AA	AG	AA	AG
X2279	T/C	1	1737	+	slaf	S	NA	NA	fish	NA	TT	CT	CT	TT	TT	CT	TT	NN	CT	CT	TT	CT	TT	CT	CT	CT	TT	CT	TT	CT	CT	TT	CT	TT	TT	TT	CT	CT	TT	TT	TT	CT	CT	CT	TT	TT	CT	TT	CT
X5921	T/C	1	1737	+	slaf	S	NA	NA	fish	NA	TT	CT	CT	NN	TT	CT	TT	NN	CT	CT	TT	NN	TT	CT	CT	CT	TT	CT	TT	CT	CT	NN	CT	NN	TT	TT	CT	NN	NN	TT	NN	CT	CT	CT	TT	TT	CT	NN	CT
X2071	A/C	1	1737	+	slaf	S	NA	NA	fish	NA	AC	CC	CC	AC	AA	CC	AC	AA	AC	AC	AA	AC	AC	CC	CC	CC	AA	CC	AC	CC	AC	AC	AC	AA	AC	AA	CC	AC	AA	AA	AC	CC	CC	AC	AC	AA	CC	AA	CC
X968	A/G	1	1737	+	slaf	S	NA	NA	fish	NA	GG	AG	AG	GG	GG	AG	GG	GG	AG	AG	GG	AG	GG	AG	AG	AG	GG	AG	GG	AG	AG	GG	AG	GG	GG	GG	AG	AG	GG	GG	GG	AG	AG	AG	GG	GG	AG	GG	AG
X2451	T/C	1	1737	+	slaf	S	NA	NA	fish	NA	CC	CT	CT	CC	NN	CT	CC	CC	CT	CT	CC	CC	CC	CT	CT	CT	CC	CT	CC	CT	CT	CC	CT	CC	CC	CC	CT	CT	NN	CC	CC	CT	CT	CT	CC	CC	CT	NN	CT
X1617	A/G	1	1737	+	slaf	S	NA	NA	fish	NA	AG	NN	AA	AG	AG	NN	AG	AG	AA	AA	AG	AA	AG	AA	AA	NN	AG	NN	AG	AA	AA	AG	AA	AG	AG	AG	AA	AA	AG	AG	AG	AA	NN	NN	AG	AG	AA	AG	NN
X1562	T/C	1	1737	+	slaf	S	NA	NA	fish	NA	TT	CT	CT	NN	NN	CT	TT	NN	CT	CT	TT	CT	TT	CT	CT	CT	TT	CT	TT	CT	CT	NN	CT	NN	TT	TT	CT	CT	NN	NN	NN	CT	NN	CT	TT	TT	CT	NN	CT
X4077	T/C	1	1737	+	slaf	S	NA	NA	fish	NA	CT	TT	TT	CT	CT	TT	CT	CT	TT	TT	CT	TT	CT	TT	TT	TT	CT	TT	CT	TT	TT	CT	TT	CT	CT	CT	TT	TT	CT	CT	CT	TT	TT	TT	CT	CT	TT	CT	TT
X4866	T/C	1	1737	+	slaf	S	NA	NA	fish	NA	CT	CC	NN	CT	CT	NN	CT	CT	NN	NN	CT	NN	CT	NN	NN	NN	CT	NN	CT	NN	NN	CT	NN	NN	CT	CT	CC	NN	CT	CT	CT	NN	CC	NN	CT	CT	NN	CT	NN
X41	A/G	1	1737	+	slaf	S	NA	NA	fish	NA	NN	AG	AG	GG	GG	AG	NN	NN	AG	NN	GG	AG	NN	AG	AG	AG	GG	AG	GG	AG	AG	NN	NN	GG	NN	GG	AG	NN	NN	GG	NN	AG	AG	AG	GG	GG	AG	NN	NN
X1538	T/C	1	1737	+	slaf	S	NA	NA	fish	NA	NN	TT	TT	CT	NN	NN	NN	NN	CT	CT	CC	CT	CT	NN	NN	NN	NN	NN	NN	TT	CT	CT	CT	NN	CT	NN	TT	CT	NN	NN	CT	NN	NN	CT	CT	CC	NN	CC	NN
X42	A/T	1	1737	+	slaf	S	NA	NA	fish	NA	NN	AT	AT	TT	TT	AT	NN	NN	AT	NN	TT	AT	NN	AT	AT	AT	TT	AT	TT	AT	AT	NN	NN	TT	NN	TT	AT	NN	NN	TT	NN	AT	AT	AT	TT	TT	AT	NN	NN
X2038	C/G	1	1737	+	slaf	S	NA	NA	fish	NA	GG	CG	CG	GG	GG	CG	GG	GG	CG	CG	GG	CG	GG	CG	CG	CG	GG	CG	GG	CG	CG	GG	CG	GG	GG	GG	CG	CG	GG	GG	GG	CG	CG	CG	GG	GG	CG	GG	NN
X1170	T/G	1	1737	+	slaf	S	NA	NA	fish	NA	GT	NN	GG	GT	NN	GG	GT	NN	NN	GT	TT	NN	NN	NN	NN	NN	NN	NN	GT	GG	NN	GT	GT	TT	GT	TT	GG	GT	NN	NN	GT	NN	NN	GT	GT	TT	GG	TT	NN
X6558	T/C	1	1737	+	slaf	S	NA	NA	fish	NA	CT	NN	TT	CT	CC	TT	CT	CC	CT	CT	CC	CT	CT	TT	TT	TT	CC	TT	CT	TT	CT	CT	CT	CC	CT	CC	TT	CT	CC	CC	CT	TT	TT	CT	CT	CC	TT	NN	TT
X1124	A/T	1	1737	+	slaf	S	NA	NA	fish	NA	AA	AT	AT	AA	AT	AT	AA	AT	TT	TT	AT	TT	AA	AT	AT	AT	AT	AT	AA	AT	NN	AA	TT	AT	AA	AT	AT	TT	AT	AT	AA	AT	AT	NN	AA	AT	AT	AT	AT
X6148	A/G	1	1737	+	slaf	S	NA	NA	fish	NA	AG	AA	AA	AG	GG	AA	AG	NN	AG	AG	GG	AG	AG	AA	AA	AA	GG	AA	AG	AA	AG	AG	AG	GG	NN	GG	AA	AG	NN	GG	AG	AA	AA	NN	AG	GG	AA	GG	AA
X274	T/C	1	1737	+	slaf	S	NA	NA	fish	NA	CT	NN	TT	CT	NN	NN	CT	CC	CT	CT	CC	CT	NN	TT	TT	TT	CC	TT	CT	TT	CT	CT	CT	CC	NN	CC	TT	NN	CC	CC	CT	TT	TT	CT	CT	NN	TT	CC	NN
X6188	T/C	1	1737	+	slaf	S	NA	NA	fish	NA	CT	CC	NN	CT	TT	NN	CT	TT	NN	CT	TT	CT	CT	CC	CC	CC	TT	CC	CT	CC	CT	CT	CT	TT	CT	TT	CC	CT	TT	TT	CT	CC	CC	NN	CT	TT	CC	TT	CC
X4500	A/T	1	1737	+	slaf	S	NA	NA	fish	NA	TT	AT	AT	TT	NN	AT	TT	NN	AA	AT	NN	AA	TT	AT	AT	AT	NN	AT	TT	AT	NN	TT	NN	NN	TT	NN	AT	NN	NN	NN	NN	AT	AT	NN	TT	NN	AT	NN	AT
X6463	A/G	1	1737	+	slaf	S	NA	NA	fish	NA	GG	AG	AG	GG	NN	AG	NN	NN	AA	AA	NN	AA	GG	AG	AG	AG	NN	AG	GG	AG	AA	GG	AA	NN	NN	NN	AG	NN	NN	NN	GG	AG	AG	NN	GG	NN	AG	NN	AG
X6545	A/G	1	1788	+	slaf	S	NA	NA	fish	NA	NN	AG	AG	GG	GG	NN	GG	GG	NN	NN	GG	AG	GG	NN	NN	AG	GG	NN	GG	AG	AG	NN	AG	GG	GG	GG	AG	AG	GG	GG	NN	AG	AG	AG	GG	GG	AG	GG	NN
X4867	A/T	1	1788	+	slaf	S	NA	NA	fish	NA	AT	TT	NN	AT	NN	NN	AT	NN	NN	NN	NN	NN	AT	NN	NN	AT	AA	NN	AT	NN	NN	AT	NN	NN	AT	AA	TT	NN	AA	AA	AT	NN	TT	NN	AT	AA	NN	NN	NN
X5724	C/G	1	1788	+	slaf	S	NA	NA	fish	NA	CG	NN	GG	CG	CG	GG	CG	CG	GG	GG	CG	NN	CG	GG	GG	NN	CG	GG	CG	GG	GG	CG	GG	CG	CG	CG	GG	NN	CG	CG	CG	GG	GG	GG	CG	CG	GG	CG	GG
X6540	A/G	1	1788	+	slaf	S	NA	NA	fish	NA	NN	AG	AG	GG	GG	NN	GG	GG	NN	NN	GG	AG	GG	NN	NN	AG	GG	NN	GG	AG	AG	NN	AG	GG	GG	GG	AG	AG	GG	GG	NN	AG	AG	AG	GG	GG	AG	GG	NN
X6542	A/T	1	1788	+	slaf	S	NA	NA	fish	NA	NN	AT	AT	AA	AA	NN	AA	AA	NN	NN	AA	AT	AA	NN	NN	AT	AA	NN	AA	AT	AT	NN	AT	AA	AA	AA	AT	AT	AA	AA	NN	AT	AT	AT	AA	AA	AT	AA	NN
X3044	A/C	1	1788	+	slaf	S	NA	NA	fish	NA	NN	NN	NN	NN	NN	NN	NN	NN	AC	NN	NN	AC	NN	NN	NN	NN	NN	NN	NN	NN	AC	NN	AC	NN	NN	NN	NN	AC	NN	NN	NN	NN	CC	AC	NN	AA	NN	NN	NN
X2773	A/G	1	1788	+	slaf	S	NA	NA	fish	NA	NN	AG	AG	AG	NN	AG	AA	NN	NN	GG	NN	GG	NN	AG	AG	AG	NN	AG	NN	AG	GG	AA	GG	NN	NN	GG	AG	NN	NN	NN	NN	AG	AG	GG	NN	NN	AG	NN	AG
X6544	T/G	1	1788	+	slaf	S	NA	NA	fish	NA	NN	GT	GT	TT	TT	NN	TT	TT	NN	NN	TT	GT	TT	NN	NN	GT	TT	NN	TT	GT	GT	NN	GT	TT	TT	TT	GT	GT	TT	TT	NN	GT	GT	GT	TT	TT	GT	TT	NN
X6543	A/G	1	1788	+	slaf	S	NA	NA	fish	NA	NN	AG	AG	GG	GG	NN	GG	GG	NN	NN	GG	AG	GG	NN	NN	AG	GG	NN	GG	AG	AG	NN	AG	GG	GG	GG	AG	AG	GG	GG	NN	AG	AG	AG	GG	GG	AG	GG	NN
X3043	A/T	1	1788	+	slaf	S	NA	NA	fish	NA	NN	AT	AT	NN	NN	AT	TT	NN	AT	AT	NN	AT	NN	AT	AT	AT	NN	AT	TT	AT	AT	TT	AT	NN	NN	NN	AT	AT	NN	NN	NN	AT	AT	AT	NN	TT	AT	NN	AT
X6541	A/G	1	1788	+	slaf	S	NA	NA	fish	NA	NN	AG	AG	AA	AA	NN	AA	AA	NN	NN	AA	AG	AA	NN	NN	AG	AA	NN	AA	AG	AG	NN	AG	AA	AA	AA	AG	AG	AA	AA	NN	AG	AG	AG	AA	AA	AG	AA	NN
X4200	T/C	1	1890	+	slaf	S	NA	NA	fish	NA	CT	CC	CC	CT	CT	NN	CT	CT	NN	NN	CT	CC	CT	CC	CC	CC	NN	CC	CT	CC	NN	CT	NN	CT	CC	CT	CC	NN	CT	CT	CT	CC	NN	NN	CT	CT	CC	NN	CC
X4198	A/G	1	1890	+	slaf	S	NA	NA	fish	NA	AG	GG	GG	AG	AG	NN	AG	AG	NN	NN	AG	GG	AG	GG	GG	GG	NN	GG	AG	GG	NN	AG	NN	AG	NN	AG	GG	NN	AG	AG	AG	GG	NN	NN	AG	AG	GG	NN	GG
X4199	T/C	1	1890	+	slaf	S	NA	NA	fish	NA	CT	TT	TT	CT	CC	NN	CT	CC	NN	NN	CC	NN	CT	TT	NN	TT	CC	TT	CT	NN	NN	CT	NN	CC	NN	CC	TT	NN	NN	CC	CT	TT	NN	NN	CT	NN	TT	NN	NN
X6222	T/C	1	1941	+	slaf	S	NA	NA	fish	NA	CT	CC	CC	CT	NN	CC	CT	NN	NN	CT	TT	NN	CT	CC	NN	CC	NN	CC	CT	CC	CT	CT	CT	TT	CT	TT	CC	CT	TT	TT	CT	CC	CC	CT	CT	NN	CC	NN	CC
X5894	A/C	1	1992	+	slaf	S	NA	NA	fish	NA	CC	AC	AC	CC	CC	AC	CC	CC	AC	AC	CC	AC	CC	AC	AC	AC	CC	AC	CC	AC	AC	CC	AC	CC	CC	CC	AC	AC	CC	CC	CC	AC	AC	AC	CC	CC	AC	CC	AC
X2880	A/C	1	1992	+	slaf	S	NA	NA	fish	NA	CC	AC	AC	CC	CC	AC	CC	CC	AC	AC	CC	AC	CC	AC	AC	AC	CC	AC	CC	AC	AC	CC	AC	CC	CC	CC	AC	AC	CC	CC	CC	AC	NN	AC	CC	CC	AC	CC	AC
X5177	A/G	1	1992	+	slaf	S	NA	NA	fish	NA	NN	AA	NN	NN	NN	AA	NN	NN	AG	AG	GG	AG	NN	AA	AA	AA	GG	AA	NN	AA	AG	NN	AG	GG	NN	GG	AA	AG	NN	GG	NN	AA	AG	AG	NN	GG	AA	NN	NN
X5176	T/C	1	1992	+	slaf	S	NA	NA	fish	NA	NN	TT	NN	NN	CC	TT	NN	NN	CT	CT	CC	CT	NN	TT	TT	TT	CC	NN	NN	TT	CT	NN	CT	CC	NN	CC	TT	CT	NN	CC	NN	TT	CT	CT	NN	CC	TT	NN	NN
X6269	T/G	1	1992	+	slaf	S	NA	NA	fish	NA	GT	GT	GT	GT	GG	NN	GT	NN	GG	GG	GG	NN	GT	GT	GT	GT	GG	GT	GT	GT	GG	GT	NN	GG	GT	GG	GT	GG	NN	GG	GT	GT	NN	NN	NN	NN	GT	NN	GT
X6270	A/G	1	1992	+	slaf	S	NA	NA	fish	NA	AG	AG	AG	AG	GG	AG	AG	NN	GG	GG	GG	NN	AG	AG	AG	AG	GG	AG	AG	AG	GG	AG	NN	GG	AG	GG	AG	GG	NN	GG	AG	AG	NN	NN	NN	NN	AG	NN	AG
X2878	T/C	1	1992	+	slaf	S	NA	NA	fish	NA	TT	CT	CT	TT	TT	CT	TT	TT	CT	CT	TT	CT	TT	CT	CT	CT	TT	CT	TT	CT	CT	TT	CT	TT	TT	TT	CT	CT	TT	TT	TT	CT	NN	CT	TT	TT	CT	TT	CT
X3042	A/G	1	2043	+	slaf	S	NA	NA	fish	NA	NN	AG	AG	AG	NN	AG	AG	NN	AA	AA	NN	AA	NN	AG	AG	NN	NN	NN	AG	AG	AA	AG	AA	NN	NN	NN	AG	NN	NN	NN	AG	NN	AA	NN	AG	AA	AG	NN	AG
X6253	T/G	1	2043	+	slaf	S	NA	NA	fish	NA	NN	NN	GG	GT	GT	GG	GT	GT	NN	NN	GT	NN	NN	GG	NN	GG	GT	GG	NN	GG	NN	GT	NN	NN	GT	GT	GG	NN	GT	GT	GT	NN	NN	NN	GT	GT	NN	GT	NN
X6252	T/C	1	2043	+	slaf	S	NA	NA	fish	NA	NN	CT	CT	CC	CT	CT	CC	CT	NN	NN	CT	NN	NN	CT	CT	CT	CT	CT	NN	CT	NN	CC	NN	NN	NN	CT	CT	NN	NN	CT	NN	NN	NN	NN	CC	CT	CT	NN	CT
X758	A/T	1	2145	+	slaf	S	NA	NA	fish	NA	AT	AA	AA	AT	AT	AA	AT	AT	AA	AA	AT	AT	AT	AA	NN	NN	AT	NN	AT	AA	NN	AT	AA	AT	AT	AT	AA	NN	AT	AT	AT	AA	NN	NN	AT	AT	AA	AT	AA
X5346	C/G	1	2247	+	slaf	S	NA	NA	fish	NA	CG	NN	NN	CG	CC	NN	NN	CC	NN	CC	CC	NN	CG	GG	NN	NN	CC	GG	CG	NN	NN	NN	NN	NN	CG	CC	GG	NN	CC	CC	CG	GG	NN	NN	CG	CC	NN	NN	NN
X5321	A/G	1	2247	+	slaf	S	NA	NA	fish	NA	AG	AA	AA	AG	AG	AA	AG	AG	AA	AA	AG	AG	AG	AA	AA	AA	AG	AA	AG	AA	AA	AA	NN	AG	AG	AG	AA	NN	AG	AG	AG	AA	AA	NN	AG	AG	AA	AG	AA
X4513	A/G	1	2247	+	slaf	S	NA	NA	fish	NA	AG	AA	AA	AG	GG	AA	AG	GG	AG	AG	GG	GG	AG	AA	AA	AA	GG	AA	AG	AA	AG	AA	AG	GG	AG	GG	AA	AG	GG	GG	AG	AA	AG	AG	AG	GG	AA	GG	AA
X3270	A/G	1	2247	+	slaf	S	NA	NA	fish	NA	GG	AG	AG	NN	GG	AG	GG	GG	AG	AG	GG	NN	GG	AG	AG	AG	GG	AG	GG	AG	AG	AG	AG	GG	GG	NN	AG	AG	NN	GG	NN	AG	AG	AG	GG	GG	AG	NN	AG
X5371	T/C	1	2247	+	slaf	S	NA	NA	fish	NA	CT	CC	CC	CT	TT	CC	CT	TT	CT	CT	TT	TT	CT	CC	CC	CC	TT	CC	CT	CC	CT	CC	CT	TT	NN	NN	CC	CT	TT	TT	CT	NN	CT	CT	CT	TT	CC	NN	NN
X5369	A/G	1	2247	+	slaf	S	NA	NA	fish	NA	AG	GG	GG	AG	AA	GG	AG	AA	AG	AG	AA	AA	AG	GG	GG	GG	AA	GG	AG	GG	AG	GG	AG	AA	NN	NN	GG	AG	AA	AA	AG	NN	AG	AG	AG	AA	GG	NN	NN
X2442	T/C	1	2247	+	slaf	S	NA	NA	fish	NA	NN	CT	CT	CC	CC	NN	NN	CC	NN	NN	CC	NN	CC	CT	NN	CT	CC	CT	CC	CT	NN	CT	CT	CC	CC	CC	CT	NN	CC	CC	NN	CT	CT	NN	CC	NN	CT	NN	NN
X5368	A/G	1	2247	+	slaf	S	NA	NA	fish	NA	AG	GG	GG	AG	AA	GG	AG	AA	AG	AG	AA	AA	AG	GG	GG	GG	AA	GG	AG	GG	AG	GG	AG	AA	NN	NN	GG	AG	AA	AA	AG	NN	AG	AG	AG	AA	GG	NN	NN
X5370	A/G	1	2247	+	slaf	S	NA	NA	fish	NA	AG	AA	AA	AG	GG	AA	AG	GG	AG	AG	GG	GG	AG	AA	AA	AA	GG	AA	AG	AA	AG	AA	AG	GG	NN	NN	AA	AG	GG	GG	AG	NN	AG	AG	AG	GG	AA	NN	NN
X5161	T/G	1	2349	+	slaf	S	NA	NA	fish	NA	GG	GG	GG	GG	GT	GG	GG	GT	GT	GT	GT	GT	GG	NN	GG	NN	GT	GG	GG	GG	GT	GG	GT	GT	GG	GT	GG	GT	GT	GT	GG	GG	GT	GT	GG	GT	GG	GT	GG
X5162	A/G	1	2349	+	slaf	S	NA	NA	fish	NA	GG	GG	GG	GG	AG	GG	GG	AG	AG	AG	AG	AG	GG	NN	GG	NN	AG	GG	GG	GG	AG	GG	AG	AG	GG	AG	GG	AG	AG	AG	GG	GG	AG	AG	GG	AG	GG	AG	GG
X5686	T/C	1	2400	+	slaf	S	NA	NA	fish	NA	CT	NN	CT	CT	NN	NN	CT	NN	NN	NN	CC	NN	CT	NN	NN	NN	CC	NN	CT	NN	NN	NN	NN	NN	CT	CC	NN	NN	NN	NN	CT	NN	NN	NN	CT	CC	NN	CC	NN
X5687	A/G	1	2400	+	slaf	S	NA	NA	fish	NA	AG	NN	AG	AG	NN	NN	AG	NN	NN	NN	AA	NN	AG	NN	NN	NN	AA	NN	AG	NN	NN	NN	NN	NN	AG	AA	NN	NN	NN	NN	AG	NN	NN	NN	AG	AA	NN	NN	NN
X5688	T/C	1	2604	+	slaf	S	NA	NA	fish	NA	CT	CC	CC	CT	CT	CC	CT	CT	NN	CC	CT	CT	CT	NN	NN	CC	CT	CC	CT	CC	CC	CC	CC	CT	CT	CT	CC	NN	CT	CC	CT	NN	CC	CC	CT	CT	NN	CT	NN
X1027	A/G	1	2757	+	slaf	S	NA	NA	fish	NA	GG	AG	AG	NN	GG	AG	NN	GG	AG	AG	GG	NN	NN	AG	GG	AG	GG	AG	NN	AG	AG	AG	AG	GG	NN	GG	AG	NN	GG	AG	NN	AG	AG	AG	NN	AG	AG	NN	AG
X1029	A/C	1	2757	+	slaf	S	NA	NA	fish	NA	AA	AC	AC	NN	AA	AC	NN	AA	AC	AC	AA	NN	NN	AC	AA	AC	AA	AC	NN	AC	AC	AC	AC	AA	NN	AA	AC	NN	AA	AC	NN	AC	AC	AC	NN	AC	AC	NN	AC
X1030	A/C	1	2757	+	slaf	S	NA	NA	fish	NA	CC	AC	AC	NN	CC	AC	NN	CC	AC	AC	CC	NN	NN	AC	CC	AC	CC	AC	NN	AC	AC	AC	AC	CC	NN	CC	AC	NN	CC	AC	NN	AC	AC	AC	NN	AC	AC	NN	AC
X1028	T/C	1	2757	+	slaf	S	NA	NA	fish	NA	CC	CT	CT	NN	CC	CT	NN	CC	CT	CT	CC	NN	NN	CT	CC	CT	CC	CT	NN	CT	CT	CT	CT	CC	NN	CC	CT	NN	CC	CT	NN	CT	CT	CT	NN	CT	CT	NN	CT
X1026	C/G	1	2757	+	slaf	S	NA	NA	fish	NA	GG	CG	CG	NN	GG	CG	NN	GG	CG	CG	GG	NN	NN	CG	GG	CG	GG	CG	NN	CG	CG	CG	CG	GG	NN	GG	CG	NN	GG	CG	NN	CG	CG	CG	NN	CG	CG	NN	CG
X1914	A/G	2	0	+	slaf	S	NA	NA	fish	NA	AG	NN	AG	AA	AG	NN	AG	AA	AG	AG	AG	AG	AA	NN	AA	AG	AA	AG	AG	AG	AA	AA	AG	AG	AG	AG	AG	NN	AG	AG	AG	AA	AA	AA	AA	AG	AA	NN	NN
X2296	T/C	2	153	+	slaf	S	NA	NA	fish	NA	CT	CT	CC	CT	NN	CT	CC	NN	NN	CT	CT	NN	CC	CT	CT	CT	CT	CT	NN	NN	NN	NN	NN	CT	NN	NN	CT	NN	CT	NN	CT	CT	CC	NN	NN	CC	CT	CT	NN
X2297	T/G	2	204	+	slaf	S	NA	NA	fish	NA	TT	TT	GT	NN	GT	TT	GT	NN	GT	NN	TT	NN	GT	NN	NN	NN	GT	TT	GT	GT	GT	GT	GT	NN	GT	NN	TT	NN	NN	GT	NN	GT	GT	GT	GT	GT	NN	NN	GT
X4400	T/C	2	204	+	slaf	S	NA	NA	fish	NA	CT	CT	NN	CT	NN	CT	NN	CT	NN	CT	CT	CT	NN	CT	CT	CT	NN	CT	CC	CC	NN	NN	NN	CT	NN	CT	CT	CT	CT	NN	NN	NN	NN	NN	NN	NN	CT	CT	NN
X4401	T/C	2	204	+	slaf	S	NA	NA	fish	NA	CT	NN	NN	CC	NN	NN	NN	CC	NN	CT	CT	CT	NN	CT	CT	CT	NN	CT	CC	TT	NN	NN	NN	CT	NN	CT	CT	CC	CT	NN	NN	NN	NN	NN	NN	NN	CC	NN	NN
X512	T/C	2	255	+	slaf	S	NA	NA	fish	NA	CC	NN	NN	NN	NN	NN	NN	NN	CT	NN	CT	NN	CT	NN	NN	CC	CT	NN	NN	CC	CT	CT	CT	CC	CT	CC	CC	NN	CC	CT	NN	CC	CT	NN	NN	CT	CC	CC	CT
X971	A/C	2	255	+	slaf	S	NA	NA	fish	NA	CC	CC	AC	NN	NN	CC	AC	NN	AC	CC	AC	CC	AC	NN	CC	CC	AC	CC	AC	AC	AC	AC	AC	CC	AC	NN	NN	NN	NN	AC	NN	AC	AC	AC	AC	AC	NN	NN	AC
X1073	C/G	2	255	+	slaf	S	NA	NA	fish	NA	NN	NN	CG	NN	CG	NN	CG	NN	CG	NN	CG	NN	CC	NN	GG	GG	CC	GG	CC	CG	CG	CC	CG	NN	CG	NN	GG	NN	NN	CG	NN	NN	CG	CC	NN	CG	NN	NN	CC
X1076	A/C	2	255	+	slaf	S	NA	NA	fish	NA	NN	NN	AC	NN	AC	NN	AC	NN	AC	NN	AC	NN	CC	NN	AA	AA	CC	AA	CC	AC	AC	CC	AC	NN	AC	AA	AA	NN	NN	AC	NN	NN	AC	CC	NN	AC	NN	NN	CC
X1072	A/G	2	255	+	slaf	S	NA	NA	fish	NA	NN	NN	AG	NN	AG	NN	AG	NN	AG	NN	AG	NN	AA	NN	GG	GG	AA	GG	AA	AG	AG	AA	AG	NN	AG	NN	GG	NN	NN	AG	NN	NN	AG	AA	NN	AG	NN	NN	AA
X3186	A/G	2	306	+	slaf	S	NA	NA	fish	NA	GG	AG	NN	AG	NN	AG	NN	AG	NN	GG	NN	NN	NN	GG	GG	GG	NN	GG	AA	NN	NN	AA	NN	GG	NN	GG	GG	AG	GG	NN	GG	NN	NN	NN	AA	NN	AG	AG	NN
X970	A/T	2	306	+	slaf	S	NA	NA	fish	NA	AA	AA	AT	NN	NN	AA	AT	NN	AT	AA	AT	AA	AT	NN	AA	AA	AT	AA	AT	AT	AT	AT	AT	AA	AT	NN	NN	NN	NN	AT	NN	AT	AT	AT	AT	AT	NN	NN	AT
X5479	T/C	2	306	+	slaf	S	NA	NA	fish	NA	CC	CC	CT	CC	CT	CC	CT	CC	CT	CC	CT	NN	CT	CC	CC	CC	CT	CC	CT	CT	CT	CT	CT	CC	CT	CC	CC	NN	CC	CT	CC	CT	CT	CT	CT	CT	CC	CC	CT
X1077	A/C	2	306	+	slaf	S	NA	NA	fish	NA	NN	NN	AC	NN	AC	NN	AC	NN	AC	AA	AC	NN	AC	AA	AA	AA	AC	AA	AC	AC	AC	AC	AC	AA	AC	AA	AA	NN	NN	AC	NN	AC	AC	AC	AC	AC	NN	NN	AC
X969	A/G	2	306	+	slaf	S	NA	NA	fish	NA	GG	GG	AG	NN	NN	GG	AG	NN	AG	GG	AG	GG	AG	NN	GG	GG	AG	GG	AG	AG	AG	AG	AG	GG	AG	NN	NN	NN	NN	AG	NN	AG	AG	AG	AG	AG	NN	NN	AG
X5482	A/G	2	306	+	slaf	S	NA	NA	fish	NA	AA	AA	AG	AA	AG	AA	AG	AA	AG	AA	AG	NN	AG	AA	AA	AA	AG	AA	AG	AG	AG	AG	AG	AA	AG	AA	AA	AA	AA	AG	AA	AG	AG	AG	AG	AG	AA	AA	AG
X5481	A/T	2	306	+	slaf	S	NA	NA	fish	NA	AA	AA	AT	AA	AT	AA	AT	AA	AT	AA	AT	NN	AT	AA	AA	AA	AT	AA	AT	AT	AT	AT	AT	AA	AT	AA	AA	AA	AA	AT	AA	AT	AT	AT	AT	AT	AA	AA	AT
X513	T/C	2	306	+	slaf	S	NA	NA	fish	NA	CC	NN	NN	NN	NN	NN	NN	NN	CT	NN	CT	NN	CT	NN	NN	CC	CT	NN	NN	CC	CT	CT	CT	CC	CT	CC	CC	NN	CC	CT	NN	CC	CT	NN	NN	CT	CC	CC	CT
X1074	A/G	2	357	+	slaf	S	NA	NA	fish	NA	NN	NN	AG	NN	AG	NN	AG	NN	AG	NN	AG	NN	AA	NN	GG	GG	AA	GG	AA	AG	NN	AA	AG	NN	AG	NN	GG	NN	NN	AG	NN	NN	AG	AA	AA	AG	NN	NN	AA
X1075	A/G	2	357	+	slaf	S	NA	NA	fish	NA	NN	NN	AG	NN	AG	NN	AG	NN	AG	NN	AG	NN	GG	NN	AA	AA	GG	AA	GG	AG	NN	GG	AG	NN	AG	NN	AA	NN	NN	AG	NN	NN	AG	GG	GG	AG	NN	NN	GG
X5478	T/C	2	459	+	slaf	S	NA	NA	fish	NA	TT	CT	TT	CT	TT	CT	TT	CT	TT	TT	TT	NN	TT	TT	TT	TT	CT	TT	CT	TT	CT	CT	TT	TT	TT	TT	TT	CT	TT	TT	TT	TT	TT	CT	CT	TT	CT	CT	CT
X2464	T/C	2	459	+	slaf	S	NA	NA	fish	NA	NN	NN	CT	TT	CT	TT	CT	TT	CT	TT	CT	TT	CT	TT	TT	TT	CT	TT	CT	CT	CT	CT	CT	TT	CT	TT	TT	NN	TT	CT	TT	CT	CT	TT	CT	CT	NN	TT	CT
X5480	T/G	2	612	+	slaf	S	NA	NA	fish	NA	GT	GG	GT	GG	GT	GG	GT	GG	GT	GT	GT	GT	GT	GT	GT	GT	GG	GT	GG	GT	GG	GG	GT	GT	GT	GT	GT	GG	GT	GT	GT	GT	GT	GG	GG	GT	GG	GG	GG
X772	A/C	2	970	+	slaf	S	NA	NA	fish	NA	AC	NN	NN	NN	AC	AA	NN	NN	AC	AC	AC	AC	AC	AC	NN	AC	NN	AC	AA	AC	AA	AA	AC	AC	NN	AC	AC	NN	AC	NN	AC	AC	AC	NN	NN	AC	AC	NN	NN
X3815	C/G	2	1021	+	slaf	S	NA	NA	fish	NA	GG	CG	CG	CG	GG	CG	CG	CG	GG	NN	GG	NN	GG	GG	GG	GG	CG	GG	CG	GG	CG	CG	GG	NN	GG	NN	GG	CG	NN	CG	GG	NN	GG	CG	CG	GG	GG	CG	CG
X3816	A/C	2	1123	+	slaf	S	NA	NA	fish	NA	CC	CC	AC	NN	AC	CC	AC	NN	NN	CC	AC	NN	AC	CC	CC	CC	AC	CC	AC	AC	AC	AC	AC	NN	AC	NN	CC	NN	NN	AC	CC	AC	AC	NN	AC	AC	CC	CC	AC
X5546	A/G	2	1123	+	slaf	S	NA	NA	fish	NA	GG	AG	AG	AG	GG	AG	AG	AG	GG	GG	GG	GG	GG	GG	GG	GG	AG	GG	AG	GG	AG	AG	GG	GG	NN	GG	GG	AG	GG	AG	GG	GG	GG	AG	AG	GG	GG	AG	AG
X5881	T/C	2	1174	+	slaf	S	NA	NA	fish	NA	CT	CT	TT	CT	NN	CT	TT	CT	TT	CT	TT	CT	TT	CT	CT	CT	TT	CT	TT	TT	TT	TT	TT	CT	TT	CT	CT	CT	CT	TT	CT	TT	TT	CT	TT	TT	CT	CT	TT
X5880	A/C	2	1174	+	slaf	S	NA	NA	fish	NA	AC	AC	CC	AC	NN	AC	CC	AC	CC	AC	CC	AC	CC	AC	AC	AC	CC	AC	CC	CC	CC	CC	CC	AC	CC	AC	AC	AC	AC	CC	AC	CC	CC	AC	CC	CC	AC	AC	CC
X2023	A/G	2	1225	+	slaf	S	NA	NA	fish	NA	AG	GG	GG	GG	AG	NN	NN	GG	AG	AG	AG	AG	AG	AG	AG	AG	GG	AG	GG	AG	GG	GG	AG	AG	AG	AG	AG	GG	AG	GG	AG	AG	AG	GG	GG	AG	AG	GG	GG
X2025	A/C	2	1276	+	slaf	S	NA	NA	fish	NA	AA	AA	AC	AA	AC	NN	AC	AA	AC	NN	AC	AA	AC	AA	AA	AA	AC	AA	AC	AC	AC	AC	AC	AA	AC	AA	AA	AA	NN	AA	AA	AC	AC	AA	AC	AC	NN	AA	AC
X2024	A/G	2	1276	+	slaf	S	NA	NA	fish	NA	GG	GG	AG	GG	AG	NN	AG	GG	AG	NN	AG	GG	AG	GG	GG	GG	AG	GG	AG	AG	AG	AG	AG	GG	AG	GG	GG	GG	NN	GG	GG	AG	AG	GG	AG	AG	NN	GG	AG
X2402	T/C	2	1276	+	slaf	S	NA	NA	fish	NA	CT	CT	NN	CT	NN	CT	NN	CT	NN	CT	TT	NN	TT	CT	NN	CT	NN	CT	NN	TT	TT	NN	NN	CT	NN	CT	CT	NN	CT	CT	CT	NN	NN	CT	NN	NN	CT	NN	NN
X2122	T/C	2	1276	+	slaf	S	NA	NA	fish	NA	NN	CT	CT	CT	TT	NN	CT	CT	TT	TT	NN	NN	NN	NN	TT	TT	CT	NN	CT	TT	CT	CT	NN	TT	NN	TT	TT	CT	NN	CT	NN	NN	TT	CT	NN	NN	TT	CT	CT
X2123	A/G	2	1276	+	slaf	S	NA	NA	fish	NA	NN	AG	AG	AG	GG	NN	AG	AG	GG	GG	NN	NN	GG	GG	GG	GG	AG	NN	AG	GG	AG	AG	NN	GG	NN	GG	GG	AG	NN	AG	NN	NN	GG	AG	NN	GG	GG	AG	AG
X771	A/C	2	1276	+	slaf	S	NA	NA	fish	NA	AA	NN	AC	NN	AC	AA	AC	NN	AC	AA	AC	AA	NN	AA	AA	NN	AC	AA	AC	AC	AC	AC	NN	NN	AC	AA	AA	NN	NN	NN	AA	AC	AC	NN	AC	AC	AA	NN	NN
X2600	C/G	2	1327	+	slaf	S	NA	NA	fish	NA	CG	NN	NN	CC	CG	NN	NN	NN	CG	CG	CG	CG	CG	CG	CG	CG	NN	CG	CC	CG	NN	NN	CG	CG	CG	CG	CG	NN	CG	NN	CG	CG	CG	NN	CC	CG	CG	NN	NN
X2598	A/C	2	1327	+	slaf	S	NA	NA	fish	NA	AA	NN	AC	AA	AC	NN	AC	NN	AC	NN	AC	AA	AC	AA	AA	NN	AC	AA	AC	AA	AC	AC	AC	AA	AC	AA	AA	NN	AA	NN	AA	AC	AC	NN	AC	AC	AA	NN	NN
X2022	A/T	2	1327	+	slaf	S	NA	NA	fish	NA	AT	TT	TT	NN	NN	TT	TT	TT	AT	AT	AT	AT	AT	AT	AT	AT	NN	AT	TT	AT	TT	TT	AT	AT	AT	AT	AT	NN	AT	TT	AT	AT	AT	TT	NN	AT	AT	NN	TT
X2599	A/T	2	1378	+	slaf	S	NA	NA	fish	NA	AT	AT	NN	AT	TT	AT	NN	AT	TT	AT	TT	AT	NN	AT	AT	NN	NN	AT	TT	AT	NN	TT	TT	AT	TT	AT	AT	AT	AT	AT	AT	TT	TT	AT	TT	TT	AT	NN	NN
X5254	T/C	2	1378	+	slaf	S	NA	NA	fish	NA	TT	CT	CC	CT	NN	CT	CC	CT	NN	TT	NN	TT	NN	TT	TT	TT	CC	TT	CC	TT	CC	CC	NN	TT	NN	TT	TT	CT	NN	CT	TT	NN	NN	CT	CC	CT	TT	CT	CC
X5449	A/G	2	1480	+	slaf	S	NA	NA	fish	NA	GG	GG	AG	GG	AG	GG	AG	GG	AG	GG	AG	GG	AG	GG	GG	GG	NN	GG	AG	GG	AG	AG	AG	GG	NN	GG	GG	NN	GG	GG	GG	AG	AG	GG	AG	AG	GG	NN	AG
X5450	A/G	2	1480	+	slaf	S	NA	NA	fish	NA	GG	AG	AG	AG	GG	AG	AG	AG	GG	GG	GG	GG	GG	GG	GG	GG	AG	GG	AG	GG	AG	AG	GG	GG	NN	GG	GG	AG	GG	AG	AG	GG	GG	AG	AG	GG	GG	AG	AG
X5448	T/G	2	1736	+	slaf	S	NA	NA	fish	NA	GG	GG	GT	GG	GT	GG	GT	GG	GT	GG	GT	GG	GT	GG	GG	GG	NN	GG	GT	GG	GT	GT	GT	GG	NN	GG	GG	NN	GG	GG	NN	GT	GT	GG	GT	GT	GG	NN	GT
X2124	T/C	2	1838	+	slaf	S	NA	NA	fish	NA	NN	NN	CT	TT	CT	NN	CT	NN	CT	TT	CT	NN	CT	NN	TT	TT	CT	NN	CT	TT	CT	NN	NN	TT	CT	TT	TT	TT	NN	TT	NN	CT	CT	NN	CT	TT	TT	NN	CT
X3114	T/C	2	2247	+	slaf	S	NA	NA	fish	NA	CC	CC	CT	CC	CT	CC	CT	CT	CT	CC	CT	CC	CT	NN	CC	CT	CT	CC	CT	CC	CT	CT	NN	CC	CT	CC	CT	CC	CC	CC	NN	CT	CT	NN	CC	CC	CC	NN	CC
X5209	T/G	2	2553	+	slaf	S	NA	NA	fish	NA	NN	NN	GT	NN	GT	GG	GT	GT	GT	GG	NN	NN	GT	GT	NN	GT	GT	GG	NN	GG	GT	GT	NN	NN	GT	NN	GT	GT	GT	NN	NN	GT	GT	NN	GG	GG	NN	NN	NN
X2936	A/G	2	2655	+	slaf	S	NA	NA	fish	NA	AG	AG	AA	AG	AA	AG	AA	AA	AA	AG	AA	AG	NN	AA	AG	AA	AA	AG	AG	AG	AA	AA	AG	NN	AA	AG	AA	NN	NN	NN	AG	AA	AA	AG	AG	AG	AG	AG	AG
X2937	T/C	2	2655	+	slaf	S	NA	NA	fish	NA	CT	CT	TT	CT	TT	CT	TT	TT	TT	CT	TT	CT	NN	TT	CT	TT	TT	CT	CT	CT	TT	TT	CT	NN	TT	CT	TT	TT	NN	NN	CT	TT	TT	CT	CT	CT	CT	CT	CT
X5701	A/T	2	2706	+	slaf	S	NA	NA	fish	NA	TT	TT	NN	TT	NN	TT	AT	AT	AT	TT	AT	NN	AT	AT	NN	AT	AT	TT	TT	TT	AT	AT	TT	TT	AT	TT	AT	AT	AT	TT	TT	AT	AT	TT	TT	TT	NN	TT	TT
X5700	T/C	2	2706	+	slaf	S	NA	NA	fish	NA	TT	CT	CT	CT	NN	CT	CT	CT	NN	TT	TT	NN	TT	TT	TT	TT	CT	TT	CT	TT	CT	CT	TT	TT	CT	TT	TT	NN	TT	CT	CT	NN	TT	CT	CT	TT	NN	CT	CT
X2938	A/G	2	2706	+	slaf	S	NA	NA	fish	NA	AG	NN	AA	AA	AG	NN	AA	AA	AG	AG	AG	NN	AG	AG	AG	AG	AA	AG	AA	AG	AA	AA	AG	AG	AA	AG	AG	AA	AG	AA	AA	AG	AG	AA	AA	AG	AG	NN	AA
X5698	T/C	2	2706	+	slaf	S	NA	NA	fish	NA	CC	CT	NN	CT	NN	CT	NN	TT	CT	CC	NN	NN	CT	CT	CC	CT	NN	CC	CT	CC	TT	TT	CC	CC	NN	CC	CT	NN	CT	CT	CT	CT	CT	CT	CT	CC	NN	CT	CT
X6186	T/C	2	2808	+	slaf	S	NA	NA	fish	NA	CC	CT	TT	CT	CT	CT	TT	TT	CT	CC	CT	CC	CT	CT	CC	CT	TT	CC	CT	CC	TT	TT	CC	CC	TT	CC	CT	TT	CT	CT	CT	CC	CT	CT	CT	CC	CC	CT	CT
X5699	A/G	2	2911	+	slaf	S	NA	NA	fish	NA	AA	AG	AG	AG	NN	AG	AG	AG	NN	AA	AA	NN	AA	AA	AA	AA	AG	AA	AG	AA	AG	AG	AA	AA	AG	AA	AA	AG	AA	AG	AG	NN	AA	AG	AG	AA	NN	AG	AG
X5505	A/G	2	2911	+	slaf	S	NA	NA	fish	NA	AA	AA	AG	AA	AG	AA	AG	AG	AG	NN	AG	NN	NN	AG	AA	AG	AG	AA	AA	AA	AG	AG	NN	NN	AG	NN	AG	AG	AG	AA	AA	NN	AG	NN	AA	AA	NN	NN	AA
X2939	A/C	2	2911	+	slaf	S	NA	NA	fish	NA	AA	AC	AC	AC	AA	AC	AC	AC	AA	AA	AA	NN	NN	AA	AA	AA	AC	AA	AC	AA	AC	AC	AA	NN	AC	AA	AA	AC	NN	AC	AC	AA	AA	AC	AC	AA	NN	AC	AC
X5702	A/G	2	2911	+	slaf	S	NA	NA	fish	NA	AG	GG	NN	GG	AG	GG	GG	GG	AG	AG	NN	AG	AG	AG	AG	AG	GG	AG	GG	AG	GG	GG	AG	AG	NN	AG	AG	NN	AG	GG	GG	NN	AG	GG	GG	AG	AG	GG	GG
X1180	T/C	2	2962	+	slaf	S	NA	NA	fish	NA	CT	NN	CC	CC	CT	NN	CC	CC	NN	CT	CT	CT	CT	CT	NN	CT	CC	CT	CC	CT	CC	CC	CT	NN	CC	CT	CT	CC	NN	CC	NN	CT	NN	CC	CC	NN	CT	NN	NN
X5507	A/G	2	3064	+	slaf	S	NA	NA	fish	NA	AG	AA	AA	AA	AG	AA	AA	AA	AG	AG	AG	AG	AG	AG	AG	AG	AA	AG	AA	AG	AA	AA	AG	AG	AA	AG	AG	AA	AG	AA	AA	NN	AG	NN	AA	AG	AG	NN	AA
X5506	T/C	2	3064	+	slaf	S	NA	NA	fish	NA	TT	TT	CT	TT	CT	TT	CT	CT	CT	NN	CT	NN	NN	CT	TT	CT	CT	TT	TT	TT	CT	CT	NN	NN	CT	NN	CT	CT	CT	TT	TT	NN	CT	NN	TT	TT	NN	NN	TT
X5504	A/C	2	3064	+	slaf	S	NA	NA	fish	NA	AA	AA	AC	AA	AC	AA	AC	AC	AC	NN	AC	NN	NN	AC	AA	AC	AC	AA	AA	AA	AC	AC	NN	NN	AC	NN	AC	AC	AC	AA	AA	NN	AC	NN	AA	AA	NN	NN	AA
X5503	A/G	2	3064	+	slaf	S	NA	NA	fish	NA	AA	AA	AG	AA	AG	AA	AG	AG	AG	NN	AG	NN	NN	AG	AA	AG	AG	AA	AA	AA	AG	AG	NN	NN	AG	NN	AG	AG	AG	AA	AA	NN	AG	NN	AA	AA	NN	NN	AA
X5502	T/C	2	3064	+	slaf	S	NA	NA	fish	NA	CC	CC	CT	CC	CT	CC	CT	CT	CT	NN	CT	NN	NN	CT	CC	CT	CT	CC	CC	CC	CT	CT	NN	NN	CT	NN	CT	CT	CT	CC	CC	NN	CT	NN	CC	CC	NN	NN	CC
X1203	A/C	2	3115	+	slaf	S	NA	NA	fish	NA	AC	NN	AA	NN	AC	NN	NN	AA	AC	AC	NN	AC	NN	AC	NN	AC	NN	AC	AA	AC	AA	NN	NN	AC	NN	AC	AC	NN	AC	NN	NN	AC	AC	NN	AA	NN	AC	NN	NN
X1205	A/G	2	3115	+	slaf	S	NA	NA	fish	NA	NN	AG	GG	AG	AG	NN	NN	NN	AG	NN	NN	AA	NN	AG	NN	AG	NN	NN	AG	AA	NN	AG	NN	NN	NN	AA	AG	NN	AG	AG	AG	NN	AG	AG	AG	NN	AA	AG	AG
X2315	A/G	2	3115	+	slaf	S	NA	NA	fish	NA	GG	AG	AG	AG	GG	AG	AG	AG	GG	GG	GG	GG	GG	GG	GG	GG	AG	GG	AG	GG	AG	AG	GG	GG	AG	GG	GG	AG	GG	AG	AG	GG	GG	AG	AG	GG	GG	AG	AG
X4464	T/C	2	3115	+	slaf	S	NA	NA	fish	NA	TT	CT	CT	CT	NN	CT	CT	CT	NN	TT	TT	NN	TT	NN	NN	TT	CT	TT	CT	TT	CT	CT	TT	NN	CT	TT	TT	CT	TT	CT	CT	TT	TT	CT	CT	TT	TT	CT	CT
X1204	A/G	2	3217	+	slaf	S	NA	NA	fish	NA	AG	AG	AA	AG	NN	AG	NN	AA	NN	AG	NN	AG	AG	AA	AG	AA	NN	AG	AG	AG	AA	AG	AG	AG	NN	AG	AA	NN	NN	AG	AG	AG	AA	AG	AG	AG	AG	AG	AG
X1885	T/C	2	3268	+	slaf	S	NA	NA	fish	NA	CC	CT	CT	NN	NN	CT	CT	CT	CC	CC	CC	CC	CC	NN	CC	NN	CT	CC	CT	CC	CT	CT	CC	CC	CT	CC	CC	NN	NN	NN	NN	CC	CC	CT	CC	CC	CC	NN	NN
X2899	C/G	2	3319	+	slaf	S	NA	NA	fish	NA	CC	CG	GG	CG	CG	CG	GG	NN	CG	CC	CG	CC	CC	CG	NN	CG	NN	CC	CG	CC	GG	CG	NN	CC	GG	CG	CG	GG	CG	CG	CG	CC	CG	CG	CC	CC	CC	CG	CG
X4463	A/C	2	3319	+	slaf	S	NA	NA	fish	NA	CC	CC	AC	CC	NN	NN	AC	AC	AC	CC	AC	NN	CC	AC	CC	AC	NN	CC	CC	CC	AC	CC	CC	NN	AC	CC	AC	NN	AC	CC	CC	CC	AC	NN	CC	CC	CC	NN	NN
X4465	T/C	2	3319	+	slaf	S	NA	NA	fish	NA	TT	TT	CT	TT	NN	NN	CT	CT	CT	TT	CT	NN	TT	CT	TT	CT	NN	TT	TT	TT	CT	TT	TT	NN	CT	TT	CT	NN	CT	NN	TT	TT	CT	NN	TT	TT	TT	NN	NN
X2900	A/C	2	3319	+	slaf	S	NA	NA	fish	NA	CC	AC	AA	AC	AC	AC	AA	NN	AC	CC	AC	CC	CC	AC	NN	AC	NN	NN	AC	CC	AA	AC	NN	CC	AA	AC	AC	AA	AC	AC	AC	CC	AC	AC	CC	CC	CC	AC	AC
X2843	A/G	2	3574	+	slaf	S	NA	NA	fish	NA	NN	AA	AG	AA	AG	NN	NN	AG	AG	NN	AG	AA	NN	AG	AG	AG	AG	NN	AA	NN	AG	AA	NN	NN	AG	AA	AG	AG	AG	NN	NN	AA	AG	NN	NN	NN	NN	NN	AA
X5363	T/C	2	3574	+	slaf	S	NA	NA	fish	NA	TT	TT	CT	TT	CT	TT	CT	CT	CT	TT	CT	NN	TT	CT	CT	CT	CT	TT	TT	TT	CT	NN	TT	TT	CT	TT	CT	CT	CT	TT	TT	TT	CT	NN	TT	TT	TT	TT	TT
X3806	A/G	2	3574	+	slaf	S	NA	NA	fish	NA	AG	GG	NN	GG	AG	GG	GG	GG	AG	AG	AG	NN	AG	AG	AG	AG	GG	AG	GG	AG	GG	GG	AG	AG	GG	NN	AG	NN	AG	GG	NN	AG	AG	NN	AG	AG	AG	GG	NN
X1918	A/G	2	3625	+	slaf	S	NA	NA	fish	NA	AA	AA	AG	AA	AG	AA	AG	AG	AG	AA	AG	NN	NN	AG	AG	AG	AG	NN	AA	NN	AG	NN	NN	AA	AG	AA	AG	AG	AG	AA	NN	AA	AG	NN	NN	NN	NN	AA	NN
X3807	A/G	2	3625	+	slaf	S	NA	NA	fish	NA	GG	GG	AG	GG	AG	GG	AG	AG	AG	NN	AG	NN	GG	AG	AG	NN	AG	GG	GG	GG	AG	GG	GG	NN	AG	NN	AG	NN	AG	GG	NN	NN	AG	NN	GG	GG	GG	GG	NN
X5364	T/C	2	3625	+	slaf	S	NA	NA	fish	NA	CC	CC	CT	CC	CT	CC	CT	CT	CT	CC	CT	NN	CC	CT	CT	CT	CT	CC	CC	CC	CT	NN	CC	CC	CT	CC	CT	CT	CT	NN	CC	CC	CT	NN	CC	CC	CC	CC	CC
X1646	A/T	2	3625	+	slaf	S	NA	NA	fish	NA	AA	NN	AT	NN	AT	NN	AT	AT	AT	NN	AT	NN	AA	AT	AT	AT	AT	NN	AA	AA	AT	AA	AA	NN	AT	AA	AT	AT	AT	NN	NN	AA	AT	NN	NN	AA	AA	NN	NN
X4179	A/G	2	3625	+	slaf	S	NA	NA	fish	NA	GG	GG	AG	GG	AG	GG	AG	AG	AG	GG	AG	GG	GG	AG	AG	AG	AG	GG	GG	GG	AG	GG	GG	GG	AG	GG	AG	AG	AG	GG	GG	GG	AG	NN	GG	GG	GG	GG	NN
X5292	A/G	2	3625	+	slaf	S	NA	NA	fish	NA	AG	AG	AA	AG	AA	AG	AA	AA	AA	AG	AA	AG	AG	AA	AA	AA	AA	AG	AG	AG	AA	AG	AG	AG	NN	AG	AA	AA	AA	AG	AG	AG	AA	AG	AG	AG	AG	AG	AG
X2413	A/G	2	3625	+	slaf	S	NA	NA	fish	NA	NN	AA	AG	NN	AG	NN	AG	AG	AG	AA	AG	NN	NN	AG	AG	AG	AG	AA	AA	AA	AG	AA	AA	AA	AG	AA	AG	NN	AG	AA	NN	AA	AG	NN	AA	AA	AA	NN	AA
X6423	T/G	2	3625	+	slaf	S	NA	NA	fish	NA	GT	GT	GG	GT	GG	GT	GG	GG	GG	GT	GG	GT	GT	GG	GG	GG	GG	GT	GT	GT	GG	GT	GT	GT	GG	GT	GG	GG	GG	GT	GT	GT	GG	GT	GT	GT	GT	GT	GT
X2415	A/G	2	3625	+	slaf	S	NA	NA	fish	NA	NN	GG	AG	GG	AG	GG	AG	AG	AG	GG	AG	NN	NN	AG	AG	AG	AG	GG	GG	GG	AG	GG	GG	GG	AG	GG	AG	NN	AG	GG	GG	GG	AG	NN	GG	GG	GG	NN	GG
X4813	T/C	2	3625	+	slaf	S	NA	NA	fish	NA	CT	CT	NN	CT	NN	CT	CC	NN	NN	CT	CC	CT	CT	NN	CC	CC	NN	CT	CT	CT	CC	CT	NN	CT	NN	CT	CC	NN	NN	CT	CT	CT	CC	CT	CT	CT	CT	CT	CT
X5289	A/G	2	3625	+	slaf	S	NA	NA	fish	NA	GG	GG	AG	GG	AG	GG	AG	AG	AG	GG	AG	GG	GG	AG	AG	AG	AG	GG	GG	GG	AG	GG	GG	GG	AG	GG	AG	AG	AG	GG	GG	GG	AG	GG	GG	GG	GG	GG	GG
X4814	A/G	2	3625	+	slaf	S	NA	NA	fish	NA	NN	NN	AG	NN	AG	NN	AG	NN	AG	NN	AG	NN	NN	NN	AG	AG	AG	AA	NN	NN	AG	NN	NN	NN	AG	AA	AG	NN	AG	AA	AA	NN	AG	NN	AA	NN	NN	NN	AA
X5293	T/C	2	3625	+	slaf	S	NA	NA	fish	NA	CC	CC	CT	CC	CT	CC	CT	CT	CT	CC	CT	CC	CC	CT	CT	CT	CT	CC	CC	CC	CT	CC	CC	CC	CT	CC	CT	CT	CT	CC	CC	CC	CT	CC	CC	CC	CC	CC	CC
X1521	A/G	2	3625	+	slaf	S	NA	NA	fish	NA	AG	AG	AA	AG	AA	AG	NN	NN	NN	AG	NN	AG	AG	AA	AA	AA	AA	AG	AG	AG	AA	AG	AG	AG	NN	AG	AA	NN	AA	AG	AG	AG	AA	AG	AG	AG	AG	AG	AA
X3158	T/C	2	3625	+	slaf	S	NA	NA	fish	NA	CT	CT	NN	CT	TT	CT	NN	NN	TT	CT	TT	CT	CT	TT	TT	TT	NN	CT	CT	CT	TT	CT	CT	CT	NN	CT	TT	NN	TT	CT	CT	CT	TT	CT	CT	CT	CT	CT	CT
X2414	A/T	2	3625	+	slaf	S	NA	NA	fish	NA	AT	AT	NN	AT	AA	AT	NN	AA	AA	AT	AA	AT	AT	AA	AA	AA	AA	AT	AT	AT	AA	AT	AT	AT	AA	AT	NN	NN	AA	AT	AT	AT	AA	AT	AT	AT	AT	NN	AT
X3598	T/C	2	3625	+	slaf	S	NA	NA	fish	NA	TT	TT	CT	NN	CT	TT	CT	CT	CT	TT	CT	NN	TT	NN	NN	CT	CT	TT	TT	TT	CT	TT	TT	TT	CT	NN	CT	CT	CT	TT	TT	NN	CT	NN	TT	TT	NN	NN	TT
X2841	A/G	2	3625	+	slaf	S	NA	NA	fish	NA	NN	GG	AG	GG	AG	NN	NN	AG	AG	NN	AG	GG	NN	AG	AG	AG	AG	NN	GG	NN	AG	NN	NN	NN	AG	GG	AG	AG	AG	NN	NN	GG	AG	NN	NN	NN	NN	NN	NN
X5291	A/T	2	3625	+	slaf	S	NA	NA	fish	NA	AT	TT	TT	TT	AT	TT	TT	TT	AT	AT	AT	TT	AT	AT	AT	AT	TT	AT	TT	AT	TT	TT	AT	AT	NN	TT	AT	TT	AT	TT	TT	AT	AT	TT	AT	AT	AT	TT	AT
X5294	T/C	2	3625	+	slaf	S	NA	NA	fish	NA	CT	CC	CC	CC	CT	CC	CC	CC	CT	CT	CT	NN	CT	CT	CT	CT	CC	CT	CC	CT	CC	CC	CT	CT	NN	CC	CT	CC	CT	CC	CC	CT	CT	CC	CT	CT	CT	CC	CT
X2410	A/C	2	3625	+	slaf	S	NA	NA	fish	NA	NN	CC	AC	CC	AC	CC	AC	AC	AC	CC	AC	NN	NN	AC	AC	AC	AC	CC	CC	CC	AC	CC	CC	CC	AC	CC	AC	NN	AC	CC	NN	CC	AC	CC	CC	CC	CC	NN	CC
X2823	T/C	2	3625	+	slaf	S	NA	NA	fish	NA	CC	CT	TT	CT	NN	CT	TT	TT	NN	CC	NN	CT	CC	NN	NN	NN	TT	CC	CT	CC	TT	CT	CC	CC	NN	CT	NN	TT	NN	CT	CT	CC	NN	CT	CC	CC	CC	CT	NN
X2824	T/C	2	3625	+	slaf	S	NA	NA	fish	NA	TT	CT	CC	CT	NN	CT	CC	CC	NN	TT	NN	CT	NN	NN	NN	NN	CC	TT	CT	TT	CC	CT	TT	TT	NN	CT	NN	CC	NN	CT	CT	TT	NN	CT	NN	TT	TT	CT	NN
X2825	C/G	2	3625	+	slaf	S	NA	NA	fish	NA	CC	CG	GG	CG	NN	CG	GG	GG	NN	CC	NN	CG	CC	NN	NN	NN	GG	CC	CG	CC	GG	CG	CC	CC	NN	CG	NN	GG	NN	CG	CG	CC	NN	CG	CC	CC	CC	CG	NN
X5290	T/G	2	3625	+	slaf	S	NA	NA	fish	NA	GT	GG	GT	GG	TT	GG	GT	GT	TT	GT	TT	NN	GT	TT	TT	TT	GT	GT	GG	GT	GT	GG	GT	GT	GT	GG	TT	GT	TT	GG	GG	GT	TT	GG	GT	GT	GT	GG	GT
X2412	A/G	2	3676	+	slaf	S	NA	NA	fish	NA	AG	AA	NN	AA	AG	AA	NN	AA	AG	AG	AG	NN	AG	AG	AG	AG	AA	AG	AA	AG	AA	AA	AG	AG	AA	AA	AG	NN	AG	AA	AA	AG	AG	NN	AG	AG	AG	AG	AG
X2411	A/G	2	3676	+	slaf	S	NA	NA	fish	NA	AG	AA	NN	AA	AG	AA	NN	AA	AG	AG	AG	NN	AG	AG	AG	AG	AA	AG	AA	AG	AA	AA	AG	AG	AA	AA	AG	NN	AG	AA	AA	AG	AG	AA	AG	AG	AG	AG	AG
X5616	T/C	2	3676	+	slaf	S	NA	NA	fish	NA	CT	NN	NN	NN	CT	NN	NN	TT	CT	CT	CT	NN	CT	CT	CT	CT	NN	CT	TT	CT	NN	NN	CT	CT	NN	NN	CT	NN	NN	NN	NN	CT	CT	NN	CT	CT	CT	CT	CT
X4910	A/G	2	3676	+	slaf	S	NA	NA	fish	NA	AG	GG	GG	GG	AG	GG	GG	GG	AG	AG	AG	GG	AG	AG	AG	AG	GG	AG	GG	AG	GG	GG	AG	AG	GG	GG	AG	GG	AG	GG	GG	AG	AG	GG	AG	AG	AG	AG	AG
X5615	A/G	2	3676	+	slaf	S	NA	NA	fish	NA	AG	NN	NN	NN	AG	NN	NN	NN	AG	AG	NN	NN	AG	AG	AG	AG	NN	AG	GG	AG	NN	NN	AG	AG	NN	NN	AG	NN	NN	NN	NN	AG	AG	NN	AG	AG	AG	AG	AG
X4180	A/T	2	3676	+	slaf	S	NA	NA	fish	NA	TT	AT	AT	AT	TT	AT	AT	AT	TT	TT	TT	AT	TT	TT	TT	TT	AT	TT	AT	TT	AT	AT	TT	TT	NN	AT	TT	AT	TT	AT	AT	TT	TT	NN	TT	TT	TT	TT	NN
X5180	A/T	2	3676	+	slaf	S	NA	NA	fish	NA	AT	TT	NN	NN	AT	NN	TT	TT	AT	AT	AT	TT	AT	AT	AT	AT	TT	AT	TT	AT	TT	NN	AT	AT	TT	NN	AT	TT	AT	TT	TT	AT	AT	NN	AT	AT	AT	AT	AT
X5361	A/C/G	2	3676	+	slaf	S	NA	NA	fish	NA	CG	GG	AG	GG	AC	GG	AG	AG	AC	CG	AC	NN	CG	AC	AC	AC	AG	CG	GG	CG	AG	NN	CG	CG	AG	GG	AC	AG	AC	NN	GG	NN	AC	NN	CG	CG	CG	CG	CG
X4178	A/T/G	2	3676	+	slaf	S	NA	NA	fish	NA	AA	AG	GT	AG	AT	AG	GT	GT	AT	AA	AT	AG	AA	AT	AT	AT	GT	AA	AG	AA	GT	AG	AA	AA	GT	AG	AT	GT	AT	AG	AG	AA	AT	NN	AA	AA	NN	NN	NN
X5362	T/C	2	3676	+	slaf	S	NA	NA	fish	NA	TT	CT	CT	CT	TT	CT	CT	CT	TT	TT	TT	NN	TT	TT	TT	NN	CT	TT	CT	TT	NN	CT	TT	TT	CT	CT	TT	CT	TT	CT	CT	TT	TT	CT	TT	TT	TT	TT	TT
X2590	A/C	2	3727	+	slaf	S	NA	NA	fish	NA	NN	AC	AC	AC	CC	AC	AC	NN	CC	NN	CC	AC	CC	CC	CC	NN	NN	NN	AC	CC	NN	AC	CC	NN	NN	AC	CC	AC	NN	AC	AC	NN	CC	AC	CC	NN	NN	NN	NN
X2281	A/C	2	3778	+	slaf	S	NA	NA	fish	NA	AC	CC	NN	NN	NN	CC	NN	NN	AC	AC	AC	NN	CC	AC	AC	NN	NN	AC	CC	AC	NN	CC	AC	AC	NN	NN	AC	NN	AC	NN	CC	AC	AC	NN	AC	AC	AC	AC	AC
X4041	T/C	2	3880	+	slaf	S	NA	NA	fish	NA	CT	NN	CT	TT	NN	TT	NN	CT	NN	NN	CC	NN	CT	CT	NN	CT	CT	CT	NN	CT	CT	NN	CT	CT	NN	NN	NN	CT	NN	TT	NN	CT	NN	NN	CT	CT	CT	NN	CT
X995	T/C	2	3880	+	slaf	S	NA	NA	fish	NA	TT	CT	CC	CT	CT	CT	CC	CC	CT	TT	CT	CT	TT	CC	CT	CC	CC	TT	CT	TT	CC	CT	TT	TT	CC	CT	CT	CC	CT	CT	CT	TT	CT	CT	TT	TT	TT	TT	TT
X2844	A/C	2	3880	+	slaf	S	NA	NA	fish	NA	NN	AC	CC	AC	NN	NN	NN	NN	NN	NN	NN	AC	NN	CC	NN	NN	NN	NN	AC	NN	NN	AC	NN	NN	CC	AC	CC	NN	NN	AC	NN	NN	NN	AC	NN	NN	NN	NN	NN
X994	A/G	2	3880	+	slaf	S	NA	NA	fish	NA	GG	AG	AA	AG	AG	AG	AA	AA	AG	GG	AG	AG	GG	AA	AG	AA	AA	GG	AG	GG	AA	AG	GG	GG	AA	AG	AG	AA	AG	AG	AG	GG	AG	AG	GG	GG	GG	GG	GG
X3599	A/G	2	3880	+	slaf	S	NA	NA	fish	NA	AA	AG	AG	AG	AA	AG	AG	AG	AA	AA	AA	AG	AA	AG	AA	AG	AG	AA	AG	AA	AG	AG	AA	AA	AG	AG	AA	AG	AA	AG	AG	NN	AA	AG	AA	AA	AA	AA	AA
X3600	C/G	2	3880	+	slaf	S	NA	NA	fish	NA	CG	CC	CC	CC	CG	CC	CC	CC	CG	CG	CG	CC	CG	CC	CG	CC	CC	CG	CC	CG	CC	CC	CG	CG	CC	CC	CG	CC	CG	CC	CC	CG	CG	CC	CG	CG	CG	CG	CG
X3381	T/C	2	3880	+	slaf	S	NA	NA	fish	NA	TT	CT	CT	CT	NN	NN	CT	CT	NN	NN	TT	CT	NN	CT	TT	CT	CT	TT	CT	TT	CT	CT	TT	TT	CT	CT	TT	CT	TT	CT	CT	NN	TT	CT	TT	TT	TT	NN	TT
X6422	T/C	2	3880	+	slaf	S	NA	NA	fish	NA	CC	CT	CT	CT	CC	CT	CT	CT	CC	CC	CC	CT	CC	CT	CC	CT	CT	CC	CT	CC	CT	CT	CC	CC	CT	CT	CC	CT	CC	CT	CT	CC	CC	CT	CC	CC	CC	CC	CC
X2842	A/G	2	3880	+	slaf	S	NA	NA	fish	NA	NN	AG	GG	AG	NN	NN	NN	NN	NN	NN	NN	AG	NN	GG	NN	NN	NN	NN	AG	NN	NN	AG	NN	NN	GG	AG	GG	NN	NN	AG	NN	NN	NN	AG	NN	NN	NN	NN	NN
X3601	T/C	2	3931	+	slaf	S	NA	NA	fish	NA	CT	CC	CC	CC	CT	CC	CC	CC	CT	CT	CT	CC	CT	CC	CT	CC	CC	CT	CC	CT	CC	CC	CT	CT	CC	CC	CT	CC	CT	CC	CC	CT	CT	CC	CT	CT	CT	CT	CT
X4902	A/C	2	3931	+	slaf	S	NA	NA	fish	NA	CC	CC	NN	CC	AC	NN	AC	AC	AC	CC	AC	CC	CC	AC	AC	AC	NN	CC	CC	CC	AC	CC	CC	CC	NN	CC	AC	NN	AC	CC	NN	CC	AC	NN	CC	CC	CC	NN	CC
X514	A/T	2	4033	+	slaf	S	NA	NA	fish	NA	NN	AA	AT	AT	AA	AT	AT	NN	AA	AA	AA	AT	AA	AT	AA	AT	AT	AA	AT	AA	AT	AT	NN	AA	AT	AT	NN	NN	NN	AT	AT	NN	AA	AT	AA	AA	AA	NN	NN
X5359	T/G	2	4033	+	slaf	S	NA	NA	fish	NA	GT	GT	TT	GT	TT	GT	TT	TT	GT	TT	TT	GT	GT	NN	TT	NN	TT	GT	GT	GT	NN	GT	GT	GT	TT	GT	TT	TT	TT	GT	GT	GT	TT	GT	GT	GT	GT	GT	GT
X3509	A/T	2	4033	+	slaf	S	NA	NA	fish	NA	AT	AA	NN	AA	AT	NN	NN	AA	AT	AT	AT	NN	AT	AA	AT	AA	NN	AT	AA	AT	AA	AA	AT	AT	NN	AA	AT	AA	AT	AA	NN	AT	AT	NN	AT	AT	AT	AT	AT
X4536	T/C	2	4033	+	slaf	S	NA	NA	fish	NA	NN	CC	CT	CC	NN	CC	CT	CT	NN	NN	TT	NN	NN	CT	TT	CT	CT	NN	CC	NN	CT	CC	NN	NN	CT	CC	TT	CT	TT	CC	CC	NN	TT	CC	NN	NN	NN	NN	NN
X4537	T/G	2	4033	+	slaf	S	NA	NA	fish	NA	NN	TT	GT	TT	NN	TT	GT	GT	NN	NN	GG	NN	NN	GT	GG	GT	GT	NN	TT	NN	GT	TT	NN	NN	GT	TT	GG	GT	GG	TT	TT	NN	GG	TT	NN	NN	NN	NN	NN
X5360	T/G	2	4033	+	slaf	S	NA	NA	fish	NA	GT	GT	TT	GT	TT	GT	TT	TT	GT	TT	TT	GT	GT	TT	NN	NN	TT	GT	GT	GT	TT	GT	GT	GT	NN	GT	TT	NN	NN	GT	GT	GT	TT	GT	GT	GT	GT	GT	GT
X4535	A/C	2	4033	+	slaf	S	NA	NA	fish	NA	NN	AA	AC	AA	NN	AA	AC	AC	NN	NN	CC	NN	NN	AC	CC	AC	AC	NN	AA	NN	AC	AA	NN	NN	AC	AA	CC	AC	CC	AA	AA	NN	CC	AA	NN	NN	NN	NN	NN
X192	T/G	2	4186	+	slaf	S	NA	NA	fish	NA	GT	NN	GT	NN	GT	NN	GT	GT	NN	GT	GT	NN	TT	GT	GT	GT	GT	TT	NN	TT	GT	NN	NN	NN	GT	NN	GT	GT	GT	NN	NN	NN	GT	NN	NN	NN	NN	NN	NN
X191	T/C	2	4186	+	slaf	S	NA	NA	fish	NA	CT	NN	CT	NN	CT	NN	CT	CT	NN	CT	CT	NN	TT	CT	CT	CT	CT	TT	NN	TT	CT	NN	NN	NN	CT	NN	CT	CT	CT	NN	NN	NN	CT	NN	NN	NN	NN	NN	NN
X515	T/C	2	4237	+	slaf	S	NA	NA	fish	NA	NN	CT	TT	CT	TT	CT	TT	TT	CT	TT	TT	CT	CT	TT	TT	NN	TT	CT	CT	CT	TT	CT	CT	CT	NN	CT	NN	TT	NN	CT	CT	CT	TT	TT	CT	CT	CT	CT	CT
X516	T/C	2	4237	+	slaf	S	NA	NA	fish	NA	NN	NN	CC	CT	CT	CT	CC	CC	TT	CT	CT	CT	TT	CC	CT	NN	CC	NN	CT	TT	CC	CT	NN	TT	NN	CT	CT	NN	CT	CT	CT	NN	CT	NN	TT	TT	NN	NN	NN
X5314	A/G	2	4288	+	slaf	S	NA	NA	fish	NA	NN	AG	AA	AG	NN	AG	AA	AA	GG	NN	NN	AG	GG	AA	NN	AA	AA	GG	AG	GG	AA	AG	GG	GG	AA	AG	NN	AA	NN	AG	AG	GG	NN	AA	GG	GG	GG	GG	GG
X5315	A/G	2	4288	+	slaf	S	NA	NA	fish	NA	NN	AG	GG	AG	NN	AG	GG	GG	AA	NN	NN	AG	AA	GG	NN	GG	GG	AA	AG	AA	GG	AG	AA	AA	GG	AG	NN	GG	NN	AG	AG	AA	NN	GG	AA	AA	AA	AA	AA
X4743	A/T	2	4288	+	slaf	S	NA	NA	fish	NA	NN	AT	AA	AT	AA	AT	NN	AA	AT	NN	AA	AT	AT	AA	NN	AA	AA	AT	AT	AT	AA	AT	AT	AT	AA	AT	NN	NN	NN	AT	AT	AT	NN	AA	AT	AT	AT	AT	AT
X5313	A/C	2	4288	+	slaf	S	NA	NA	fish	NA	NN	AC	CC	AC	NN	AC	CC	CC	NN	NN	NN	AC	AA	CC	NN	CC	CC	NN	AC	AC	CC	AC	NN	AC	CC	AC	NN	CC	AC	AC	AC	AA	NN	CC	AA	AC	AA	NN	NN
X5759	T/C	2	4442	+	slaf	S	NA	NA	fish	NA	NN	CC	CT	CC	CT	NN	CT	NN	NN	CT	CT	NN	CC	CT	NN	NN	NN	CC	CC	CC	NN	CC	NN	NN	CT	CC	CT	NN	CT	CC	CC	NN	NN	NN	NN	NN	NN	NN	NN
X5760	T/C	2	4442	+	slaf	S	NA	NA	fish	NA	NN	CC	CT	CC	CT	NN	CT	NN	NN	CT	CT	NN	CC	CT	NN	NN	NN	CC	CC	CC	NN	CC	NN	NN	CT	CC	CT	NN	CT	CC	CC	NN	NN	NN	NN	NN	NN	NN	NN
X4524	T/C	2	4595	+	slaf	S	NA	NA	fish	NA	CC	CT	CC	CT	CC	CT	CC	CC	CT	CC	CC	CT	CT	CC	CC	CC	CC	NN	CT	CT	CC	CT	CT	CT	CC	CT	CC	CC	CC	CT	CT	CT	CC	CC	CC	CT	CT	CT	CT
X1984	T/G	2	4595	+	slaf	S	NA	NA	fish	NA	GG	GT	GG	GT	GG	GT	GG	NN	GT	GG	GG	GT	GT	GG	GG	GG	GG	GT	GT	GT	NN	GT	GT	GT	NN	GT	GG	NN	GG	GT	GT	GT	GG	NN	NN	GT	GT	GT	GT
X2965	A/G	2	4646	+	slaf	S	NA	NA	fish	NA	NN	AG	AA	AG	NN	AG	NN	NN	AG	AA	AA	AG	AG	AA	AA	AA	AA	AG	AG	AG	NN	AG	AG	AG	NN	AG	AA	NN	NN	AG	AG	AG	NN	NN	AA	AG	AG	AG	AG
X4473	T/G	2	4646	+	slaf	S	NA	NA	fish	NA	TT	GG	NN	GG	TT	GT	NN	NN	GT	TT	TT	GG	GT	NN	TT	NN	NN	GT	GG	GT	NN	GG	GT	GT	NN	GG	TT	NN	TT	GG	GG	GT	TT	NN	TT	GT	GT	GT	GT
X4525	A/T	2	4646	+	slaf	S	NA	NA	fish	NA	AT	TT	AT	TT	AT	NN	AT	AT	TT	AT	AT	TT	TT	AT	AT	AT	AT	TT	TT	TT	AT	NN	TT	TT	AT	TT	AT	AT	AT	TT	TT	TT	AT	AT	AT	TT	TT	TT	TT
X4474	A/G	2	4646	+	slaf	S	NA	NA	fish	NA	GG	AA	NN	AA	GG	AG	NN	NN	AG	GG	GG	AA	AG	NN	GG	NN	NN	AG	AA	AG	NN	AA	AG	AG	NN	AA	GG	NN	GG	AA	AA	AG	GG	NN	GG	AG	AG	AG	AG
X4674	T/C	2	4748	+	slaf	S	NA	NA	fish	NA	TT	CT	CT	CT	TT	TT	CT	CT	TT	TT	TT	CT	TT	CT	TT	CT	CT	TT	CT	TT	CT	CT	TT	NN	CT	CT	TT	CT	TT	CT	CT	TT	TT	CT	TT	TT	TT	TT	TT
X4526	C/G	2	4748	+	slaf	S	NA	NA	fish	NA	CG	CC	CG	CC	CG	NN	CG	CG	CC	CG	CG	NN	CC	CG	CG	CG	CG	CC	CC	CC	CG	NN	CC	CC	CG	CC	CG	CG	CG	CC	CC	CC	CG	CG	CG	CC	CC	CC	CC
X4523	T/C	2	4748	+	slaf	S	NA	NA	fish	NA	CT	CC	CT	CC	CT	NN	CT	CT	CC	CT	CT	CC	CC	CT	CT	CT	CT	CC	CC	CC	CT	NN	CC	CC	CT	CC	CT	CT	CT	CC	CC	CC	CT	CT	CT	CC	CC	CC	CC
X2959	A/T	2	4748	+	slaf	S	NA	NA	fish	NA	AT	AT	TT	AT	AT	AA	NN	NN	NN	AT	AT	AT	NN	TT	AT	TT	NN	NN	AT	AA	NN	AT	NN	AA	NN	AT	AT	NN	AT	AT	NN	NN	AT	NN	AT	AA	NN	AA	NN
X2957	A/C	2	4748	+	slaf	S	NA	NA	fish	NA	NN	AC	CC	AC	NN	AC	NN	NN	AC	CC	CC	AC	AC	CC	NN	CC	NN	AC	AC	AC	NN	AC	AC	AC	CC	AC	CC	NN	NN	AC	NN	AC	CC	NN	CC	AC	AC	AC	AC
X2955	A/T	2	4748	+	slaf	S	NA	NA	fish	NA	AT	AA	AT	AA	AT	AA	AT	AT	AA	AT	AT	NN	AA	AT	AT	AT	AT	NN	AA	AA	AT	NN	NN	AA	AT	AA	AT	AT	AT	AA	NN	NN	AT	AT	AT	AA	NN	AA	NN
X2958	A/G	2	4748	+	slaf	S	NA	NA	fish	NA	AG	AA	AA	AA	AG	AG	NN	NN	AG	AG	AG	NN	AG	AA	AG	AA	NN	NN	AA	AG	NN	NN	NN	AG	NN	NN	AG	NN	AG	AA	NN	AG	AG	NN	AG	AG	NN	AG	AG
X5832	A/G	2	4748	+	slaf	S	NA	NA	fish	NA	AA	AG	AA	AG	AA	AG	AA	AA	NN	AA	AA	AG	AG	AA	AA	AA	AA	AG	AG	AG	AA	AG	AG	AG	AA	AG	AA	NN	AA	AG	AG	AG	AA	NN	AA	AG	AG	AG	AG
X2954	A/C	2	4748	+	slaf	S	NA	NA	fish	NA	AC	AA	AC	AA	AC	AA	AC	AC	AA	AC	AC	NN	NN	AC	AC	AC	AC	NN	AA	AA	AC	NN	NN	AA	AC	AA	AC	AC	AC	AA	NN	NN	AC	AC	AC	AA	NN	AA	NN
X4675	T/C	2	4748	+	slaf	S	NA	NA	fish	NA	CT	TT	CT	TT	CT	TT	CT	CT	TT	CT	CT	TT	TT	CT	CT	CT	CT	TT	TT	TT	CT	TT	TT	NN	CT	TT	CT	CT	CT	TT	TT	TT	CT	CT	CT	TT	TT	TT	TT
X4521	A/G	2	4748	+	slaf	S	NA	NA	fish	NA	NN	AG	AG	AG	AA	NN	AG	AG	NN	NN	AA	AG	NN	AG	AA	AG	NN	NN	AG	NN	AG	AG	NN	AA	AG	AG	AA	AG	AA	AG	AG	AA	AA	AG	AA	AA	AA	NN	AA
X2956	C/G	2	4748	+	slaf	S	NA	NA	fish	NA	NN	CG	CC	CG	NN	CG	NN	NN	CG	CC	CC	CG	CG	CC	NN	CC	NN	CG	CG	CG	NN	CG	CG	CG	CC	CG	CC	NN	NN	CG	NN	CG	CC	NN	CC	CG	CG	CG	CG
X4522	T/C	2	5208	+	slaf	S	NA	NA	fish	NA	CC	CT	CT	CT	CC	NN	CT	CT	CC	CC	CC	CT	CC	CT	CC	CT	NN	NN	CT	CC	CT	CT	CC	CC	CT	CT	CC	CT	CC	CT	CT	CC	CC	CT	CC	CC	CC	CC	CC
X1722	T/C	2	5259	+	slaf	S	NA	NA	fish	NA	CT	TT	TT	NN	CT	CT	TT	TT	CT	CT	CT	TT	CT	NN	CT	TT	NN	CT	TT	CT	TT	TT	CT	CT	TT	TT	CT	NN	CT	TT	TT	CT	CT	TT	CT	CT	CT	CT	CT
X1723	A/G	2	5259	+	slaf	S	NA	NA	fish	NA	AG	GG	GG	GG	AG	AG	GG	GG	AG	AG	AG	GG	AG	GG	AG	GG	NN	AG	GG	AG	GG	GG	AG	AG	GG	GG	AG	NN	AG	GG	GG	AG	AG	GG	AG	AG	AG	AG	AG
X5417	A/C	2	5259	+	slaf	S	NA	NA	fish	NA	AC	CC	AC	AC	AC	CC	NN	AC	NN	AC	AC	NN	NN	AC	AC	AC	AC	CC	CC	CC	AC	NN	NN	CC	AC	CC	AC	AC	AC	CC	NN	NN	CC	AC	AC	CC	NN	CC	NN
X1721	C/G	2	5259	+	slaf	S	NA	NA	fish	NA	CG	GG	GG	GG	CG	CG	GG	GG	CG	CG	CG	GG	CG	GG	CG	GG	NN	CG	GG	CG	GG	GG	CG	CG	GG	GG	CG	NN	CG	GG	GG	CG	CG	GG	CG	CG	CG	CG	CG
X5418	A/C	2	5259	+	slaf	S	NA	NA	fish	NA	AC	AA	AC	AC	AC	NN	NN	AC	NN	AC	AC	NN	NN	AC	AC	AC	AC	AA	AA	AA	AC	NN	NN	AA	AC	AA	AC	AC	AC	AA	NN	NN	AA	AC	AC	AA	NN	AA	NN
X1725	A/G	2	5361	+	slaf	S	NA	NA	fish	NA	AG	AA	AA	AG	AG	AG	AA	AG	AG	AG	AG	AA	AG	AA	AG	AA	NN	AG	AA	AG	AA	NN	AG	AG	AA	AA	AG	NN	AG	AA	AA	AG	AG	AA	AG	AG	AG	AG	AG
X1724	A/G	2	5361	+	slaf	S	NA	NA	fish	NA	AG	GG	GG	AG	AG	AG	GG	AG	AG	AG	AG	GG	AG	GG	AG	GG	NN	AG	GG	AG	GG	NN	AG	AG	GG	GG	AG	NN	AG	GG	GG	AG	AG	GG	AG	AG	AG	AG	AG
X5419	A/C	2	5463	+	slaf	S	NA	NA	fish	NA	NN	NN	AC	AC	NN	NN	AC	AC	NN	NN	NN	AC	NN	AC	NN	AC	NN	AA	AC	AA	AC	AC	NN	NN	AC	AC	AA	AC	NN	AC	AC	NN	AA	AC	NN	AA	NN	NN	NN
X3118	T/G	2	5565	+	slaf	S	NA	NA	fish	NA	NN	GG	NN	NN	NN	GT	GT	GT	GT	TT	NN	NN	GT	NN	NN	NN	NN	GT	GG	GT	NN	GG	GT	GT	NN	GG	NN	NN	NN	NN	GG	NN	GT	NN	NN	GT	GT	GT	GT
X3322	A/C	2	5616	+	slaf	S	NA	NA	fish	NA	AA	AC	AC	AC	AA	AA	AC	AC	AA	AA	AA	AC	AA	AC	AA	AC	AC	AA	AC	AA	AC	AC	AA	AA	AC	AC	AA	AC	AA	AC	AC	AA	AA	AC	AA	AA	AA	AA	AA
X3115	T/C	2	5616	+	slaf	S	NA	NA	fish	NA	CT	TT	CT	NN	CT	TT	CT	CT	TT	CT	CT	NN	TT	CT	CT	CT	CT	TT	TT	TT	CT	TT	TT	TT	CT	TT	CT	NN	CT	NN	TT	NN	TT	CT	CT	TT	TT	TT	TT
X3321	T/C	2	5616	+	slaf	S	NA	NA	fish	NA	TT	CT	CT	CT	TT	TT	CT	CT	TT	TT	TT	CT	TT	CT	TT	CT	CT	TT	CT	TT	CT	CT	TT	TT	CT	CT	TT	CT	TT	CT	CT	TT	TT	CT	TT	TT	TT	TT	TT
X3117	T/C	2	5769	+	slaf	S	NA	NA	fish	NA	CT	CC	CT	NN	CT	CC	CT	CT	CC	NN	CT	NN	CC	CT	CT	CT	CT	CC	CC	CC	CT	CC	CC	CC	CT	CC	NN	NN	CT	NN	CC	NN	CC	CT	CT	CC	CC	CC	CC
X3116	A/C	2	6025	+	slaf	S	NA	NA	fish	NA	AC	CC	NN	NN	AC	AC	NN	NN	AC	AC	AC	NN	AC	NN	AC	NN	NN	AC	CC	AC	NN	CC	AC	AC	NN	CC	AC	NN	AC	NN	CC	AC	AC	NN	AC	AC	AC	AC	AC
X5867	T/C	2	6485	+	slaf	S	NA	NA	fish	NA	CT	TT	NN	CT	CT	NN	CT	CT	TT	CT	CT	NN	TT	CT	CT	CT	CT	TT	TT	TT	CT	TT	TT	TT	CT	TT	TT	NN	CT	TT	TT	CT	TT	CT	CT	TT	TT	TT	TT
X5868	T/C	2	6536	+	slaf	S	NA	NA	fish	NA	CC	CT	NN	CC	CC	CT	NN	NN	CT	CC	CC	CT	CT	CC	CC	CC	CC	CT	CT	CT	NN	CT	CT	CT	CC	CT	CT	CT	CC	CT	CT	CC	CT	NN	NN	CT	CT	CT	CT
X5373	A/T	2	6894	+	slaf	S	NA	NA	fish	NA	AT	NN	AT	TT	TT	NN	TT	NN	NN	TT	AT	NN	NN	AT	NN	AT	AT	NN	AA	NN	AT	AT	AT	NN	NN	NN	AA	NN	AT	NN	NN	NN	NN	AT	NN	AA	NN	NN	NN
X5372	C/G	2	6894	+	slaf	S	NA	NA	fish	NA	CG	NN	CG	GG	GG	NN	GG	NN	NN	GG	CG	NN	NN	CG	NN	CG	CG	NN	CC	NN	CG	CG	CG	NN	NN	NN	CC	NN	CG	NN	NN	NN	NN	CG	NN	CC	NN	NN	NN
X1751	C/G	2	7509	+	slaf	S	NA	NA	fish	NA	CG	CG	CG	CG	CG	CC	CG	CG	CC	CG	CG	CG	CC	CG	CC	CG	CG	CC	CC	CC	CG	CG	CG	CG	CC	CC	CC	CC	CC	CC	CC	CG	CC	CG	CG	CC	CC	CG	CC
X1749	A/T	2	7509	+	slaf	S	NA	NA	fish	NA	AT	AA	AT	AA	AA	AT	AA	AA	AT	AA	AT	AT	TT	AT	TT	AT	AT	AT	TT	AT	AT	AT	AT	AA	TT	TT	TT	TT	TT	TT	TT	AT	AT	AT	AA	TT	AT	AA	AT
X1750	A/G	2	7714	+	slaf	S	NA	NA	fish	NA	AA	AG	AA	AG	AG	AG	AG	AG	AG	AG	AA	AA	AA	AA	AA	AA	AA	AG	AA	AG	AA	AA	AA	AG	AA	AA	AA	AA	AA	AA	AA	AA	AG	AA	AG	AA	AG	AG	AG
X204	A/G	3	0	+	slaf	S	NA	NA	fish	NA	AG	AG	GG	GG	GG	GG	AG	GG	GG	AG	AG	AG	AG	GG	GG	AG	GG	AG	GG	AG	GG	AG	AG	GG	AG	GG	AG	GG	GG	AG	AG	GG	AG	GG	AG	AG	GG	AG	GG
X206	A/G	3	0	+	slaf	S	NA	NA	fish	NA	AG	AG	GG	GG	NN	GG	AG	GG	GG	AG	AG	AG	AG	GG	GG	AG	GG	AG	GG	AG	GG	AG	AG	GG	AG	GG	AG	GG	GG	AG	AG	GG	AG	GG	AG	AG	GG	AG	GG
X205	T/C	3	0	+	slaf	S	NA	NA	fish	NA	CT	CT	TT	TT	TT	TT	CT	TT	TT	CT	CT	CT	CT	TT	TT	CT	TT	CT	TT	CT	TT	CT	CT	TT	CT	TT	CT	TT	TT	CT	CT	TT	CT	TT	CT	CT	TT	CT	TT
X202	A/G	3	0	+	slaf	S	NA	NA	fish	NA	AG	AG	GG	GG	NN	GG	AG	GG	GG	AG	AG	AG	AG	GG	GG	AG	GG	AG	GG	AG	GG	AG	AG	GG	AG	GG	AG	GG	GG	AG	AG	GG	AG	GG	AG	AG	GG	AG	GG
X201	T/C	3	0	+	slaf	S	NA	NA	fish	NA	CT	CT	CC	CC	CC	CC	CT	CC	CC	CT	CT	CT	CT	CC	CC	CT	CC	CT	CC	CT	CC	CT	CT	CC	CT	CC	CT	CC	CC	CT	CT	CC	CT	NN	CT	CT	CC	CT	CC
X203	T/C	3	51	+	slaf	S	NA	NA	fish	NA	CT	CT	TT	TT	NN	TT	CT	TT	TT	CT	CT	CT	CT	TT	TT	CT	TT	CT	TT	CT	TT	CT	CT	TT	CT	TT	CT	NN	TT	CT	CT	TT	CT	TT	CT	CT	TT	CT	TT
X4517	T/G	3	204	+	slaf	S	NA	NA	fish	NA	GT	NN	NN	NN	GT	GG	GT	GT	GG	GT	GT	GT	GT	GG	GG	GT	GG	GG	GG	GT	GG	GT	GG	GG	GT	GG	GT	GG	GG	GT	GG	GG	GT	GG	GT	GT	GG	GT	GG
X4518	A/G	3	204	+	slaf	S	NA	NA	fish	NA	AG	NN	NN	NN	AG	GG	AG	AG	GG	AG	AG	AG	AG	GG	GG	AG	GG	GG	GG	AG	GG	AG	GG	GG	AG	GG	AG	GG	GG	AG	GG	GG	AG	GG	AG	AG	GG	AG	GG
X4516	T/G	3	204	+	slaf	S	NA	NA	fish	NA	GT	NN	NN	NN	GT	TT	GT	GT	TT	GT	GT	GT	GT	TT	TT	GT	TT	TT	TT	GT	TT	GT	TT	TT	GT	TT	GT	TT	TT	GT	TT	TT	GT	TT	GT	GT	TT	GT	TT
X2677	A/G	3	255	+	slaf	S	NA	NA	fish	NA	AG	AG	AG	AG	AG	GG	AG	AG	GG	AG	AG	AG	AG	GG	GG	AG	GG	GG	GG	AG	GG	AG	GG	GG	AG	GG	AG	NN	GG	AG	GG	GG	AG	GG	AG	AG	GG	AG	GG
X4515	A/G	3	255	+	slaf	S	NA	NA	fish	NA	AA	AA	NN	NN	AG	AG	AG	AA	GG	AG	AG	NN	AA	AG	GG	NN	AG	AG	GG	AG	GG	AG	AG	AG	AG	AG	AG	GG	AG	AA	AG	AG	AA	GG	AG	AA	AG	AA	AG
X4514	A/G	3	357	+	slaf	S	NA	NA	fish	NA	AA	AA	NN	NN	AG	AA	AG	AA	AG	AG	AG	NN	AA	AA	AG	NN	AA	AA	AG	AG	AG	AG	AA	AA	AG	AA	AG	AG	AA	AA	AA	AA	AA	AG	AG	AA	AA	AA	AA
X2460	A/G	3	408	+	slaf	S	NA	NA	fish	NA	AA	AA	AA	AA	AG	NN	AG	AA	GG	AG	AG	AG	AA	NN	GG	AG	NN	NN	GG	AG	GG	AG	NN	NN	AG	NN	AG	GG	NN	AA	NN	NN	AA	GG	AG	AA	NN	AA	NN
X2461	T/C	3	408	+	slaf	S	NA	NA	fish	NA	CC	CC	CC	CC	CT	NN	CT	CC	TT	CT	CT	CT	CC	NN	TT	CT	NN	NN	TT	CT	TT	CT	NN	NN	CT	NN	CT	TT	NN	CC	NN	NN	CC	TT	CT	CC	NN	CC	NN
X6393	A/T	3	715	+	slaf	S	NA	NA	fish	NA	NN	AT	TT	AT	AT	TT	AT	TT	NN	AT	AT	NN	AT	TT	NN	AT	TT	AT	TT	AT	NN	AT	AT	NN	AT	NN	AT	NN	TT	AT	AT	NN	AT	NN	AT	AT	NN	AT	TT
X2679	T/C	3	919	+	slaf	S	NA	NA	fish	NA	NN	CT	TT	NN	CT	CT	CT	TT	CT	CT	NN	NN	TT	TT	TT	CT	CT	TT	TT	CT	TT	CT	NN	TT	NN	TT	NN	TT	TT	CT	CT	NN	CT	TT	TT	NN	TT	TT	TT
X2678	A/G	3	970	+	slaf	S	NA	NA	fish	NA	NN	AG	AA	NN	AG	AG	AG	AA	AG	AG	NN	NN	AA	AA	AA	AG	AG	AA	AA	AG	AA	AG	NN	AA	NN	AA	NN	AA	AA	AG	AG	NN	AG	AA	AA	NN	AA	AA	AA
X4287	A/G	3	970	+	slaf	S	NA	NA	fish	NA	GG	GG	GG	GG	AG	GG	AG	GG	AG	AG	AG	AG	GG	GG	AG	AG	GG	GG	AG	AG	AG	AG	GG	AG	AG	GG	AG	AG	GG	GG	GG	GG	GG	AG	AG	GG	GG	GG	GG
X383	T/C	3	1072	+	slaf	S	NA	NA	fish	NA	TT	TT	TT	TT	CT	TT	CT	TT	CT	CT	CT	CT	NN	TT	CT	CT	NN	TT	CT	CT	TT	CT	TT	CT	CT	TT	CT	CT	TT	TT	NN	TT	NN	CT	CT	TT	NN	NN	NN
X2680	A/G	3	1072	+	slaf	S	NA	NA	fish	NA	NN	AG	NN	AG	AG	AG	AG	NN	AG	AG	AG	NN	NN	NN	AA	AG	AG	NN	AA	AG	AA	AG	AG	AA	NN	AA	AG	NN	NN	AG	AG	AG	AG	AA	AA	AG	AA	AA	AA
X2745	T/G	3	1123	+	slaf	S	NA	NA	fish	NA	GT	GT	GG	GT	TT	GT	TT	GG	TT	TT	TT	TT	GT	GG	NN	TT	GT	GT	NN	TT	GG	TT	GT	NN	TT	GG	TT	NN	GG	GT	GT	GT	GT	NN	TT	GT	GG	GT	GG
X575	T/G	3	1276	+	slaf	S	NA	NA	fish	NA	GG	GG	NN	GG	NN	GG	GT	GG	GT	GT	GT	GT	GG	NN	GT	GT	GG	GG	GT	GT	GG	GT	GG	GT	GT	GG	GT	GT	NN	GG	NN	NN	GG	GT	GT	GG	GG	NN	NN
X4576	A/G	3	1276	+	slaf	S	NA	NA	fish	NA	AG	NN	NN	AG	GG	AG	GG	NN	GG	NN	GG	NN	AG	AA	AG	GG	AG	AG	AG	GG	AA	GG	AG	AG	GG	AA	GG	NN	AA	AG	AG	AG	AG	AG	GG	AG	NN	AG	AA
X574	T/G	3	1276	+	slaf	S	NA	NA	fish	NA	TT	TT	NN	TT	NN	TT	GT	TT	GT	GT	GT	GT	NN	NN	GT	GT	TT	TT	GT	GT	TT	GT	TT	GT	GT	TT	GT	GT	NN	TT	NN	NN	TT	GT	GT	TT	TT	NN	NN
X6477	A/G	3	1276	+	slaf	S	NA	NA	fish	NA	NN	NN	NN	NN	NN	AG	NN	NN	NN	AA	NN	NN	NN	NN	NN	NN	AG	AG	AG	NN	GG	AA	AG	AG	NN	GG	AA	AG	NN	AG	NN	AG	NN	AG	AA	AG	NN	NN	GG
X6503	A/T	3	1327	+	slaf	S	NA	NA	fish	NA	AA	AA	AT	AA	AA	AA	AA	AT	AA	AA	AA	NN	AA	AT	AT	AA	AA	AA	AT	AA	AT	AA	AA	AT	AA	AT	AA	AT	AT	AA	AA	AA	AA	AT	AA	AA	AT	AA	AT
X5962	T/C	3	1327	+	slaf	S	NA	NA	fish	NA	NN	NN	CT	NN	CC	NN	NN	CT	CC	NN	NN	NN	CC	CT	CT	NN	CC	NN	CT	CC	CT	NN	NN	CT	NN	CT	NN	CT	CT	NN	NN	CC	NN	NN	NN	NN	NN	NN	CT
X6506	A/G	3	1327	+	slaf	S	NA	NA	fish	NA	AG	AG	GG	AG	AG	AG	AG	GG	AG	AG	AG	AG	AG	GG	GG	AG	AG	AG	GG	AG	GG	AG	AG	GG	AG	GG	AG	GG	GG	AG	AG	AG	AG	GG	AG	AG	GG	AG	GG
X221	T/C	3	1327	+	slaf	S	NA	NA	fish	NA	CT	CT	CT	CT	NN	CT	NN	CT	NN	NN	CT	NN	CT	CT	NN	NN	CT	CT	CC	NN	CT	NN	CT	CC	NN	CT	CC	NN	CT	CT	CT	CT	CT	CC	NN	CT	CT	CT	CT
X220	A/T	3	1327	+	slaf	S	NA	NA	fish	NA	AT	AT	AT	AT	NN	AT	NN	AT	NN	NN	AT	NN	AT	AT	NN	NN	AT	AT	TT	NN	AT	NN	AT	TT	NN	AT	TT	NN	AT	AT	AT	AT	AT	TT	NN	AT	AT	AT	AT
X6505	A/G	3	1378	+	slaf	S	NA	NA	fish	NA	AG	AG	GG	AG	AG	AG	AG	GG	AG	AG	AG	AG	AG	GG	GG	AG	AG	AG	GG	AG	GG	AG	AG	GG	AG	GG	AG	GG	GG	AG	AG	AG	AG	GG	AG	AG	GG	AG	GG
X1527	A/C	3	1429	+	slaf	S	NA	NA	fish	NA	CC	NN	NN	CC	AC	CC	AC	NN	AC	AC	AC	AC	NN	AA	AA	AC	CC	CC	AA	AC	NN	AC	CC	AA	AC	NN	AC	AA	NN	NN	NN	CC	CC	NN	AC	NN	CC	NN	NN
X5611	A/T	3	1531	+	slaf	S	NA	NA	fish	NA	AT	AT	NN	AT	NN	AT	NN	NN	NN	NN	AA	AA	AT	NN	NN	AA	AT	AT	NN	NN	NN	NN	AT	NN	NN	TT	NN	NN	NN	AT	AT	AT	NN	NN	NN	AT	AT	AT	NN
X5608	T/C	3	1531	+	slaf	S	NA	NA	fish	NA	CT	NN	NN	CT	NN	CT	NN	NN	NN	NN	TT	NN	CT	NN	NN	TT	CT	CT	NN	NN	NN	NN	CT	NN	NN	CC	NN	NN	NN	CT	CT	CT	NN	NN	NN	CT	CT	CT	NN
X5612	A/G	3	1531	+	slaf	S	NA	NA	fish	NA	AG	AG	NN	AG	NN	AG	NN	NN	NN	NN	GG	GG	AG	NN	NN	GG	AG	AG	NN	NN	NN	NN	AG	NN	NN	AA	NN	NN	NN	AG	AG	AG	NN	NN	NN	AG	AG	AG	NN
X5606	T/C	3	1531	+	slaf	S	NA	NA	fish	NA	CT	CT	NN	CT	NN	CT	NN	NN	NN	NN	NN	TT	CT	NN	NN	TT	CT	CT	NN	NN	NN	NN	CT	NN	CT	CC	NN	NN	NN	CT	CT	CT	NN	NN	NN	CT	CT	CT	NN
X5607	T/C	3	1531	+	slaf	S	NA	NA	fish	NA	CT	NN	NN	CT	NN	CT	NN	NN	NN	NN	TT	NN	CT	NN	NN	TT	CT	CT	NN	NN	NN	NN	CT	NN	NN	CC	NN	NN	NN	CT	CT	CT	NN	NN	NN	CT	CT	CT	NN
X5605	A/G	3	1531	+	slaf	S	NA	NA	fish	NA	AG	AG	NN	AG	NN	AG	NN	NN	NN	NN	AA	AA	AG	NN	NN	AA	AG	AG	NN	NN	NN	NN	AG	NN	AG	GG	NN	NN	NN	AG	AG	AG	NN	NN	NN	AG	AG	AG	NN
X3860	T/C	3	1582	+	slaf	S	NA	NA	fish	NA	CT	CT	CT	CT	CC	CT	NN	NN	CC	NN	NN	CC	CT	NN	NN	CC	CT	CT	CC	NN	CT	NN	CT	NN	NN	CT	NN	NN	NN	CT	CT	NN	CC	NN	CC	CT	CT	NN	CT
X2120	T/C	3	1582	+	slaf	S	NA	NA	fish	NA	NN	NN	TT	TT	CT	NN	CT	NN	CT	CT	CT	CT	NN	CT	CT	CT	TT	NN	CT	CT	TT	CT	TT	CT	CT	TT	CT	CT	NN	NN	NN	TT	CT	CT	CT	TT	TT	NN	TT
X5610	A/C	3	1582	+	slaf	S	NA	NA	fish	NA	AC	NN	NN	AC	NN	AC	NN	NN	NN	NN	AA	AA	AC	NN	NN	AA	AC	AC	NN	NN	NN	NN	AC	NN	NN	CC	NN	NN	NN	AC	AC	AC	NN	NN	NN	AC	AC	AC	NN
X5609	T/C	3	1582	+	slaf	S	NA	NA	fish	NA	CT	NN	NN	CT	NN	CT	NN	NN	NN	NN	TT	NN	CT	NN	NN	TT	CT	CT	NN	NN	NN	NN	CT	NN	NN	CC	NN	NN	NN	CT	CT	CT	NN	NN	NN	CT	CT	CT	NN
X4311	A/G	3	1684	+	slaf	S	NA	NA	fish	NA	AG	AG	AG	AG	AA	AG	AA	AG	AA	AA	AA	AA	AG	AA	AA	AA	AG	AG	AA	AA	AG	AA	AG	AA	AA	AG	AA	AA	AA	AG	AG	AG	AA	AA	AA	AG	AG	AG	AG
X3280	A/T/G	3	1684	+	slaf	S	NA	NA	fish	NA	AT	AT	NN	AT	AG	AT	AG	NN	AG	AG	AG	AG	AT	GT	GT	AG	NN	AT	GT	AG	TT	AG	AT	GT	AG	TT	AG	NN	GT	AT	AT	AT	AG	GT	AG	AT	AT	AT	NN
X1717	A/C	3	1684	+	slaf	S	NA	NA	fish	NA	AC	AC	AC	CC	CC	AC	CC	AC	CC	CC	CC	CC	AC	NN	CC	CC	AC	CC	CC	CC	AC	CC	AC	NN	CC	AC	CC	NN	NN	AC	CC	NN	CC	NN	CC	AC	AC	CC	AC
X2118	A/G	3	1684	+	slaf	S	NA	NA	fish	NA	NN	NN	AG	GG	NN	NN	NN	NN	GG	NN	GG	NN	NN	AG	AG	NN	GG	NN	AG	GG	AG	NN	GG	AG	GG	AG	GG	AG	AG	NN	NN	GG	GG	AG	NN	GG	GG	NN	AG
X3281	A/G	3	1684	+	slaf	S	NA	NA	fish	NA	AG	AG	AG	AG	GG	AG	GG	AG	GG	GG	GG	GG	AG	NN	GG	GG	AG	AG	GG	GG	AG	GG	AG	GG	NN	AG	GG	NN	GG	AG	AG	AG	GG	NN	GG	AG	AG	AG	AG
X2119	A/T	3	1684	+	slaf	S	NA	NA	fish	NA	NN	NN	AT	AA	NN	NN	NN	NN	AA	NN	AA	NN	NN	AT	AT	NN	AA	NN	AT	AA	AT	NN	AA	AT	AA	AT	AA	AT	AT	NN	NN	AA	AA	AT	NN	AA	AA	NN	AT
X3259	T/C	3	1735	+	slaf	S	NA	NA	fish	NA	NN	NN	CT	TT	TT	NN	TT	CT	TT	TT	TT	TT	TT	CT	CT	TT	NN	NN	CT	TT	CT	NN	TT	CT	TT	CT	TT	CT	CT	NN	NN	TT	TT	CT	TT	TT	TT	NN	CT
X441	A/C	3	1786	+	slaf	S	NA	NA	fish	NA	AC	AC	CC	AC	AC	AC	AC	CC	AC	AC	AC	AC	AC	CC	CC	AC	AC	AC	CC	AC	CC	AC	AC	CC	AC	CC	AC	CC	CC	AC	AC	AC	AC	CC	AC	AC	AC	AC	CC
X2864	A/C	3	1786	+	slaf	S	NA	NA	fish	NA	AC	AC	NN	AC	NN	AC	AA	NN	AC	AC	NN	NN	AC	AA	AA	AC	AC	AC	AA	AC	NN	AC	AC	AA	AC	AA	AC	NN	AA	AC	AC	AC	NN	AA	AC	AC	AC	NN	NN
X1609	A/G	3	1786	+	slaf	S	NA	NA	fish	NA	GG	GG	AG	NN	NN	GG	NN	AG	NN	NN	NN	NN	NN	AG	AG	NN	GG	GG	AG	NN	AG	NN	GG	AG	NN	AG	NN	AG	AG	NN	GG	GG	NN	NN	NN	GG	GG	NN	AG
X442	T/C	3	1786	+	slaf	S	NA	NA	fish	NA	CT	CT	TT	CT	CC	CT	CC	TT	NN	CC	CC	NN	CT	CT	CT	CC	CT	CT	CT	CC	TT	CC	CT	TT	CC	TT	CC	CT	CT	CT	CT	CT	CC	CT	CC	CT	CT	CT	TT
X322	A/C	3	1888	+	slaf	S	NA	NA	fish	NA	AC	AC	AA	NN	NN	AC	NN	NN	NN	NN	NN	NN	AC	NN	NN	CC	AC	AC	AA	CC	AA	CC	AC	NN	NN	AA	NN	NN	NN	NN	AC	AC	NN	NN	NN	AC	AC	AC	AA
X2863	C/G	3	1939	+	slaf	S	NA	NA	fish	NA	CG	CG	NN	CG	NN	CG	GG	NN	CG	CG	CG	NN	CG	GG	GG	CG	CG	CG	GG	CG	NN	CG	CG	GG	CG	GG	CG	NN	GG	CG	CG	CG	NN	GG	CG	CG	CG	NN	NN
X1611	C/G	3	1990	+	slaf	S	NA	NA	fish	NA	CG	CG	CC	NN	CG	CC	CG	CC	NN	NN	CG	NN	CG	CC	NN	CG	CC	CG	CC	NN	CC	CG	NN	CC	CG	CC	CG	NN	CC	NN	CG	NN	CG	NN	CG	CC	CG	NN	CC
X1608	A/G	3	1990	+	slaf	S	NA	NA	fish	NA	AG	AG	GG	NN	AG	GG	AG	GG	NN	NN	AG	NN	AG	GG	NN	AG	GG	AG	GG	NN	GG	AG	NN	GG	AG	GG	AG	NN	GG	NN	AG	NN	AG	NN	AG	GG	AG	NN	GG
X6794	T/C	3	1990	+	slaf	S	NA	NA	fish	NA	CT	CT	CT	CT	CC	CT	NN	CT	CC	CC	CC	NN	CT	CC	CC	CC	CT	CT	CC	CC	CT	CC	CT	CC	CC	CT	CC	NN	CC	NN	CT	CT	CC	NN	CC	CT	CT	NN	CT
X1610	C/G	3	1990	+	slaf	S	NA	NA	fish	NA	CG	CG	CC	NN	CG	CC	CG	CC	NN	NN	CG	NN	CG	CC	NN	CG	CC	CG	CC	NN	CC	CG	NN	CC	CG	CC	CG	NN	CC	NN	CG	NN	CG	NN	CG	CC	CG	NN	CC
X6795	A/G	3	2042	+	slaf	S	NA	NA	fish	NA	AG	NN	NN	AG	GG	AG	AG	NN	AG	AG	AG	AG	AG	GG	GG	AG	AG	AG	GG	AG	NN	AG	AG	GG	AG	GG	AG	GG	GG	AG	NN	NN	AG	NN	AG	AG	AG	AG	NN
X5534	T/C	3	2042	+	slaf	S	NA	NA	fish	NA	CT	CT	CT	CT	NN	CT	NN	CT	CC	NN	CC	NN	CT	NN	CC	NN	CT	CT	CC	CC	CT	NN	CT	CC	NN	CT	CC	NN	CC	CT	CT	CT	NN	CC	NN	CT	CT	CT	CT
X4719	A/G	3	2042	+	slaf	S	NA	NA	fish	NA	AG	AG	GG	AG	AG	AG	AG	GG	AG	AG	AG	NN	AG	GG	NN	AG	AG	AG	GG	AG	NN	AG	AG	NN	NN	GG	AG	NN	GG	AG	AG	AG	AG	NN	AG	AG	AG	AG	NN
X13	T/C	3	2042	+	slaf	S	NA	NA	fish	NA	CT	CT	CC	CT	CT	CT	CT	CC	CT	CT	CT	CT	CT	CC	CC	CT	CT	CT	CC	CT	CC	CT	CT	CC	CT	CC	CT	CC	CC	CT	CT	CT	CT	CC	CT	CT	CT	CT	CC
X6363	T/C	3	2042	+	slaf	S	NA	NA	fish	NA	CT	CT	CT	CT	CC	CT	CC	CT	CC	CC	CC	CC	CT	CC	CC	CC	CT	CT	CC	CC	CT	CC	CT	CC	CC	CT	CC	CC	CC	CT	CT	CT	CC	CC	CC	CT	CT	CT	CT
X6364	T/C	3	2042	+	slaf	S	NA	NA	fish	NA	CT	CT	CT	CT	CC	CT	CC	CT	CC	CC	CC	CC	CT	CC	CC	CC	CT	CT	CC	CC	CT	CC	CT	CC	CC	CT	CC	CC	CC	CT	CT	CT	CC	CC	CC	CT	CT	CT	CT
X4808	T/C	3	2042	+	slaf	S	NA	NA	fish	NA	TT	TT	TT	NN	CT	NN	CT	NN	CT	CT	CT	CT	NN	CT	CT	CT	NN	TT	CT	CT	NN	CT	TT	CT	CT	TT	CT	CT	CT	NN	TT	TT	CT	CT	CT	TT	TT	NN	TT
X4720	C/G	3	2093	+	slaf	S	NA	NA	fish	NA	CG	CG	GG	CG	CG	CG	CG	GG	CG	CG	CG	NN	CG	GG	NN	CG	CG	CG	GG	CG	NN	CG	CG	NN	NN	GG	CG	NN	GG	CG	CG	CG	CG	NN	CG	CG	CG	CG	NN
X500	T/C	3	2093	+	slaf	S	NA	NA	fish	NA	TT	TT	CT	NN	TT	TT	TT	CT	TT	TT	TT	TT	TT	CT	CT	TT	TT	TT	CT	TT	CT	TT	TT	CT	TT	CT	TT	CT	CT	TT	TT	TT	TT	NN	TT	TT	TT	TT	CT
X4718	T/G	3	2093	+	slaf	S	NA	NA	fish	NA	NN	NN	GT	NN	NN	NN	NN	GT	TT	TT	TT	NN	NN	GT	GT	NN	NN	TT	GT	NN	GT	NN	NN	NN	NN	GT	TT	GT	GT	NN	NN	TT	TT	GT	TT	TT	TT	NN	GT
X6796	A/G	3	2093	+	slaf	S	NA	NA	fish	NA	AG	NN	NN	AG	AA	AG	AG	NN	AG	AG	AG	AG	AG	AA	AA	AG	AG	AG	AA	AG	NN	AG	AG	AA	AG	AA	AG	AA	AA	AG	NN	NN	AG	NN	AG	AG	AG	AG	NN
X2695	T/C	3	2093	+	slaf	S	NA	NA	fish	NA	TT	NN	NN	TT	CT	NN	CT	NN	CT	CT	CT	CT	TT	CC	NN	CT	TT	TT	CC	CT	NN	CT	NN	CC	CT	NN	CT	NN	NN	TT	NN	TT	CT	CC	CT	TT	NN	NN	NN
X4251	T/C	3	2144	+	slaf	S	NA	NA	fish	NA	CT	CT	CC	CT	CT	CT	CT	CC	CT	CT	CT	CT	CT	CC	CC	CT	CT	CT	CC	CT	CC	CT	CT	CC	CT	CC	CT	CC	CC	CT	CT	CT	CT	CC	CT	CT	CT	CT	NN
X2696	T/C	3	2144	+	slaf	S	NA	NA	fish	NA	CT	CT	CC	CT	CT	CT	CT	NN	CT	CT	CT	CT	CT	CC	CC	CT	CT	CT	CC	CT	CC	CT	CT	CC	CT	CC	CT	NN	CC	CT	CT	CT	CT	CC	CT	CT	CT	CT	NN
X4807	A/T	3	2195	+	slaf	S	NA	NA	fish	NA	AT	AT	AA	NN	AT	AT	NN	NN	AT	AT	AT	NN	AT	AA	NN	AT	AT	AT	AA	AT	NN	AT	AT	NN	AT	AA	AT	NN	NN	AT	AT	AT	AT	NN	AT	NN	AT	AT	AA
X4804	T/C	3	2195	+	slaf	S	NA	NA	fish	NA	CT	CT	NN	NN	CT	CT	NN	NN	CT	CT	CT	NN	CT	NN	NN	CT	CT	CT	CC	CT	NN	CT	CT	NN	CT	CC	CT	NN	NN	CT	CT	CT	CT	NN	CT	NN	CT	CT	CC
X4252	A/G	3	2195	+	slaf	S	NA	NA	fish	NA	AG	NN	AG	AG	GG	NN	GG	AG	GG	GG	GG	GG	AG	GG	GG	GG	AG	NN	GG	GG	AG	GG	AG	GG	GG	AG	GG	GG	GG	AG	NN	AG	GG	GG	GG	AG	AG	AG	AG
X4805	A/C	3	2246	+	slaf	S	NA	NA	fish	NA	AC	AC	AA	NN	AC	AC	NN	NN	AC	AC	AC	NN	AC	AA	NN	AC	AC	AC	AA	AC	NN	AC	AC	NN	AC	AA	AC	NN	NN	AC	AC	AC	AC	NN	AC	NN	AC	AC	AA
X4806	T/C	3	2246	+	slaf	S	NA	NA	fish	NA	CT	CT	CC	NN	CT	CT	NN	NN	CT	CT	CT	NN	CT	CC	NN	CT	CT	CT	CC	CT	NN	CT	CT	NN	CT	CC	CT	NN	NN	CT	CT	CT	CT	NN	CT	NN	CT	CT	CC
X2455	A/G	3	2348	+	slaf	S	NA	NA	fish	NA	NN	NN	AG	NN	AG	NN	NN	AG	AG	NN	AG	AG	NN	NN	NN	AG	NN	NN	NN	NN	AG	AG	NN	NN	NN	AG	NN	NN	NN	GG	NN	NN	NN	NN	AG	GG	GG	NN	AG
X5005	T/C	3	2501	+	slaf	S	NA	NA	fish	NA	CT	CT	CT	CT	CC	CC	CC	CT	CC	CC	CC	CC	CT	CC	CC	CC	CT	CT	CC	CC	CT	CC	CT	CC	NN	CT	CC	CC	CC	CT	CT	NN	CC	NN	CC	CT	CT	CT	CT
X2820	A/G	3	2552	+	slaf	S	NA	NA	fish	NA	NN	GG	GG	NN	AG	AG	AG	GG	AG	NN	AG	AG	NN	AG	AG	AG	GG	GG	AG	AG	NN	AG	GG	AG	AG	NN	AG	AG	AG	NN	NN	NN	AG	AG	NN	NN	NN	NN	NN
X4764	T/C	3	2603	+	slaf	S	NA	NA	fish	NA	CT	TT	TT	CT	CT	CT	NN	NN	CT	CT	CT	CT	CT	TT	TT	CT	CT	CT	TT	CT	NN	CT	CT	TT	CT	TT	CT	TT	NN	CT	CT	CT	CT	NN	CT	CT	CT	CT	TT
X3516	A/G	3	2603	+	slaf	S	NA	NA	fish	NA	AA	AA	AA	AA	AG	AG	AG	AA	AG	AG	AG	NN	AA	AG	NN	AG	AA	AA	AG	AG	AA	NN	AA	AG	AG	AA	AG	AG	NN	AA	AA	AA	AG	AG	AG	AA	AA	AA	AA
X4765	A/G	3	2603	+	slaf	S	NA	NA	fish	NA	AG	AA	AA	AG	AG	AG	NN	NN	AG	AG	AG	AG	AG	AA	AA	AG	AG	AG	AA	AG	NN	AG	AG	AA	AG	AA	AG	AA	NN	AG	AG	AG	AG	NN	AG	AG	AG	AG	AA
X5006	T/G	3	2603	+	slaf	S	NA	NA	fish	NA	TT	GT	GT	TT	TT	TT	GT	GT	TT	TT	TT	TT	TT	GT	GT	TT	TT	TT	GT	TT	GT	TT	TT	GT	NN	GT	TT	GT	GT	TT	TT	TT	TT	GT	TT	TT	TT	NN	GT
X399	A/G	3	2603	+	slaf	S	NA	NA	fish	NA	NN	AG	AG	NN	GG	NN	AG	AG	GG	GG	GG	GG	GG	AG	AG	GG	NN	NN	AG	GG	AG	GG	NN	AG	NN	AG	GG	AG	AG	NN	NN	GG	GG	AG	GG	NN	GG	NN	AG
X3514	A/T	3	2807	+	slaf	S	NA	NA	fish	NA	NN	AA	AA	AT	AT	NN	NN	AA	AT	AT	AT	AT	AT	NN	NN	NN	AT	AA	AA	AT	NN	AT	AT	AA	NN	AA	AT	NN	NN	NN	AT	AT	AT	NN	AT	AT	NN	NN	NN
X1246	T/G	3	2858	+	slaf	S	NA	NA	fish	NA	NN	NN	NN	GG	GT	GT	TT	NN	GT	GT	GT	GT	NN	TT	TT	GT	GG	NN	TT	GT	NN	GT	NN	TT	GT	NN	GT	TT	TT	GG	NN	GG	GT	TT	GT	NN	NN	NN	NN
X3515	A/G	3	2909	+	slaf	S	NA	NA	fish	NA	GG	GG	GG	GG	AG	AG	AG	GG	AG	AG	AG	NN	GG	AG	NN	AG	GG	GG	AG	AG	GG	NN	GG	AG	AG	GG	AG	AG	NN	GG	GG	GG	AG	AG	AG	GG	GG	GG	GG
X2089	A/G	3	2909	+	slaf	S	NA	NA	fish	NA	GG	GG	GG	GG	AG	AG	AG	GG	AG	AG	AG	AG	GG	AG	AG	AG	GG	GG	AG	AG	GG	AG	GG	AG	AG	GG	AG	AG	AG	GG	GG	GG	AG	AG	AG	GG	GG	GG	GG
X1247	T/G	3	2909	+	slaf	S	NA	NA	fish	NA	NN	NN	NN	TT	GT	GT	GG	NN	GT	GT	GT	GT	NN	GG	GG	GT	TT	NN	GG	GT	NN	GT	NN	GG	GT	NN	GT	GG	GG	TT	NN	TT	GT	GG	GT	TT	NN	NN	NN
X2088	A/G	3	2960	+	slaf	S	NA	NA	fish	NA	AA	AG	AA	AA	AG	AG	GG	AG	AG	AG	AG	AG	AA	GG	GG	AG	AA	AG	GG	AG	AG	AG	AA	GG	AG	AG	AG	GG	GG	AA	AA	NN	AG	GG	AG	AA	AA	AA	AA
X2090	T/C	3	2960	+	slaf	S	NA	NA	fish	NA	CC	CT	CC	CC	CT	CT	TT	CT	CT	CT	CT	CT	CC	TT	TT	CT	CC	CT	TT	CT	CT	CT	CC	TT	CT	CT	CT	TT	TT	CC	CC	NN	CT	TT	CT	CC	CC	CC	CC
X6106	A/C	3	2960	+	slaf	S	NA	NA	fish	NA	CC	NN	NN	CC	AC	AC	NN	NN	AC	AC	AC	AC	CC	AA	AA	AC	CC	NN	AA	AC	NN	AC	CC	AA	AC	NN	AC	NN	AA	CC	CC	CC	AC	AA	AC	CC	NN	NN	CC
X6104	T/C	3	2960	+	slaf	S	NA	NA	fish	NA	CC	NN	NN	CC	CT	CT	TT	NN	CT	CT	CT	CT	CC	TT	TT	CT	CC	NN	TT	CT	NN	CT	CC	TT	CT	NN	CT	NN	TT	CC	CC	CC	CT	TT	CT	CC	NN	NN	CC
X6105	T/C	3	2960	+	slaf	S	NA	NA	fish	NA	CC	NN	NN	CC	CT	CT	NN	NN	CT	CT	CT	CT	CC	TT	TT	CT	CC	NN	TT	CT	NN	CT	CC	TT	CT	NN	CT	NN	TT	CC	NN	CC	CT	TT	CT	CC	NN	NN	CC
X2625	T/G	3	2960	+	slaf	S	NA	NA	fish	NA	NN	NN	GG	GG	GT	GT	TT	NN	GT	GT	GT	GT	GG	TT	TT	GT	GG	NN	TT	GT	NN	GT	NN	TT	GT	NN	GT	TT	TT	GG	GG	NN	GT	NN	GT	GG	GG	GG	GG
X545	T/C	3	3215	+	slaf	S	NA	NA	fish	NA	NN	NN	NN	NN	NN	NN	CT	NN	NN	NN	TT	NN	CC	CT	CT	TT	CT	CC	NN	TT	CC	NN	CC	CT	NN	CC	NN	CT	CT	NN	NN	NN	TT	NN	NN	CC	NN	NN	NN
X4739	A/G	3	3266	+	slaf	S	NA	NA	fish	NA	AG	GG	AG	AG	NN	AG	GG	GG	AG	NN	GG	AG	AG	GG	GG	AG	NN	GG	AG	AG	GG	AG	GG	GG	AG	GG	AG	GG	GG	AG	AG	AG	AG	GG	AG	AG	AG	AG	AG
X4741	T/G	3	3266	+	slaf	S	NA	NA	fish	NA	GT	GG	GT	GT	NN	NN	GT	GG	TT	TT	TT	NN	GT	GT	GT	TT	GT	GG	TT	TT	GG	TT	GG	GT	TT	GG	TT	GT	GT	GT	TT	GT	TT	NN	TT	GT	GT	GT	GT
X4740	A/T	3	3317	+	slaf	S	NA	NA	fish	NA	AT	TT	AT	AT	NN	AT	TT	TT	AT	NN	TT	AT	AT	TT	TT	AT	AT	TT	AT	AT	TT	AT	TT	TT	AT	TT	AT	TT	TT	AT	AT	AT	AT	TT	AT	AT	AT	AT	AT
X3167	A/T	3	3368	+	slaf	S	NA	NA	fish	NA	AT	AA	AT	AT	AT	AT	AA	AA	AT	AA	AT	NN	AT	AA	AA	AT	AT	AA	AT	AT	AA	AT	NN	AA	NN	AA	AT	NN	NN	AT	AT	AT	AT	NN	AT	AT	AT	AT	AT
X989	A/T	3	3368	+	slaf	S	NA	NA	fish	NA	AT	AT	AT	AT	TT	TT	TT	NN	TT	TT	TT	NN	AT	TT	TT	TT	AT	AT	TT	TT	AT	NN	AT	TT	NN	AT	TT	NN	TT	AT	TT	NN	TT	AT	TT	AT	AT	AT	AT
X3168	A/G	3	3419	+	slaf	S	NA	NA	fish	NA	AG	GG	AG	AG	AG	AG	GG	GG	AG	GG	AG	NN	AG	GG	GG	AG	AG	GG	AG	AG	GG	AG	GG	GG	NN	GG	AG	NN	NN	AG	AG	AG	AG	NN	AG	AG	AG	AG	AG
X2666	T/G	3	3470	+	slaf	S	NA	NA	fish	NA	GT	GG	GT	GT	GT	GT	GG	GG	GT	GT	GT	GT	GG	GG	GG	GT	GT	GG	GT	GT	GG	GT	GG	GG	GT	GG	GT	GG	GG	GT	GT	GT	GT	GT	GT	GT	GT	GT	GT
X2665	T/C	3	3470	+	slaf	S	NA	NA	fish	NA	CT	CC	CT	CT	CT	CT	CC	CC	CT	CT	CT	CT	CC	CC	CC	CT	CT	CC	CT	CT	CC	CT	CC	CC	CT	CC	CT	CC	CC	CT	CT	CT	CT	CT	CT	CT	CT	CT	CT
X988	A/C	3	3522	+	slaf	S	NA	NA	fish	NA	NN	AC	NN	CC	CC	CC	AC	AC	CC	CC	CC	NN	CC	AC	AC	CC	CC	AC	CC	CC	AC	CC	AC	AC	NN	CC	CC	AC	AC	CC	CC	NN	CC	CC	CC	CC	CC	NN	CC
X987	A/C	3	3522	+	slaf	S	NA	NA	fish	NA	AC	AA	AC	AC	AC	AC	AA	NN	AC	AC	AC	AC	AC	AA	AA	AC	AC	AA	AC	AC	AA	AC	NN	AA	AC	AC	AC	NN	AA	AC	AC	AC	AC	AC	AC	AC	AC	AC	AC
X986	C/G	3	3522	+	slaf	S	NA	NA	fish	NA	NN	CG	NN	CC	CC	CC	CG	CG	CC	CC	CC	NN	CC	CG	CG	CC	CC	CG	CC	CC	CG	CC	CG	CG	NN	CC	CC	NN	CG	CC	CC	NN	CC	CC	CC	CC	CC	NN	CC
X889	A/C	3	3879	+	slaf	S	NA	NA	fish	NA	AA	CC	AA	AA	AC	AC	CC	NN	CC	AC	AC	AC	NN	CC	CC	AC	NN	CC	AC	AC	CC	AC	CC	CC	AC	AA	AC	CC	CC	NN	AC	NN	AC	NN	AC	AA	AA	NN	NN
X890	T/C	3	3879	+	slaf	S	NA	NA	fish	NA	TT	NN	TT	TT	CT	CT	CC	NN	CC	CT	CT	CT	NN	CC	CC	CT	NN	NN	CT	CT	CC	CT	CC	CC	CT	TT	CT	CC	CC	NN	CT	NN	CT	NN	CT	TT	TT	NN	NN
X888	A/G	3	3879	+	slaf	S	NA	NA	fish	NA	GG	AA	GG	GG	AG	AG	AA	NN	AA	AG	AG	AG	NN	AA	AA	AG	NN	AA	AG	AG	AA	AG	AA	AA	AG	GG	AG	AA	AA	NN	AG	NN	AG	NN	AG	GG	GG	NN	NN
X891	T/C	3	3879	+	slaf	S	NA	NA	fish	NA	CC	TT	CC	CC	CT	CT	TT	NN	TT	CT	CT	CT	NN	TT	TT	CT	NN	NN	CT	CT	TT	CT	TT	TT	CT	CC	CT	TT	TT	NN	CT	NN	CT	NN	CT	CC	CC	NN	NN
X5752	T/C	3	4186	+	slaf	S	NA	NA	fish	NA	CT	NN	CT	CT	CT	NN	NN	NN	NN	CT	NN	CT	TT	NN	CT	CT	NN	NN	CT	CT	TT	CT	NN	TT	CT	CT	CT	NN	TT	CT	CT	NN	CT	CT	CT	CT	NN	CT	NN
X5750	T/C	3	4186	+	slaf	S	NA	NA	fish	NA	CT	NN	CT	CT	CT	NN	NN	NN	NN	CT	NN	CT	CC	NN	CT	CT	CT	NN	CT	CT	CC	CT	NN	CC	CT	CT	CT	NN	CC	CT	CT	NN	CT	CT	CT	CT	NN	CT	NN
X5751	A/C	3	4186	+	slaf	S	NA	NA	fish	NA	AC	NN	AC	AC	AC	NN	NN	NN	NN	AC	NN	AC	AA	NN	AC	AC	AC	NN	AC	AC	AA	AC	NN	AA	AC	AC	AC	NN	AA	AC	AC	NN	AC	AC	AC	AC	NN	AC	NN
X1201	T/G	3	4288	+	slaf	S	NA	NA	fish	NA	GT	GT	GT	GT	GG	NN	GG	NN	GG	NN	GG	NN	GT	GG	NN	NN	GT	GT	GG	GT	GT	GT	GT	GG	NN	GT	NN	GG	NN	GT	NN	GT	GG	GT	GG	GT	GT	GT	GT
X5753	C/G	3	4748	+	slaf	S	NA	NA	fish	NA	NN	CG	NN	NN	NN	NN	CG	CG	CG	NN	NN	NN	CG	NN	NN	CC	NN	CG	NN	CC	CG	CC	CG	CG	NN	NN	NN	CG	CG	CC	CC	NN	NN	NN	CC	CC	NN	NN	NN
X5095	A/T	3	4799	+	slaf	S	NA	NA	fish	NA	AT	TT	AT	TT	AT	AT	TT	TT	TT	AT	AT	AT	TT	TT	AT	AT	AT	TT	AT	AT	TT	AT	TT	TT	AT	NN	AT	TT	TT	AT	AT	NN	AT	NN	AT	AT	NN	AT	NN
X5093	A/G	3	4799	+	slaf	S	NA	NA	fish	NA	AG	AA	AG	AA	AG	AG	AA	AA	AA	AG	AG	AG	AA	AA	AG	AG	AG	AA	AG	AG	AA	AG	AA	AA	AG	NN	AG	AA	AA	AG	AG	NN	AG	NN	AG	AG	AG	AG	NN
X5096	A/G	3	4850	+	slaf	S	NA	NA	fish	NA	NN	AG	GG	AG	GG	GG	AG	AG	AG	GG	GG	NN	AG	AG	GG	NN	NN	AG	GG	GG	AG	GG	AG	AG	GG	GG	GG	AG	AG	NN	GG	GG	GG	NN	GG	GG	NN	NN	NN
X5094	A/G	3	4850	+	slaf	S	NA	NA	fish	NA	GG	AG	GG	AG	GG	GG	AG	AG	AG	GG	GG	GG	AG	AG	GG	GG	GG	AG	GG	GG	AG	GG	AG	AG	GG	GG	GG	AG	AG	GG	GG	GG	GG	GG	GG	GG	GG	GG	GG
X5092	T/C	3	4850	+	slaf	S	NA	NA	fish	NA	CC	CT	CC	CT	CC	CC	CT	CT	CT	CC	CC	CC	CT	CT	CC	CC	CC	CT	CC	CC	CT	CC	CT	CT	CC	CC	CC	CT	CT	CC	CC	CC	CC	CC	CC	CC	CC	CC	CC
X3329	A/G	3	5311	+	slaf	S	NA	NA	fish	NA	AG	NN	AG	NN	AG	NN	NN	NN	NN	AG	AG	AG	NN	NN	AG	AG	AG	NN	AG	AG	NN	NN	NN	NN	AG	AG	AG	NN	NN	AG	AG	AG	AG	AG	NN	NN	AG	AG	AG
X5135	T/C	3	5311	+	slaf	S	NA	NA	fish	NA	CC	CT	CC	CT	CC	CC	CT	CT	NN	CC	CC	CC	CT	CT	CC	CC	CC	CT	CC	CC	CT	CT	CT	CT	CC	CC	CC	CT	CT	CC	CC	NN	CC	CC	CT	CT	CC	NN	CC
X887	T/G	3	5311	+	slaf	S	NA	NA	fish	NA	NN	NN	GT	NN	GT	NN	NN	NN	NN	GT	GT	NN	TT	NN	GT	GT	GT	TT	GT	GT	TT	TT	TT	NN	GT	GT	GT	NN	NN	GT	GT	NN	GT	GT	NN	TT	GT	GT	GT
X2247	A/G	3	5311	+	slaf	S	NA	NA	fish	NA	GG	AG	GG	AG	GG	GG	AG	AG	AG	GG	GG	GG	AG	AG	GG	GG	GG	AG	GG	GG	AG	AG	AG	AG	GG	GG	GG	AG	AG	GG	GG	GG	GG	GG	AG	AG	GG	GG	GG
X3325	A/G	3	5311	+	slaf	S	NA	NA	fish	NA	AG	NN	AG	NN	AG	NN	NN	NN	NN	AG	AG	AG	NN	NN	AG	AG	AG	NN	AG	AG	NN	NN	NN	NN	AG	AG	AG	NN	NN	AG	AG	AG	AG	AG	NN	NN	AG	AG	AG
X3326	A/C	3	5311	+	slaf	S	NA	NA	fish	NA	AC	NN	AC	NN	AC	NN	NN	NN	NN	AC	AC	AC	NN	NN	AC	AC	AC	NN	AC	AC	NN	NN	NN	NN	AC	AC	AC	NN	NN	AC	AC	AC	AC	AC	NN	NN	AC	AC	AC
X886	A/G	3	5311	+	slaf	S	NA	NA	fish	NA	NN	NN	AG	NN	AG	NN	NN	NN	NN	AG	AG	NN	AA	NN	AG	NN	AG	AA	AG	AG	AA	AA	AA	NN	AG	AG	AG	NN	NN	AG	AG	NN	AG	AG	NN	AA	AG	AG	AG
X885	A/G	3	5311	+	slaf	S	NA	NA	fish	NA	NN	NN	AG	NN	AG	NN	NN	NN	NN	AG	AG	NN	GG	NN	AG	AG	AG	GG	AG	AG	NN	GG	GG	NN	NN	AG	AG	NN	NN	AG	AG	NN	AG	AG	NN	GG	AG	AG	AG
X6758	A/C	3	5464	+	slaf	S	NA	NA	fish	NA	AC	CC	AC	NN	AC	NN	NN	NN	NN	NN	NN	NN	NN	NN	NN	NN	NN	NN	NN	AC	NN	AC	CC	NN	NN	AC	AA	NN	NN	AC	NN	AA	AC	NN	NN	NN	NN	NN	NN
X1572	A/C	3	5873	+	slaf	S	NA	NA	fish	NA	AA	AC	AA	NN	AA	AA	AC	AC	AC	AA	AA	NN	AC	AC	AA	AA	AA	AC	AA	AA	AC	AC	AC	AC	AA	AA	AA	AC	AC	AA	AA	NN	AC	AA	AC	AC	NN	AA	AA
X3991	T/G	3	5873	+	slaf	S	NA	NA	fish	NA	GT	GT	GT	GT	GT	TT	GT	GT	TT	GT	TT	TT	GT	TT	TT	TT	TT	GT	GT	GT	GT	GT	GT	TT	TT	GT	TT	GT	GT	GT	TT	TT	GT	GT	TT	GT	NN	GT	TT
X1574	A/G	3	5873	+	slaf	S	NA	NA	fish	NA	AA	AG	AA	NN	AA	AA	AG	AG	AG	AA	AA	NN	AG	AG	AA	AA	AA	AG	AA	AA	AG	AG	AG	AG	AA	AA	AA	AG	AG	AA	AA	NN	AG	AA	AG	AG	NN	AA	AA
X1573	T/G	3	5873	+	slaf	S	NA	NA	fish	NA	TT	GT	TT	NN	TT	TT	GT	GT	GT	TT	TT	NN	GT	GT	TT	TT	TT	GT	TT	TT	GT	GT	GT	GT	TT	TT	TT	GT	GT	TT	TT	NN	GT	TT	GT	GT	NN	TT	TT
X453	A/G	3	5873	+	slaf	S	NA	NA	fish	NA	AG	AA	AG	NN	AG	AG	AA	AA	AA	AG	AG	AG	AA	AA	AG	AG	AG	AA	AG	AG	AA	NN	AA	AA	AG	AG	AG	AA	AA	AG	AG	AG	AA	AG	AA	AA	AG	AG	AG
X6201	T/C	3	5873	+	slaf	S	NA	NA	fish	NA	NN	CT	NN	CT	NN	NN	CT	CT	CT	NN	NN	NN	CT	TT	NN	NN	NN	CT	NN	NN	CT	CT	NN	NN	NN	NN	NN	CT	CT	NN	NN	NN	CT	NN	CT	CT	NN	NN	NN
X1571	C/G	3	5873	+	slaf	S	NA	NA	fish	NA	CC	CG	CC	NN	CC	CC	CG	CG	CG	CC	CC	NN	CG	CG	CC	CC	CC	CG	CC	CC	CG	CG	CG	CG	CC	NN	CC	CG	CG	CC	CC	NN	CG	CC	CG	CG	NN	CC	CC
X1570	A/C	3	5873	+	slaf	S	NA	NA	fish	NA	AC	CC	AC	NN	AC	AC	CC	CC	CC	AC	AC	AC	CC	CC	AC	AC	AC	CC	AC	AC	CC	CC	CC	CC	AC	AC	AC	CC	CC	AC	AC	AC	CC	AC	CC	CC	AC	AC	AC
X3995	T/C	3	5873	+	slaf	S	NA	NA	fish	NA	CT	CT	CT	CT	CT	CC	CT	CT	CC	CT	CC	CC	CT	CC	CC	CC	CC	CT	CT	CT	CT	CT	CT	CC	CC	CT	CC	CT	CT	CT	CC	CC	CT	CT	CC	CT	NN	CT	CC
X1228	A/G	3	5873	+	slaf	S	NA	NA	fish	NA	AG	GG	AG	NN	AG	NN	NN	NN	GG	AG	NN	NN	NN	GG	NN	AG	AG	NN	AG	AG	NN	GG	NN	GG	AG	AG	AG	NN	NN	AG	AG	AG	GG	NN	GG	GG	AG	AG	GG
X1226	T/C	3	5873	+	slaf	S	NA	NA	fish	NA	CT	CC	CT	NN	CT	NN	NN	NN	CC	CT	NN	NN	NN	CC	CT	CT	CT	NN	CT	CT	NN	CC	NN	CC	CT	CT	CT	NN	NN	CT	CT	CT	CC	NN	CC	CC	CT	CT	CC
X1227	A/C	3	5873	+	slaf	S	NA	NA	fish	NA	NN	AC	NN	NN	NN	AA	NN	AC	AC	AA	AA	AA	AC	AC	AA	AA	AA	AC	AA	NN	AC	AC	AC	AC	AA	AA	AA	AC	NN	AA	AA	AA	AC	NN	AC	NN	AA	NN	AA
X1229	A/G	3	5873	+	slaf	S	NA	NA	fish	NA	AG	GG	AG	NN	AG	NN	NN	NN	GG	AG	NN	NN	NN	GG	AG	AG	AG	NN	AG	AG	NN	GG	NN	GG	AG	AG	AG	NN	NN	AG	AG	AG	GG	NN	GG	GG	AG	AG	GG
X6759	A/C	3	5924	+	slaf	S	NA	NA	fish	NA	AC	AC	AC	AC	AC	CC	CC	NN	CC	CC	CC	CC	AC	CC	CC	CC	CC	AC	CC	AC	AC	AC	AC	CC	CC	AC	CC	NN	AC	AC	CC	CC	AC	AC	CC	AC	CC	AC	CC
X3992	A/T	3	5975	+	slaf	S	NA	NA	fish	NA	AT	TT	AT	TT	AT	AT	TT	TT	TT	NN	AT	AT	TT	TT	AT	AT	AT	TT	AT	AT	TT	TT	TT	TT	AT	AT	AT	TT	TT	AT	AT	AT	TT	AT	TT	TT	AT	NN	AT
X3328	T/C	3	5975	+	slaf	S	NA	NA	fish	NA	NN	CT	CT	CT	CT	NN	NN	CT	NN	CC	CC	NN	CT	NN	CC	NN	NN	CT	CT	CT	CT	NN	CT	NN	NN	CT	CC	CT	CT	CT	NN	CC	CT	CT	NN	CT	NN	NN	NN
X3990	C/G	3	5975	+	slaf	S	NA	NA	fish	NA	CG	GG	CG	GG	CG	CG	GG	GG	GG	NN	CG	CG	GG	GG	CG	CG	CG	GG	CG	CG	GG	GG	GG	GG	CG	CG	CG	GG	GG	CG	CG	CG	GG	CG	GG	GG	CG	NN	CG
X4350	T/C	3	5975	+	slaf	S	NA	NA	fish	NA	CT	CC	CT	CC	CT	CT	CC	CC	CC	CT	CT	CT	CC	CC	CT	CT	CT	CC	CT	CT	CC	CC	CC	CC	CT	CT	CT	CC	CC	CT	CT	CT	CC	CT	CC	CC	CT	CT	CT
X382	C/G	3	5975	+	slaf	S	NA	NA	fish	NA	GG	CG	GG	CG	GG	GG	CG	CG	CG	GG	GG	NN	CG	CG	GG	GG	GG	CG	GG	GG	CG	CG	CG	CG	GG	GG	GG	CG	CG	GG	NN	GG	CG	GG	CG	CG	NN	NN	GG
X4349	A/G	3	5975	+	slaf	S	NA	NA	fish	NA	AA	AG	AA	AG	AA	AA	AG	AG	AG	AA	AA	AA	AG	AG	AA	AA	AA	AG	AA	AA	AG	AG	AG	AG	AA	AA	AA	AG	AG	AA	AA	AA	AG	AA	AG	AG	AA	AA	AA
X1818	T/C	3	6026	+	slaf	S	NA	NA	fish	NA	CT	NN	CT	CC	CT	CT	NN	CC	NN	CT	CT	CT	NN	CC	CT	CT	NN	NN	CT	CT	NN	CC	NN	CC	NN	CT	CT	NN	NN	CT	CT	CT	CC	CT	CC	NN	CT	CT	CT
X3327	A/G	3	6026	+	slaf	S	NA	NA	fish	NA	NN	AG	AG	AG	AG	NN	NN	AG	NN	AA	AA	NN	AG	NN	AA	NN	NN	NN	AG	AG	NN	NN	AG	NN	NN	AG	AA	AG	AG	AG	NN	AA	AG	AG	NN	AG	NN	NN	AA
X1819	T/C	3	6230	+	slaf	S	NA	NA	fish	NA	CT	NN	CT	CC	CT	CT	NN	CC	NN	CT	CT	CT	NN	CC	CT	CT	NN	NN	CT	CT	NN	CC	NN	CC	NN	CT	CT	NN	NN	CT	CT	CT	CC	CT	CC	NN	CT	CT	CT
X4348	A/G	3	6486	+	slaf	S	NA	NA	fish	NA	AA	AG	AA	AG	AA	AG	AG	AG	GG	AA	AG	AG	AG	GG	AG	AG	AG	AG	AA	AA	AG	AG	AG	GG	AG	AA	AG	AG	AG	AA	AG	AG	AG	AA	GG	AG	AG	AA	AG
X4347	A/G	3	6486	+	slaf	S	NA	NA	fish	NA	GG	AG	GG	AG	GG	AG	AG	AG	AA	GG	AG	AG	AG	AA	AG	AG	AG	AG	GG	GG	AG	AG	AG	AA	AG	GG	AG	AG	AG	GG	AG	AG	AG	GG	AA	AG	AG	GG	AG
X3994	A/G	3	6537	+	slaf	S	NA	NA	fish	NA	GG	AG	GG	AG	GG	AG	AG	AG	AA	NN	AG	AG	AG	AA	AG	AG	AG	AG	GG	GG	AG	AG	AG	AA	AG	GG	AG	AG	AG	GG	AG	AG	AG	GG	AA	AG	AG	NN	AG
X3996	T/C	3	6537	+	slaf	S	NA	NA	fish	NA	TT	CT	TT	CT	TT	CT	CT	CT	CC	NN	CT	CT	CT	CC	CT	CT	CT	CT	TT	TT	CT	CT	CT	CC	CT	TT	CT	CT	CT	TT	CT	CT	CT	TT	CC	CT	CT	NN	CT
X3993	A/C	3	6537	+	slaf	S	NA	NA	fish	NA	AA	AC	AA	AC	AA	AC	AC	AC	CC	NN	AC	AC	AC	CC	AC	AC	AC	AC	AA	AA	AC	AC	AC	CC	AC	AA	AC	AC	AC	AA	AC	AC	AC	AA	CC	AC	AC	NN	AC
X5128	A/G	3	8463	+	slaf	S	NA	NA	fish	NA	GG	GG	NN	AG	GG	AA	NN	AG	AG	AG	AA	NN	AA	AA	AG	AA	AG	GG	AG	GG	GG	AG	AG	AG	NN	AG	AG	NN	AG	AG	GG	GG	AG	NN	AA	AG	GG	AG	NN
X5126	A/G	3	8668	+	slaf	S	NA	NA	fish	NA	AG	AG	AG	GG	AG	GG	NN	AG	GG	AG	GG	GG	GG	GG	NN	GG	GG	AG	AG	AG	AG	GG	AG	AG	AG	GG	GG	NN	NN	AG	AG	AG	GG	AG	GG	GG	AG	NN	NN
X5129	T/C	3	8668	+	slaf	S	NA	NA	fish	NA	TT	TT	NN	CT	TT	CT	TT	TT	CT	NN	CT	CT	CT	CT	CT	CT	CT	TT	TT	TT	TT	CT	TT	NN	NN	CT	CT	CT	CT	NN	TT	TT	CT	NN	CT	CT	TT	CT	CT
X5127	A/G	3	8668	+	slaf	S	NA	NA	fish	NA	AG	AG	AG	AA	AG	AA	NN	AG	AA	AG	AA	AA	AA	AA	NN	AA	AA	AG	AG	AG	AG	AA	AG	AG	AG	AA	AA	NN	NN	AG	AG	AG	AA	AG	AA	AA	AG	NN	NN
X2829	A/G	3	8821	+	slaf	S	NA	NA	fish	NA	AA	AA	AA	AG	AA	AG	AA	AA	AG	AA	AG	AG	AG	AG	AA	AG	AG	AA	AA	AG	AA	AG	AA	AA	AA	AG	AG	AG	AG	AG	AA	AA	AG	AA	AG	AG	AA	AG	AG
X2830	A/C	3	8821	+	slaf	S	NA	NA	fish	NA	CC	CC	CC	AC	CC	AC	CC	CC	AC	CC	AC	AC	AC	AC	CC	AC	AC	CC	CC	AC	CC	AC	CC	CC	CC	AC	AC	AC	AC	AC	CC	CC	AC	CC	AC	AC	CC	AC	AC
X3976	A/T	3	8923	+	slaf	S	NA	NA	fish	NA	AA	AA	AA	AT	AA	AT	NN	NN	AT	AA	AA	AT	AT	AT	AA	AT	AT	AT	AA	AT	AA	AT	AA	AA	AA	AT	AT	AT	AT	AT	NN	NN	AT	AA	AT	AT	AA	AT	AT
X5125	T/C	3	8923	+	slaf	S	NA	NA	fish	NA	CT	CT	CT	CT	CT	TT	TT	TT	CT	NN	TT	TT	TT	TT	CT	TT	CT	CT	TT	CT	CT	CT	TT	NN	CT	CT	CT	NN	CT	TT	TT	CT	CT	CT	TT	CT	CT	CT	NN
X2369	A/G	3	9127	+	slaf	S	NA	NA	fish	NA	GG	GG	GG	AG	GG	AA	AG	AG	AG	AG	AG	NN	AG	AA	GG	AA	AG	AG	AG	AG	GG	AG	AG	AG	NN	AG	AG	NN	AG	AA	GG	GG	AG	GG	AA	AG	GG	AG	AA
X5936	T/C	3	9178	+	slaf	S	NA	NA	fish	NA	CT	CT	CT	CT	CT	CC	CC	CC	CT	CC	CC	CT	CT	CC	CT	CC	CT	CT	CC	CT	CT	CT	CC	CC	CT	CT	CT	CC	CT	CC	CT	CT	CT	CT	CC	CT	CT	CT	CC
X6424	A/G	3	9178	+	slaf	S	NA	NA	fish	NA	AA	NN	AA	AG	AA	AG	NN	NN	AG	NN	AA	AG	AG	AG	AA	AG	AG	AG	AA	AG	NN	AG	AA	AA	AA	AG	AG	AG	AG	AG	NN	NN	AG	NN	AG	AG	AA	AG	AG
X3977	A/G	3	9178	+	slaf	S	NA	NA	fish	NA	AA	AA	AA	AG	AA	AG	NN	NN	AG	AA	AA	AG	NN	AG	AA	AG	AG	NN	AA	AG	NN	AG	AA	AA	AA	AG	AG	AG	AG	AG	NN	NN	AG	NN	NN	AG	AA	AG	AG
X3980	A/G	3	9178	+	slaf	S	NA	NA	fish	NA	AG	AG	AG	AA	AG	AA	AG	AG	AA	AG	AG	AA	AA	AA	AG	AA	AA	NN	AG	AA	AG	AA	AG	NN	AG	AA	AA	NN	NN	AA	AG	AG	AA	AG	AA	AA	AG	AA	AA
X2040	A/T	3	9280	+	slaf	S	NA	NA	fish	NA	NN	AT	AT	NN	AT	NN	AT	AT	NN	AT	AT	NN	NN	NN	AT	NN	NN	NN	AT	NN	AT	NN	AT	AT	AT	NN	NN	NN	AA	NN	AT	AT	AA	AT	AA	AA	AT	NN	NN
X5937	T/C	3	9331	+	slaf	S	NA	NA	fish	NA	CT	CC	CC	CT	CC	TT	CT	CT	CT	CT	CT	CC	CT	TT	CC	TT	CT	CT	CT	CT	CC	CT	CT	CT	CC	CT	CT	NN	CT	TT	CC	CC	CT	CC	TT	CT	CC	CT	TT
X2587	T/C	3	9433	+	slaf	S	NA	NA	fish	NA	NN	NN	TT	TT	NN	CT	CT	CT	TT	CT	NN	NN	NN	CT	TT	CT	TT	NN	CT	TT	NN	NN	CT	CT	NN	TT	NN	NN	TT	CT	TT	TT	TT	NN	NN	TT	TT	NN	CT
X5934	A/T	3	9535	+	slaf	S	NA	NA	fish	NA	TT	AT	AT	TT	AT	TT	AT	AT	TT	AT	AT	AT	TT	TT	AT	TT	TT	TT	AT	TT	AT	TT	AT	AT	AT	TT	TT	TT	TT	TT	AT	AT	TT	AT	TT	TT	AT	TT	TT
X5158	T/C	3	9535	+	slaf	S	NA	NA	fish	NA	NN	CT	TT	NN	CT	TT	TT	TT	NN	TT	TT	NN	CT	TT	CT	TT	CT	CT	TT	NN	CT	CT	TT	TT	CT	CT	CT	TT	NN	TT	CT	CT	TT	CT	TT	CT	CT	NN	TT
X3166	T/G	3	9535	+	slaf	S	NA	NA	fish	NA	TT	GT	GT	TT	GT	TT	GT	GT	TT	GT	GT	GT	NN	TT	NN	TT	TT	TT	GT	TT	GT	TT	GT	GT	GT	TT	TT	NN	TT	TT	GT	GT	TT	GT	TT	TT	GT	TT	TT
X5935	A/T	3	9535	+	slaf	S	NA	NA	fish	NA	TT	AT	AT	TT	AT	TT	AT	AT	TT	AT	AT	AT	TT	TT	AT	TT	TT	TT	AT	TT	AT	TT	AT	AT	AT	TT	TT	TT	TT	TT	AT	AT	TT	AT	TT	TT	AT	TT	TT
X6079	T/C	3	9535	+	slaf	S	NA	NA	fish	NA	CT	CT	NN	CT	CT	TT	TT	TT	CT	NN	TT	CT	CT	NN	CT	TT	CT	CT	TT	CT	CT	CT	TT	TT	CT	CT	CT	NN	CT	TT	CT	CT	CT	CT	TT	CT	CT	CT	NN
X3165	A/C	3	9535	+	slaf	S	NA	NA	fish	NA	AA	AC	AC	AA	AC	AA	AC	AC	AA	AC	AC	AC	NN	AA	NN	AA	AA	AA	AC	AA	AC	AA	AC	AC	AC	AA	AA	NN	AA	AA	AC	AC	AA	AC	AA	AA	AC	AA	AA
X1665	C/G	3	9637	+	slaf	S	NA	NA	fish	NA	CG	GG	NN	CG	NN	CG	NN	NN	CG	CG	NN	NN	NN	CG	GG	CG	CG	CG	NN	CG	GG	CG	NN	NN	GG	CG	CG	CG	CG	CG	NN	NN	CG	NN	CG	NN	NN	CG	CG
X5157	A/G	3	9637	+	slaf	S	NA	NA	fish	NA	NN	AG	AA	NN	AG	AA	AA	AA	NN	AA	AA	NN	AG	AA	AG	AA	AG	AG	AA	NN	AG	AG	AA	AA	AG	AG	AG	AA	NN	AA	NN	AG	NN	AG	AA	AG	AG	NN	AA
X4649	A/C	3	9688	+	slaf	S	NA	NA	fish	NA	AC	AC	AA	AC	AC	AA	AA	AA	AC	NN	AA	AC	AC	NN	AC	AA	AC	AC	AA	AC	AC	AC	AA	AA	NN	AC	AC	NN	AC	AC	AC	AC	AC	AC	AA	AC	AC	AC	NN
X6273	A/T	3	9688	+	slaf	S	NA	NA	fish	NA	AT	NN	NN	AT	AA	AT	AA	AA	AT	AT	AA	NN	AA	AT	AA	AT	AT	AT	AA	AT	AA	AT	AA	AA	AA	AT	AT	AT	AT	AT	AA	NN	AT	AA	AT	AA	NN	AT	AT
X1939	T/C	3	9688	+	slaf	S	NA	NA	fish	NA	CT	CT	TT	CT	CT	NN	TT	NN	CT	TT	NN	CT	CT	TT	CT	TT	NN	NN	TT	CT	CT	CT	NN	NN	NN	CT	CT	NN	CT	CT	CT	CT	CT	CT	TT	CT	CT	CT	NN
X1966	A/G	3	9790	+	slaf	S	NA	NA	fish	NA	AG	GG	NN	NN	NN	AG	NN	NN	AG	AG	NN	NN	NN	NN	GG	AG	AG	AG	GG	AG	NN	AG	NN	NN	NN	NN	AG	AG	AG	AG	NN	GG	AG	NN	AG	NN	NN	AG	NN
X1941	A/G	3	9790	+	slaf	S	NA	NA	fish	NA	AG	NN	GG	AG	AA	NN	NN	NN	AG	GG	NN	NN	NN	NN	NN	NN	AG	NN	NN	AG	NN	AG	NN	AG	NN	AG	AG	NN	NN	AG	NN	NN	AG	NN	NN	AA	AA	AG	NN
X1940	A/C	3	9892	+	slaf	S	NA	NA	fish	NA	AC	NN	CC	AC	AA	NN	NN	NN	AC	CC	NN	NN	NN	NN	NN	CC	NN	NN	NN	AC	NN	AC	NN	AC	NN	AC	AC	NN	AC	AC	NN	NN	AC	NN	NN	AA	AA	AC	NN
X838	T/C	3	9943	+	slaf	S	NA	NA	fish	NA	TT	CT	CT	TT	CT	TT	CT	CT	TT	TT	CT	CT	CT	TT	CT	TT	TT	TT	CT	TT	CT	TT	CT	CT	CT	TT	TT	TT	TT	TT	CT	CT	TT	CT	TT	CT	CT	TT	TT
X4631	A/C	4	0	+	slaf	S	NA	NA	fish	NA	CC	CC	NN	AC	CC	CC	CC	CC	AC	CC	CC	AC	AC	CC	AC	CC	CC	CC	CC	CC	CC	AC	AC	AC	CC	AC	CC	CC	AC	CC	AC	CC	CC	AC	AC	AC	AC	AC	AC
X3358	A/G	4	0	+	slaf	S	NA	NA	fish	NA	AG	AG	AG	AG	AG	AG	AG	NN	AA	AG	AG	AG	AG	NN	NN	NN	AA	AA	AA	AG	AA	NN	NN	AG	AG	AG	AA	NN	AG	NN	NN	NN	AG	AG	AA	AG	NN	NN	AG
X1949	A/G	4	51	+	slaf	S	NA	NA	fish	NA	AG	AG	AG	AA	AG	AG	AG	AG	AA	AG	AG	NN	NN	AG	NN	AG	AG	AG	AG	AG	AG	AA	NN	AA	AG	AA	AG	AG	AA	AG	NN	AG	AG	NN	AA	AA	NN	NN	NN
X5708	A/G	4	51	+	slaf	S	NA	NA	fish	NA	AG	AG	AG	NN	AG	AG	AG	AG	NN	AG	AG	NN	GG	AG	GG	AG	AG	AG	AG	AG	AG	GG	GG	GG	AG	GG	AG	AG	GG	NN	NN	AG	AG	GG	GG	GG	GG	GG	GG
X5709	A/G	4	51	+	slaf	S	NA	NA	fish	NA	GG	GG	GG	AG	NN	GG	GG	NN	AG	GG	GG	AG	AG	GG	AG	GG	GG	GG	GG	GG	NN	AG	AG	AG	NN	AG	GG	NN	AG	NN	AG	GG	GG	AG	AG	AG	AG	AG	AG
X6127	A/G	4	102	+	slaf	S	NA	NA	fish	NA	NN	AG	AG	AG	AG	AG	AG	AG	AA	AG	AG	AG	AG	AA	AG	AA	AA	AA	AA	AG	NN	AA	AG	AG	AG	AG	AA	AG	AG	AA	NN	AA	AG	AG	AA	AA	AA	AA	AA
X3626	A/G	4	102	+	slaf	S	NA	NA	fish	NA	AG	AG	GG	NN	AG	AG	AG	AG	GG	AG	AG	NN	NN	AG	NN	AG	AG	AG	AG	AG	AG	NN	NN	NN	AG	NN	AG	AG	NN	AG	NN	AG	AG	NN	NN	GG	AG	NN	NN
X3104	A/G	4	204	+	slaf	S	NA	NA	fish	NA	AG	AG	AG	AG	AG	AG	AG	AG	AA	AG	AG	AG	AG	AA	AG	NN	NN	AA	AA	AG	AA	AA	AG	AG	AG	AG	AA	AG	AG	AA	AA	AA	AG	AG	AA	AA	AA	NN	AA
X1370	A/G	4	204	+	slaf	S	NA	NA	fish	NA	AG	AG	NN	AG	AG	NN	AG	NN	AA	AG	AG	AG	AG	NN	AG	NN	AA	NN	AA	AG	NN	AG	AG	AG	NN	AG	AA	AG	AG	NN	AA	AA	AG	AG	AA	AG	AA	NN	AG
X2746	A/T	4	204	+	slaf	S	NA	NA	fish	NA	AT	AT	AT	AA	AT	AT	AA	AT	AA	AT	AT	AA	AA	AT	AA	AT	AT	AT	AT	AT	AT	AA	AA	AA	AT	AA	AT	AT	AA	AT	AT	AT	AA	AA	AA	AA	AA	AA	AA
X172	A/C	4	306	+	slaf	S	NA	NA	fish	NA	AC	AC	NN	AC	AA	NN	AC	AC	AA	AC	NN	NN	NN	AA	NN	NN	NN	AA	AC	AC	AA	AA	NN	AA	NN	NN	NN	AC	AC	AC	AC	AA	NN	AC	AC	AA	NN	NN	AC
X3101	T/C	4	306	+	slaf	S	NA	NA	fish	NA	CT	CT	CT	CT	CT	CT	CT	CT	CC	CT	CT	CT	CT	CC	CT	NN	NN	CC	CC	CT	CC	CC	CT	CT	CT	CT	CC	CT	CT	CC	CC	CC	CT	CT	CC	CC	CC	NN	CC
X3464	A/G	4	306	+	slaf	S	NA	NA	fish	NA	NN	NN	GG	GG	NN	GG	GG	NN	AG	NN	GG	GG	NN	AG	NN	AG	AG	AG	AG	GG	AG	AG	NN	GG	NN	GG	AG	NN	NN	AG	AG	AG	NN	NN	AG	AG	AG	AG	AG
X2192	A/G	4	306	+	slaf	S	NA	NA	fish	NA	AG	AG	AG	AA	AG	AG	NN	AG	AA	AG	AG	NN	NN	AG	NN	AG	AG	AG	AG	AG	AG	AA	NN	NN	AG	AA	AG	NN	NN	AG	AG	AG	AA	NN	AA	AA	NN	NN	AA
X2429	A/C	4	306	+	slaf	S	NA	NA	fish	NA	NN	AA	AA	AA	NN	NN	AA	NN	AC	NN	AA	NN	NN	AC	NN	AC	AC	AC	AC	AA	AC	AC	AA	AA	NN	AA	AC	NN	NN	AC	AC	AC	AA	NN	AC	AC	AC	AC	AC
X2988	T/C	4	306	+	slaf	S	NA	NA	fish	NA	CC	CC	CC	CC	CC	CC	CC	CC	CT	CC	CC	CC	CC	CT	CC	CT	CT	CT	CT	CC	CT	CT	CC	CC	CC	CC	CT	CC	CC	CT	CT	CT	CC	CC	CT	CT	CT	CT	CT
X1680	T/C	4	306	+	slaf	S	NA	NA	fish	NA	NN	NN	NN	CT	CC	NN	NN	CC	CT	CC	CC	CT	NN	CC	NN	NN	CC	NN	CC	CC	NN	CC	NN	CT	NN	CT	CC	NN	NN	NN	NN	CC	CT	CT	CT	CT	NN	CT	NN
X5406	A/G	4	306	+	slaf	S	NA	NA	fish	NA	AG	AG	AG	AG	AG	AG	AG	AG	GG	AG	AG	AG	AG	GG	AG	NN	GG	GG	GG	AG	NN	GG	AG	AG	AG	AG	GG	AG	AG	GG	NN	GG	AG	AG	NN	NN	GG	NN	NN
X3103	T/C	4	306	+	slaf	S	NA	NA	fish	NA	TT	TT	TT	TT	TT	TT	TT	TT	CT	TT	TT	TT	TT	CT	TT	CT	NN	CT	CT	TT	CT	CT	TT	TT	TT	TT	CT	TT	TT	CT	CT	CT	TT	TT	CT	CT	CT	CT	CT
X2430	C/G	4	306	+	slaf	S	NA	NA	fish	NA	NN	CC	CC	CC	NN	NN	CC	NN	CG	NN	CC	NN	NN	CG	NN	CG	CG	CG	CG	CC	CG	CG	CC	CC	NN	CC	CG	NN	NN	CG	CG	CG	CC	NN	CG	CG	CG	CG	CG
X5408	T/C	4	306	+	slaf	S	NA	NA	fish	NA	CT	NN	CT	CT	CT	CT	CT	CT	TT	CT	CT	CT	CT	TT	CT	NN	TT	TT	TT	CT	NN	TT	CT	CT	CT	CT	TT	CT	CT	TT	NN	TT	CT	CT	NN	TT	TT	NN	NN
X3100	A/G	4	306	+	slaf	S	NA	NA	fish	NA	AG	AG	AG	AG	AG	AG	AG	AG	GG	AG	AG	AG	AG	GG	AG	NN	NN	GG	GG	AG	GG	GG	AG	AG	AG	AG	GG	AG	AG	GG	GG	GG	AG	AG	GG	GG	GG	NN	GG
X5407	C/G	4	306	+	slaf	S	NA	NA	fish	NA	CG	CG	CG	CG	CG	CG	CG	CG	CC	CG	CG	CG	CG	CC	CG	NN	CC	CC	CC	CG	NN	CC	CG	CG	CG	CG	CC	CG	CG	CC	NN	CC	CG	CG	NN	CC	CC	NN	NN
X3467	T/C	4	306	+	slaf	S	NA	NA	fish	NA	CT	CT	CT	CT	CT	CT	CT	NN	NN	NN	CT	CT	CT	NN	CT	TT	TT	TT	TT	CT	TT	TT	CT	CT	NN	CT	TT	CT	CT	TT	NN	NN	CT	CT	TT	TT	NN	TT	TT
X3098	C/G	4	306	+	slaf	S	NA	NA	fish	NA	CG	CG	CG	CG	CG	CG	CG	CG	CC	CG	CG	CG	CG	CC	CG	NN	NN	CC	CC	CG	CC	CC	CG	CG	CG	CG	CC	CG	CG	CC	CC	CC	CG	CG	CC	CC	CC	NN	CC
X2992	T/G	4	306	+	slaf	S	NA	NA	fish	NA	GG	GG	GG	GG	GG	GG	GG	GG	GT	GG	GG	GG	GG	GT	GG	GT	GT	GT	GT	GG	GT	GT	GG	GG	GG	GG	GT	GG	GG	GT	GT	GT	GG	GG	GT	GT	GT	GT	GT
X2270	A/G	4	306	+	slaf	S	NA	NA	fish	NA	AG	NN	NN	NN	AA	AA	AG	NN	AG	NN	NN	AG	AG	NN	AG	NN	AA	NN	AA	AA	AA	AG	AA	AG	NN	AG	NN	NN	AG	NN	NN	AA	AG	AG	AG	AG	AG	AG	NN
X3826	A/G	4	306	+	slaf	S	NA	NA	fish	NA	AG	AG	AG	AG	AG	AG	AG	AG	GG	AG	AG	AG	AG	GG	AG	GG	GG	GG	GG	AG	GG	GG	AG	AG	GG	AG	GG	AG	AG	GG	GG	GG	AG	AG	GG	GG	GG	GG	GG
X6651	T/C	4	306	+	slaf	S	NA	NA	fish	NA	CC	CT	CT	CC	CT	CT	CC	CT	CC	CT	NN	CC	CC	CT	CC	NN	CT	NN	CT	CT	CT	CC	CT	CC	NN	CC	CT	NN	CC	NN	CT	CT	CC	NN	CC	CC	CC	CC	CT
X5409	T/G	4	306	+	slaf	S	NA	NA	fish	NA	GT	NN	GT	GT	GT	GT	GT	GT	GG	GT	GT	GT	GT	GG	GT	NN	GG	GG	GG	GT	NN	GG	GT	GT	GT	GT	GG	GT	GT	GG	NN	GG	GT	GT	NN	GG	GG	NN	NN
X6521	A/G	4	306	+	slaf	S	NA	NA	fish	NA	GG	NN	NN	GG	NN	NN	NN	NN	AG	NN	GG	NN	NN	AG	GG	AG	AG	AG	AG	NN	AG	AG	GG	NN	NN	NN	AG	NN	GG	AG	AG	AG	GG	NN	AG	AG	AG	AG	AG
X1148	T/C	4	306	+	slaf	S	NA	NA	fish	NA	CC	CT	CT	CC	CT	CT	NN	NN	NN	CC	CT	NN	CC	CT	CT	CT	CT	CT	CT	CT	CT	CC	CT	CT	CT	CC	CT	CT	NN	CT	CT	CT	CC	CC	CC	CC	CC	CC	CT
X3561	A/G	4	306	+	slaf	S	NA	NA	fish	NA	NN	AG	AG	NN	NN	AG	AA	AG	NN	NN	AG	NN	NN	AG	AG	AG	AG	AG	AG	AG	AG	NN	AG	AG	AG	NN	AG	AG	NN	AG	AG	AG	AA	NN	NN	NN	NN	NN	AG
X5456	T/C	4	306	+	slaf	S	NA	NA	fish	NA	CC	CT	CT	NN	CT	CT	CC	CT	CC	CC	CT	CC	CC	CT	CT	CT	CT	CT	CT	CT	CT	CC	CT	CT	CT	CC	CT	CT	CC	CT	CT	CT	CC	CC	CC	CC	CC	NN	CT
X6652	A/G	4	306	+	slaf	S	NA	NA	fish	NA	AA	AG	AG	AA	AG	AG	AA	AG	AA	AG	NN	AA	AA	AG	AA	NN	AG	NN	AG	AG	AG	AA	AG	AA	NN	AA	AG	NN	AA	NN	AG	AG	AA	NN	AA	AA	AA	AA	AG
X1146	A/G	4	306	+	slaf	S	NA	NA	fish	NA	NN	AG	AG	AA	AG	AG	NN	NN	NN	AA	AG	NN	AA	AG	AG	NN	AG	AG	AG	AG	AG	AA	AG	AG	AG	AA	AG	AG	NN	AG	AG	AG	AA	AA	AA	NN	AA	AA	AG
X1147	T/C	4	306	+	slaf	S	NA	NA	fish	NA	TT	CT	CT	TT	CT	CT	NN	NN	NN	TT	CT	NN	TT	CT	CT	CT	CT	CT	CT	CT	CT	TT	CT	CT	CT	TT	CT	CT	NN	CT	CT	CT	TT	TT	TT	TT	TT	TT	CT
X520	A/G	4	306	+	slaf	S	NA	NA	fish	NA	AG	NN	NN	AG	NN	GG	AG	NN	NN	AG	NN	AG	AG	GG	NN	GG	GG	NN	GG	GG	NN	AG	NN	NN	NN	AG	NN	NN	AG	NN	GG	NN	AG	AG	AG	AG	AG	AG	NN
X6473	T/C	4	306	+	slaf	S	NA	NA	fish	NA	CC	CT	CT	CC	CT	CT	NN	CT	CC	CT	CT	NN	CC	CT	NN	CT	CT	NN	CT	CT	CT	CC	CT	CC	CT	CC	CT	CT	CC	CT	NN	NN	NN	NN	CC	CC	CC	NN	CT
X3827	A/G	4	510	+	slaf	S	NA	NA	fish	NA	AA	AG	AG	AA	AG	AG	AA	AG	AG	AA	AA	AA	AA	GG	AG	GG	GG	AG	GG	AG	GG	GG	AG	AG	NN	AA	GG	AG	AG	GG	GG	GG	AA	AA	GG	GG	AG	AG	GG
X3466	A/G	4	561	+	slaf	S	NA	NA	fish	NA	NN	AG	AG	NN	AG	AG	AA	NN	NN	NN	AA	NN	NN	AG	AG	AG	AG	AA	AG	AG	AG	AG	AG	AG	AG	NN	AG	AG	AG	AG	AG	AG	AA	NN	AG	AG	NN	AA	AG
X3102	A/T	4	561	+	slaf	S	NA	NA	fish	NA	AT	TT	TT	AT	TT	TT	AT	AT	AT	AT	AT	AT	AT	TT	TT	NN	NN	AT	TT	TT	TT	TT	TT	TT	TT	AT	TT	TT	TT	TT	TT	TT	AT	AT	TT	TT	AT	AT	TT
X3099	A/G	4	561	+	slaf	S	NA	NA	fish	NA	AG	GG	GG	AG	GG	GG	AG	AG	AA	AG	AG	AG	AG	AG	GG	AG	AG	AA	AG	GG	AG	AG	GG	GG	NN	AG	AG	GG	GG	AG	AG	AG	AG	AG	AG	AG	AA	NN	AG
X3463	C/G	4	561	+	slaf	S	NA	NA	fish	NA	CG	NN	GG	CG	NN	GG	CG	CG	CG	CG	CG	CG	CG	GG	NN	GG	GG	CG	GG	GG	GG	GG	NN	GG	NN	CG	GG	NN	NN	NN	GG	GG	CG	CG	GG	GG	CG	CG	GG
X3468	C/G	4	561	+	slaf	S	NA	NA	fish	NA	NN	NN	NN	NN	NN	GG	CG	NN	NN	NN	CG	CG	CG	CG	GG	CG	CG	CC	CG	GG	CG	CG	NN	NN	NN	CG	CG	NN	NN	CG	CG	CG	CG	NN	CG	CG	NN	CC	CG
X3465	A/G	4	612	+	slaf	S	NA	NA	fish	NA	AG	NN	AA	AG	NN	NN	AG	AG	NN	AG	AG	AG	AG	AG	NN	AG	AG	GG	AG	AA	AG	AG	NN	AA	NN	AG	AG	NN	NN	AG	AG	AG	AG	AG	AG	AG	GG	NN	AG
X2991	A/G	4	612	+	slaf	S	NA	NA	fish	NA	GG	AG	AG	GG	AG	AG	GG	GG	GG	GG	GG	GG	GG	AG	AG	AG	AG	GG	AG	AG	AG	AG	AG	AG	AG	GG	AG	AG	AG	AG	AG	AG	GG	GG	AG	AG	GG	GG	AG
X2993	T/C	4	612	+	slaf	S	NA	NA	fish	NA	CC	CT	CT	CC	CT	CT	CC	CC	CT	CC	CC	CC	CC	TT	CT	TT	TT	CT	TT	CT	TT	TT	CT	CT	CT	CC	TT	CT	CT	TT	TT	TT	CC	CC	TT	TT	CT	CT	TT
X5483	A/C	4	766	+	slaf	S	NA	NA	fish	NA	AC	AC	AC	AC	AC	AC	AC	AC	CC	AC	AC	AC	AC	CC	AC	CC	CC	CC	CC	AC	AC	CC	AC	AC	AC	AC	CC	AC	AC	AC	CC	CC	AC	AC	CC	CC	CC	NN	CC
X5484	A/C	4	766	+	slaf	S	NA	NA	fish	NA	AC	AC	AC	AC	AC	AC	AC	AC	CC	AC	AC	AC	AC	CC	AC	CC	CC	CC	CC	AC	AC	CC	AC	AC	AC	AC	CC	AC	AC	AC	CC	CC	AC	AC	CC	CC	CC	NN	CC
X1387	T/C	4	817	+	slaf	S	NA	NA	fish	NA	CT	CT	CT	CT	CT	NN	CT	CT	TT	CT	CT	CT	CT	TT	CT	TT	TT	TT	TT	CT	CT	TT	CT	CT	CT	CT	TT	CT	NN	CT	TT	TT	CT	CT	TT	TT	TT	TT	TT
X1385	A/T	4	817	+	slaf	S	NA	NA	fish	NA	AT	AT	AT	AT	AT	NN	AT	AT	TT	AT	AT	AT	AT	TT	AT	TT	TT	TT	TT	AT	AT	TT	AT	AT	AT	AT	TT	AT	NN	AT	TT	TT	AT	AT	TT	TT	TT	TT	TT
X1386	T/C	4	817	+	slaf	S	NA	NA	fish	NA	CT	CT	CT	CT	CT	NN	CT	CT	TT	CT	CT	CT	CT	TT	CT	TT	TT	TT	TT	CT	CT	TT	CT	CT	CT	CT	TT	CT	NN	CT	TT	TT	CT	CT	TT	TT	TT	TT	TT
X4268	A/G	4	868	+	slaf	S	NA	NA	fish	NA	AG	AG	AG	AG	AG	AG	AG	AG	AA	AG	AG	AG	AG	AA	AG	AA	AA	AA	AA	AG	AG	AA	AG	AG	AG	AG	AA	AG	AG	AG	NN	NN	AG	AG	AA	AA	AA	NN	AA
X5695	T/C	4	1021	+	slaf	S	NA	NA	fish	NA	CT	CT	CT	CT	CT	NN	CT	CT	NN	CT	NN	NN	NN	NN	CT	NN	NN	NN	NN	CT	CT	NN	NN	TT	CT	NN	TT	CT	CT	CT	NN	TT	CT	CT	NN	NN	NN	CT	NN
X5693	T/G	4	1021	+	slaf	S	NA	NA	fish	NA	GT	GT	GT	GT	GT	NN	GT	GT	NN	GT	NN	NN	NN	NN	GT	NN	NN	NN	NN	GT	GT	NN	NN	TT	GT	NN	TT	GT	GT	GT	NN	TT	GT	GT	NN	NN	NN	GT	NN
X5692	A/C	4	1021	+	slaf	S	NA	NA	fish	NA	AC	AC	AC	AC	AC	NN	AC	AC	NN	AC	NN	NN	NN	NN	AC	NN	NN	NN	NN	AC	AC	NN	NN	CC	AC	NN	CC	AC	AC	AC	NN	CC	AC	AC	NN	NN	NN	AC	NN
X5614	A/C	4	1021	+	slaf	S	NA	NA	fish	NA	CC	AC	AC	AC	AC	CC	NN	AC	CC	AC	CC	AC	CC	CC	NN	CC	CC	CC	CC	AC	AC	CC	AC	AC	AC	CC	CC	AC	AC	AC	CC	CC	AC	NN	CC	CC	CC	AC	CC
X5694	T/C	4	1021	+	slaf	S	NA	NA	fish	NA	CT	CT	CT	CT	CT	NN	CT	CT	NN	CT	NN	NN	NN	NN	CT	NN	NN	NN	NN	CT	CT	NN	NN	TT	CT	NN	TT	CT	CT	CT	NN	TT	CT	CT	NN	NN	NN	CT	NN
X5613	A/G	4	1021	+	slaf	S	NA	NA	fish	NA	AA	AG	AG	AG	AG	AA	NN	AG	AA	AG	AA	AG	AA	AA	NN	AA	AA	AA	AA	AG	AG	AA	AG	AG	AG	AA	AA	AG	AG	AG	AA	AA	AG	NN	AA	AA	AA	AG	AA
X2200	A/G	4	1174	+	slaf	S	NA	NA	fish	NA	NN	AA	AA	AG	AA	AG	NN	NN	AG	AA	NN	NN	NN	AG	NN	NN	AG	AG	AG	NN	NN	NN	NN	AA	AA	AG	AA	AG	NN	NN	NN	AG	AA	NN	AG	AA	AG	NN	NN
X2699	A/G	4	1174	+	slaf	S	NA	NA	fish	NA	NN	NN	AA	AA	NN	AG	NN	NN	AG	AA	AG	AA	NN	AG	AA	AG	AG	AG	AG	AA	AA	AG	NN	AA	AA	AG	AA	AG	AA	AA	AG	AG	AA	NN	AG	AG	AG	AA	AG
X2201	T/C	4	1174	+	slaf	S	NA	NA	fish	NA	NN	CC	CC	CT	CC	CT	NN	NN	CT	CC	CT	NN	NN	CT	NN	NN	CT	CT	CT	NN	NN	NN	NN	CC	CC	CT	CC	CT	NN	NN	CT	CT	CC	NN	CT	CC	CT	NN	NN
X2701	A/G	4	1174	+	slaf	S	NA	NA	fish	NA	AG	AG	AG	AG	AG	GG	AG	AG	GG	AG	GG	AG	AG	GG	AG	NN	GG	GG	GG	AG	AG	NN	AG	AG	AG	GG	AG	NN	NN	AG	GG	GG	AG	AG	GG	GG	GG	AG	NN
X2700	A/G	4	1174	+	slaf	S	NA	NA	fish	NA	NN	NN	GG	GG	NN	AG	NN	NN	AG	GG	AG	GG	NN	AG	NN	AG	AG	AG	AG	GG	GG	AG	NN	GG	GG	AG	GG	AG	GG	GG	AG	AG	GG	NN	AG	AG	AG	GG	AG
X2698	T/G	4	1174	+	slaf	S	NA	NA	fish	NA	NN	NN	GG	GG	NN	GT	NN	NN	GT	GG	GT	GG	NN	GT	GG	GT	GT	GT	GT	GG	GG	GT	NN	GG	GG	GT	GG	GT	GG	NN	GT	GT	GG	NN	GT	GT	GT	GG	GT
X1145	T/C	4	1174	+	slaf	S	NA	NA	fish	NA	CT	CT	CT	TT	CT	TT	CT	CT	NN	CT	TT	NN	CT	TT	CT	NN	NN	TT	TT	CT	CT	TT	CT	CT	CT	TT	CT	NN	CT	CT	TT	TT	CT	CT	TT	TT	TT	NN	TT
X5853	A/G	4	1174	+	slaf	S	NA	NA	fish	NA	NN	AG	AG	GG	AG	GG	AG	AG	GG	AG	GG	AG	AG	GG	AG	GG	GG	GG	GG	AG	AG	GG	NN	AG	NN	GG	AG	NN	NN	AG	GG	GG	NN	AG	GG	GG	GG	AG	GG
X1144	T/C	4	1174	+	slaf	S	NA	NA	fish	NA	CT	CT	CT	TT	CT	TT	CT	CT	NN	CT	TT	NN	CT	TT	CT	NN	NN	TT	TT	CT	CT	TT	CT	CT	CT	TT	CT	NN	CT	CT	TT	TT	CT	CT	TT	TT	TT	NN	TT
X6417	A/G	4	1174	+	slaf	S	NA	NA	fish	NA	AG	AG	AG	GG	AG	GG	AG	AG	GG	NN	GG	AG	AG	GG	AG	NN	GG	GG	GG	AG	AG	GG	NN	AG	AG	GG	AG	NN	AG	AG	NN	NN	AG	AG	GG	GG	NN	NN	GG
X558	T/C	4	1276	+	slaf	S	NA	NA	fish	NA	NN	CC	NN	TT	CC	CT	NN	NN	TT	NN	CT	NN	NN	CT	NN	CT	CT	CT	CT	CC	CC	NN	NN	NN	CC	TT	CC	CT	NN	CC	CT	CT	NN	NN	TT	TT	NN	NN	CT
X559	T/C	4	1276	+	slaf	S	NA	NA	fish	NA	NN	CC	CC	TT	CC	CT	NN	NN	TT	NN	CT	NN	NN	CT	NN	CT	CT	CT	CT	CC	CC	NN	NN	NN	CC	TT	CC	CT	NN	CC	CT	CT	NN	NN	TT	TT	NN	NN	CT
X560	T/G	4	1276	+	slaf	S	NA	NA	fish	NA	NN	TT	TT	GG	TT	GT	NN	NN	GG	NN	GT	NN	NN	GT	NN	GT	GT	GT	GT	TT	TT	NN	NN	NN	TT	GG	TT	GT	NN	TT	GT	GT	NN	NN	GG	GG	NN	NN	GT
X561	A/G	4	1276	+	slaf	S	NA	NA	fish	NA	NN	GG	NN	AA	GG	AG	NN	NN	AA	NN	AG	NN	NN	AG	NN	AG	AG	AG	AG	GG	GG	NN	NN	NN	GG	AA	GG	AG	NN	GG	AG	AG	NN	NN	AA	AA	NN	NN	AG
X3349	A/T	4	1327	+	slaf	S	NA	NA	fish	NA	TT	NN	NN	AT	NN	NN	TT	NN	AT	NN	AT	NN	TT	AT	NN	AT	NN	AT	AT	TT	NN	AT	NN	NN	NN	AT	NN	NN	NN	NN	AT	AT	NN	NN	NN	AT	TT	NN	AT
X3350	T/C	4	1327	+	slaf	S	NA	NA	fish	NA	CC	NN	NN	CT	NN	NN	CC	NN	CT	NN	CT	NN	CC	CT	NN	CT	NN	CT	CT	NN	NN	CT	NN	NN	NN	CT	NN	NN	NN	NN	CT	CT	NN	NN	NN	CT	CC	NN	CT
X6649	A/G	4	1327	+	slaf	S	NA	NA	fish	NA	GG	AA	AA	GG	NN	AG	AG	NN	GG	AG	NN	AG	AG	AG	AG	NN	AG	NN	AG	AA	NN	GG	NN	AG	NN	GG	AA	NN	AG	NN	AG	AG	AG	NN	GG	GG	AG	AG	AG
X2671	A/G	4	1378	+	slaf	S	NA	NA	fish	NA	AA	AG	AG	NN	AG	AG	NN	NN	AA	NN	NN	NN	AA	AG	AG	AG	AG	NN	AG	AG	NN	AG	AG	AG	AG	AA	AG	AG	AG	AG	AG	AG	AG	NN	AG	AG	AA	NN	NN
X6650	T/C	4	1429	+	slaf	S	NA	NA	fish	NA	CC	CT	CT	CC	NN	CC	CT	CT	CC	CC	CC	CT	CT	CC	CT	CC	CC	CC	CC	CT	CT	CC	CT	CT	CT	CC	CT	CC	CT	CT	CC	CC	CT	NN	CC	CC	CT	CT	CC
X3351	T/G	4	1480	+	slaf	S	NA	NA	fish	NA	GG	NN	NN	GT	NN	NN	GG	NN	GT	NN	GT	NN	GG	GT	NN	GT	NN	GT	GT	GG	NN	GT	NN	NN	NN	GT	NN	NN	NN	NN	GT	GT	NN	NN	NN	GT	GG	NN	GT
X2546	A/T	4	1889	+	slaf	S	NA	NA	fish	NA	AT	AT	AA	AA	AT	NN	AT	AT	AA	AA	AA	AA	AT	AA	AT	AA	AA	AA	AA	AT	AT	AA	AT	AT	AT	AA	AT	AA	AT	AT	AA	AA	AT	AT	AA	AA	AT	AT	AA
X434	A/G	4	1940	+	slaf	S	NA	NA	fish	NA	NN	NN	GG	AG	NN	GG	AA	NN	AG	GG	GG	AG	AA	GG	AA	GG	GG	GG	GG	NN	NN	AG	AA	AA	NN	AG	NN	GG	AA	NN	AG	GG	NN	AA	AG	AG	AA	AA	AG
X433	A/G	4	1940	+	slaf	S	NA	NA	fish	NA	NN	NN	AA	AG	NN	AA	GG	NN	AG	AA	AA	AG	GG	AA	GG	AA	AA	AA	AA	NN	NN	AG	GG	GG	NN	AG	NN	AA	GG	NN	AG	AA	NN	GG	AG	AG	GG	GG	AG
X2747	T/C	4	2144	+	slaf	S	NA	NA	fish	NA	CT	CT	CC	CC	CT	CC	CT	CT	CC	CC	CC	CC	CT	CC	CT	CC	CC	CC	CC	CT	CT	CC	CT	CT	CT	CC	CT	CC	CT	CT	CC	CC	CT	CT	CC	CC	CT	CT	CC
X1730	A/G	4	2144	+	slaf	S	NA	NA	fish	NA	AG	AG	NN	GG	AG	NN	AG	AG	GG	NN	NN	GG	AG	NN	AG	NN	NN	NN	NN	AG	AG	GG	AG	AG	AG	GG	AG	NN	AG	AG	NN	NN	AG	AG	GG	GG	AG	AG	GG
X1729	A/G	4	2144	+	slaf	S	NA	NA	fish	NA	AG	AG	NN	GG	AG	NN	AG	AG	GG	NN	NN	GG	AG	NN	AG	NN	NN	NN	NN	AG	AG	GG	AG	AG	AG	GG	AG	NN	AG	AG	NN	NN	AG	AG	GG	GG	AG	AG	GG
X2784	A/C	4	2195	+	slaf	S	NA	NA	fish	NA	NN	AC	CC	NN	AC	NN	AC	AC	NN	NN	CC	NN	AC	NN	AC	CC	CC	CC	CC	AC	AC	CC	AC	AC	AC	CC	AC	NN	NN	AC	NN	NN	AC	AC	CC	CC	AC	AC	NN
X1684	T/C	4	2195	+	slaf	S	NA	NA	fish	NA	CT	CT	CC	CC	CT	CC	CT	CT	CC	CC	CC	CC	CT	CC	CT	CC	CC	CC	CC	CT	CT	CC	CT	CT	CT	CC	CT	NN	CT	CT	CC	CC	CT	CT	CC	CC	CT	CT	CC
X2785	A/C	4	2195	+	slaf	S	NA	NA	fish	NA	NN	AC	AA	NN	AC	NN	AC	AC	NN	NN	AA	NN	AC	NN	AC	AA	AA	AA	AA	AC	NN	AA	AC	AC	AC	AA	AC	NN	NN	AC	NN	NN	AC	AC	AA	AA	AC	AC	NN
X1682	A/C	4	2246	+	slaf	S	NA	NA	fish	NA	AC	NN	NN	NN	AC	NN	AC	AC	NN	CC	CC	NN	AC	CC	AC	NN	CC	NN	CC	AC	AC	CC	AC	AC	AC	CC	AC	NN	AC	AC	NN	CC	AC	NN	CC	CC	AC	NN	NN
X5194	A/G	4	2246	+	slaf	S	NA	NA	fish	NA	GG	GG	AA	AG	GG	AG	GG	GG	AA	AG	AG	AA	AG	AG	AG	AG	AG	GG	AG	GG	GG	AA	AG	AG	GG	AA	GG	AG	AG	GG	AA	AG	GG	AG	AA	AG	GG	AG	AG
X1583	T/C	4	2655	+	slaf	S	NA	NA	fish	NA	CT	CC	NN	CT	CT	NN	CT	CT	TT	TT	CT	CT	NN	TT	CC	TT	NN	NN	CT	CT	CT	CT	NN	CT	NN	CT	CC	CT	NN	CT	NN	CT	CC	CT	TT	CT	NN	CT	TT
X6437	T/C	4	2911	+	slaf	S	NA	NA	fish	NA	CC	CC	CT	CC	CT	CC	CC	CC	CT	CC	CC	CC	CT	CT	CT	CT	CT	CT	CT	CT	CC	CT	CT	CC	CT	CC	CC	CC	CT	CC	CT	CC	CT	CC	CT	CT	CC	NN	CT
X5108	C/G	4	3166	+	slaf	S	NA	NA	fish	NA	CG	CC	NN	CG	NN	CG	CC	NN	CG	NN	GG	CG	GG	CG	CC	CG	GG	GG	CG	CG	CG	GG	CG	CG	CG	CG	CG	NN	NN	GG	CC	NN	CG	CG	CC	GG	CC	NN	NN
X1681	A/C	4	3319	+	slaf	S	NA	NA	fish	NA	AC	NN	NN	NN	AC	NN	AC	AC	NN	AA	AA	AA	AC	AA	AC	NN	AA	NN	AA	AC	AC	AA	AC	AC	NN	AA	AC	NN	AC	AC	NN	AA	AC	NN	AA	AA	AC	NN	NN
X1683	A/G	4	3319	+	slaf	S	NA	NA	fish	NA	AG	NN	NN	NN	AG	NN	AG	AG	NN	AA	AA	AA	AG	AA	AG	NN	AA	NN	AA	AG	AG	AA	AG	AG	NN	AA	AG	NN	AG	AG	NN	AA	AG	NN	AA	AA	AG	NN	NN
X3638	A/G	4	3319	+	slaf	S	NA	NA	fish	NA	AG	AA	AA	AA	AA	AG	AA	AA	AA	AG	AA	NN	AA	AA	AA	AA	AG	AG	AG	AG	AG	AA	AG	AG	AA	AA	AG	AG	AG	AG	AG	AA	AG	AG	AA	AA	AA	AG	AG
X4673	A/C	4	3319	+	slaf	S	NA	NA	fish	NA	AC	AC	NN	AC	AC	AA	AC	AC	NN	NN	AA	NN	AC	NN	AC	NN	NN	NN	AA	AC	AC	AA	AC	AC	AC	NN	AC	NN	AC	NN	NN	NN	AC	AC	NN	AC	AC	AC	NN
X2306	T/C	4	3370	+	slaf	S	NA	NA	fish	NA	CC	CT	CT	CT	CT	CC	CT	CT	CT	CC	CT	NN	CT	CT	CT	CT	CC	CC	CC	CC	CC	CT	CC	CC	CT	CT	CC	CC	CC	CC	CC	CT	CC	CC	CT	CT	CT	CC	CC
X1857	T/G	4	3472	+	slaf	S	NA	NA	fish	NA	GT	GT	GG	GT	GT	GG	GT	GT	GG	GG	GG	GG	GT	GG	GT	GG	GG	GT	GG	GT	GT	GG	GT	GT	GT	GG	GT	GG	GT	GT	GG	GG	GT	NN	GG	GT	GT	GT	GT
X4671	A/G	4	3472	+	slaf	S	NA	NA	fish	NA	NN	NN	AG	NN	NN	AG	AG	NN	AG	AG	AG	AG	NN	AG	NN	AG	AG	AG	AG	NN	NN	AG	NN	NN	NN	AG	NN	AG	NN	NN	AG	AG	GG	NN	AG	NN	NN	NN	NN
X4629	A/G	4	3472	+	slaf	S	NA	NA	fish	NA	AG	AG	GG	AG	AG	GG	NN	AG	GG	GG	GG	NN	AG	GG	AG	GG	GG	AG	GG	AG	AG	GG	AG	AG	NN	GG	AG	GG	AG	AG	GG	GG	AG	AG	GG	AG	AG	AG	AG
X519	A/G	4	3472	+	slaf	S	NA	NA	fish	NA	NN	NN	NN	NN	NN	AG	NN	NN	AG	NN	AG	AG	AG	AG	AG	AG	AG	NN	AG	AG	AG	NN	AG	NN	NN	GG	AG	NN	NN	NN	NN	AG	NN	NN	NN	AG	AA	AG	NN
X5707	A/G	4	3523	+	slaf	S	NA	NA	fish	NA	AG	AG	NN	AG	NN	NN	AG	AG	NN	AA	AA	NN	AG	AA	AG	AA	AA	AG	AA	AG	AG	AA	AG	AG	AG	AA	AG	NN	AG	AG	AA	AA	AG	AG	AA	AG	AG	AG	AG
X5706	T/C	4	3523	+	slaf	S	NA	NA	fish	NA	CT	CT	CC	CT	NN	CC	CT	CT	NN	CC	CC	NN	CT	CC	CT	CC	CC	CT	CC	CT	CT	CC	CT	CT	CT	CC	CT	NN	CT	CT	CC	CC	CT	CT	CC	CT	CT	CT	CT
X4779	A/G	4	3574	+	slaf	S	NA	NA	fish	NA	AG	AG	AA	AG	AG	NN	AG	NN	NN	NN	AA	NN	AG	AA	AG	NN	NN	AG	NN	NN	AG	AA	AG	AG	AG	AA	AG	NN	AG	AG	NN	AA	AG	AG	NN	AG	AG	AG	AG
X5193	A/G	4	3574	+	slaf	S	NA	NA	fish	NA	AG	AG	AA	AG	AG	AA	AG	AG	AA	AA	AA	AA	AG	AA	AG	AA	AA	AG	AA	AG	AG	AA	AG	AG	AG	AA	AG	AA	AG	AG	AA	AA	AG	AG	AA	AG	AG	AG	AG
X1037	A/G	4	3574	+	slaf	S	NA	NA	fish	NA	GG	NN	AG	NN	NN	AG	NN	NN	AG	AG	AG	AG	NN	AG	GG	AG	AG	GG	AG	GG	GG	AG	NN	GG	NN	AG	NN	AG	NN	GG	NN	NN	GG	NN	AG	NN	NN	NN	GG
X4630	A/G	4	3574	+	slaf	S	NA	NA	fish	NA	AG	AG	AA	AG	AG	AA	NN	AG	AA	AA	AA	NN	AG	AA	AG	AA	AA	AG	AA	AG	AG	AA	AG	AG	NN	AA	AG	AA	AG	AG	AA	AA	AG	AG	AA	AG	AG	AG	AG
X4672	A/C	4	3574	+	slaf	S	NA	NA	fish	NA	NN	CC	AC	NN	CC	AC	AC	NN	AC	AC	AC	AC	CC	AC	NN	AC	AC	AC	AC	CC	NN	AC	CC	NN	NN	AC	CC	AC	NN	NN	AC	AC	CC	NN	AC	CC	NN	NN	NN
X4627	A/T	4	3574	+	slaf	S	NA	NA	fish	NA	AA	AA	AT	AA	AA	AT	AA	AA	AT	AT	AT	AT	AA	AT	AA	AT	AT	AA	AT	AA	AA	AT	AA	AA	AA	AT	AA	AT	AA	AA	AT	NN	AA	NN	AT	AA	AA	NN	NN
X5195	A/T	4	3574	+	slaf	S	NA	NA	fish	NA	AA	AA	AT	AA	AA	AT	AA	AA	AT	AT	AT	AT	AA	AT	AA	AT	AT	AA	AT	AA	AA	AT	AA	AA	AA	AT	AA	AT	AA	AA	AT	AT	AA	AA	AT	AA	AA	AA	AA
X4628	A/G	4	3574	+	slaf	S	NA	NA	fish	NA	AG	AG	GG	AG	AG	GG	NN	AG	GG	GG	GG	NN	AG	GG	AG	GG	GG	AG	GG	AG	AG	GG	AG	AG	NN	GG	AG	GG	AG	AG	GG	GG	AG	AG	GG	AG	AG	AG	AG
X2707	T/C	4	3574	+	slaf	S	NA	NA	fish	NA	CT	CT	CC	CT	CT	CC	NN	CT	NN	NN	CC	CC	CT	NN	CT	CC	NN	NN	CC	CT	CT	CC	CT	NN	CT	NN	CT	NN	NN	CT	NN	NN	CT	CT	NN	NN	CT	CT	CT
X5603	A/G	4	3574	+	slaf	S	NA	NA	fish	NA	GG	AG	NN	AG	GG	GG	AG	NN	NN	GG	AG	AG	AG	AG	AG	AG	GG	GG	GG	GG	GG	AG	GG	GG	NN	GG	GG	NN	GG	GG	GG	AG	GG	AG	AG	AG	NN	NN	AG
X2706	A/T	4	3574	+	slaf	S	NA	NA	fish	NA	NN	NN	AT	NN	NN	AT	NN	NN	NN	AT	AT	AT	NN	AT	TT	AT	AT	NN	AT	TT	NN	AT	TT	NN	NN	AT	TT	AT	NN	NN	AT	AT	TT	NN	AT	NN	TT	TT	NN
X1953	T/C	4	3625	+	slaf	S	NA	NA	fish	NA	CT	CT	CC	NN	CT	CC	CT	CT	CC	NN	CC	NN	CT	CC	CT	NN	CC	CC	CC	CT	CT	CC	CT	CT	CT	CC	CT	CC	CT	NN	NN	CC	CT	CT	CC	CT	CT	CT	CT
X1950	A/T	4	3625	+	slaf	S	NA	NA	fish	NA	AT	AT	AA	AT	AT	AA	AT	AT	AA	NN	AA	NN	AT	AA	AT	NN	AA	AA	AA	AT	AT	AA	AT	AT	AT	AA	AT	AA	AT	NN	NN	AA	AT	AT	AA	AT	AT	AT	AT
X6464	A/C	4	3625	+	slaf	S	NA	NA	fish	NA	AC	AA	NN	AA	AA	AC	AA	AA	AA	AC	AA	AA	AA	AA	AA	AA	AC	AC	AC	AC	AC	AA	AC	AC	AA	AC	AC	AC	AC	AC	AC	AA	AC	AC	AA	AA	AA	AA	AA
X5604	T/C	4	3625	+	slaf	S	NA	NA	fish	NA	CC	CT	NN	CT	CC	CC	CT	NN	NN	CC	CT	CT	CT	CT	CT	CT	CC	CC	CC	CC	CC	CT	CC	CC	NN	CC	CC	NN	CC	CC	CC	CT	CC	CT	CT	CT	NN	NN	CT
X1954	A/G	4	3676	+	slaf	S	NA	NA	fish	NA	AG	AG	AA	NN	AG	AA	AG	AG	AA	NN	AA	NN	AG	AA	AG	NN	NN	NN	AA	AG	AG	AA	AG	AG	AG	AA	AG	AA	AG	NN	NN	NN	AG	AG	AA	AG	AG	AG	AG
X1951	T/C	4	3676	+	slaf	S	NA	NA	fish	NA	CT	CT	CC	NN	CT	CC	CT	CT	CC	NN	CC	NN	CT	CC	CT	NN	NN	NN	CC	CT	CT	CC	CT	NN	CT	CC	CT	CC	CT	NN	NN	NN	CT	CT	CC	CT	CT	NN	CT
X1952	T/C	4	3676	+	slaf	S	NA	NA	fish	NA	CT	CT	CC	NN	CT	CC	CT	CT	CC	NN	CC	NN	CT	CC	CT	NN	CC	CC	CC	CT	CT	CC	CT	CT	CT	CC	CT	CC	CT	NN	NN	CC	CT	CT	CC	CT	CT	CT	CT
X2559	A/T	4	4034	+	slaf	S	NA	NA	fish	NA	TT	NN	AT	AT	AT	TT	AT	AT	AT	TT	AT	AT	AT	AT	AT	AT	TT	TT	TT	TT	TT	AT	TT	TT	AT	TT	TT	TT	TT	TT	TT	AT	TT	AT	AT	AT	AT	AT	AT
X2558	T/G	4	4034	+	slaf	S	NA	NA	fish	NA	GG	NN	GT	GT	GT	GG	GT	GT	GT	GG	GT	GT	GT	GT	GT	GT	GG	GG	GG	GG	GG	GT	GG	GG	GT	GG	GG	GG	GG	GG	GG	GT	GG	GT	GT	GT	GT	GT	GT
X6805	A/T	4	4034	+	slaf	S	NA	NA	fish	NA	AT	TT	TT	TT	NN	AT	TT	NN	NN	AT	TT	NN	TT	TT	TT	NN	NN	AT	AT	AT	AT	TT	AT	AT	NN	AT	AT	NN	AT	AT	AT	NN	AT	TT	TT	TT	NN	NN	TT
X1906	A/T	4	4034	+	slaf	S	NA	NA	fish	NA	AA	AT	AT	AT	AT	NN	NN	AT	AT	AA	AT	AT	AT	AT	AT	AT	AA	AA	AA	AA	AA	AT	AA	AA	AT	AA	AA	AA	AA	AA	NN	NN	AA	AT	AT	AT	AT	NN	AT
X1989	T/G	4	4085	+	slaf	S	NA	NA	fish	NA	GT	TT	TT	NN	NN	GT	TT	NN	NN	GT	TT	TT	TT	NN	NN	NN	GT	GT	GT	TT	GT	NN	GT	GT	TT	GT	GT	GT	GT	GT	GT	TT	GT	NN	TT	TT	TT	NN	NN
X2902	A/G	4	4085	+	slaf	S	NA	NA	fish	NA	NN	AG	AG	AG	AG	NN	AG	AG	AG	AA	AG	AG	AG	AG	AG	AG	AA	AA	AA	AG	NN	AG	NN	NN	AG	AA	NN	NN	NN	NN	NN	AG	NN	AG	AG	AG	AG	AG	AG
X1466	A/G	4	4085	+	slaf	S	NA	NA	fish	NA	GG	GG	AA	NN	AG	GG	NN	GG	AG	GG	NN	NN	NN	AA	AG	NN	NN	AG	AG	AG	NN	NN	NN	NN	AG	GG	NN	NN	NN	GG	NN	NN	NN	NN	NN	NN	GG	NN	AG
X6254	A/T	4	4340	+	slaf	S	NA	NA	fish	NA	NN	AT	AT	AT	AT	NN	AT	AT	AT	NN	AT	AT	AT	AT	AT	AT	TT	NN	TT	AT	NN	AT	NN	NN	AT	NN	NN	NN	NN	NN	NN	AT	NN	AT	AT	AT	AT	AT	AT
X6813	T/C	4	4340	+	slaf	S	NA	NA	fish	NA	CT	TT	TT	TT	NN	CT	TT	NN	NN	NN	TT	NN	TT	NN	NN	TT	CT	CT	NN	TT	CT	NN	CT	NN	NN	CT	CT	NN	CT	CT	NN	NN	CT	NN	NN	TT	TT	TT	NN
X3209	A/G	4	4340	+	slaf	S	NA	NA	fish	NA	GG	AG	AG	AG	AG	GG	AG	NN	AG	GG	AG	AG	AG	AG	AG	AG	GG	GG	GG	AG	GG	AG	NN	GG	AG	GG	NN	GG	GG	GG	GG	AG	GG	NN	AG	AG	AG	AG	AG
X1988	A/G	4	4340	+	slaf	S	NA	NA	fish	NA	AG	GG	GG	NN	NN	AG	GG	NN	NN	AG	GG	GG	GG	NN	NN	NN	AG	AG	AG	GG	AG	NN	AG	AG	GG	AG	AG	AG	AG	AG	AG	GG	AG	NN	GG	GG	GG	NN	NN
X4394	A/T	4	4340	+	slaf	S	NA	NA	fish	NA	NN	AT	AT	AT	AT	AA	AT	AT	AT	NN	AT	AT	AT	AT	AT	AT	NN	AA	AA	AT	NN	AT	NN	NN	AT	AA	AA	NN	NN	NN	NN	AT	AA	AT	AT	AT	NN	AT	AT
X776	T/G	4	4340	+	slaf	S	NA	NA	fish	NA	GT	NN	NN	NN	TT	NN	NN	NN	NN	GT	TT	NN	NN	TT	NN	NN	NN	GT	GT	NN	NN	TT	GT	GT	NN	GT	GT	GT	GT	GT	NN	TT	NN	NN	TT	NN	TT	NN	NN
X775	T/C	4	4340	+	slaf	S	NA	NA	fish	NA	CT	NN	NN	TT	TT	NN	NN	NN	NN	CT	TT	NN	NN	TT	NN	NN	NN	CT	CT	NN	NN	TT	CT	CT	NN	CT	CT	CT	CT	CT	NN	TT	NN	NN	TT	NN	TT	NN	NN
X5377	A/T	4	4391	+	slaf	S	NA	NA	fish	NA	AT	AT	NN	AT	AT	AT	AT	AT	TT	AT	AT	NN	TT	TT	TT	AT	TT	AT	NN	AT	AT	TT	AT	AT	NN	AT	NN	NN	AT	AT	AT	NN	AT	NN	TT	TT	AT	AT	TT
X2722	A/G	4	4442	+	slaf	S	NA	NA	fish	NA	AA	AG	AG	AG	AG	AA	AG	AG	AG	AA	AG	AG	AG	AG	AG	AG	AA	AA	AA	AG	AA	AG	AA	AA	AG	AA	AA	AA	AA	AG	AA	AG	AA	AG	AG	AG	AG	AG	AG
X4155	A/G	4	4493	+	slaf	S	NA	NA	fish	NA	AA	AA	AG	AA	AA	AG	AA	AA	AG	AA	AG	AG	NN	AG	AG	NN	AG	NN	AA	AA	AA	AG	AA	AA	AG	AA	AG	NN	AA	AA	NN	AG	AA	AG	AG	AG	AA	AG	AA
X5376	A/T	4	4544	+	slaf	S	NA	NA	fish	NA	AT	AT	NN	AT	AT	NN	AT	AT	TT	AT	AT	NN	TT	TT	TT	AT	TT	AT	NN	AT	AT	TT	AT	AT	NN	AT	NN	NN	AT	AT	AT	NN	AT	NN	TT	TT	AT	NN	TT
X6495	C/G	4	4544	+	slaf	S	NA	NA	fish	NA	CG	NN	GG	NN	GG	CG	NN	GG	GG	CG	GG	NN	GG	GG	GG	GG	CG	CG	CG	GG	CG	GG	CG	CG	GG	CG	CG	CG	CG	GG	CG	GG	CG	NN	GG	GG	GG	GG	NN
X2697	T/G	4	4544	+	slaf	S	NA	NA	fish	NA	NN	NN	GT	GT	GT	GG	GT	GT	GT	GG	GT	GT	NN	GT	GT	GT	NN	GG	GG	GT	GG	NN	GG	GG	GT	GG	GG	NN	GG	GT	GG	GT	GG	GT	NN	GT	GT	GT	GT
X12	A/G	4	4544	+	slaf	S	NA	NA	fish	NA	AG	AA	AA	AA	AA	AG	AA	AA	AA	AG	AA	AA	AA	AA	AA	AA	AG	AG	AG	AA	AG	AA	AG	AG	AA	AG	AG	AG	AG	AA	AG	AA	AG	AA	AA	AA	AA	AA	AA
X4158	T/G	4	4595	+	slaf	S	NA	NA	fish	NA	GG	GG	GT	GG	GG	GT	GG	GG	GT	GG	GT	GT	NN	GT	GT	NN	GT	GG	GG	GG	GG	GT	GG	GG	GT	GG	GT	NN	GG	GG	NN	GT	GG	GT	GT	GT	GG	GT	GG
X4157	A/T	4	4595	+	slaf	S	NA	NA	fish	NA	AA	AA	AT	AA	AA	AT	AA	AA	AT	AA	AT	AT	NN	AT	AT	NN	AT	AA	AA	AA	AA	AT	AA	AA	AT	AA	AT	NN	AA	AA	NN	AT	AA	AT	AT	AT	AA	AT	AA
X2837	T/C	4	4595	+	slaf	S	NA	NA	fish	NA	CT	CT	CC	CT	CT	CC	CT	CT	CC	CT	CC	NN	CC	CC	CC	CT	CC	CT	CT	CT	CT	CC	CT	CT	CC	CT	CC	CC	CT	CT	CT	NN	CT	CC	CC	CC	CT	CC	CT
X2838	A/T	4	4595	+	slaf	S	NA	NA	fish	NA	AT	AT	TT	AT	AT	TT	AT	AT	TT	AT	TT	NN	TT	TT	TT	AT	TT	AT	AT	AT	AT	TT	AT	AT	TT	AT	TT	TT	AT	AT	AT	NN	AT	TT	TT	TT	AT	TT	AT
X1240	T/C	4	4646	+	slaf	S	NA	NA	fish	NA	CC	NN	CT	CC	CC	CT	CC	NN	CT	CC	CC	CT	CT	CT	CT	NN	CT	CC	CC	CC	NN	CT	CC	NN	CT	CC	CT	CT	CC	CC	CC	CT	CC	CT	CT	CT	NN	CT	CC
X1241	T/G	4	4646	+	slaf	S	NA	NA	fish	NA	TT	NN	GT	TT	TT	GT	TT	NN	GT	TT	TT	GT	GT	GT	GT	NN	GT	TT	TT	TT	NN	GT	TT	NN	GT	TT	GT	GT	TT	TT	TT	GT	TT	GT	GT	GT	NN	GT	TT
X1238	A/T	4	4646	+	slaf	S	NA	NA	fish	NA	AA	NN	AT	AA	AA	AT	AA	NN	AT	AA	AA	AT	AT	AT	AT	NN	AT	AA	AA	AA	NN	AT	AA	NN	AT	AA	AT	AT	AA	AA	AA	AT	AA	AT	AT	AT	NN	AT	AA
X2933	T/C	4	5004	+	slaf	S	NA	NA	fish	NA	CT	CT	NN	NN	CT	CT	CT	NN	NN	NN	NN	CT	CT	CT	CT	CT	CT	NN	CT	CT	NN	NN	NN	CC	NN	CT	CT	NN	NN	NN	CT	CT	NN	CT	NN	CT	CT	CT	NN
X3488	A/T	4	5208	+	slaf	S	NA	NA	fish	NA	AA	NN	AT	AA	AT	NN	AT	AA	NN	AT	AA	AT	AT	AT	AT	AT	AA	NN	AT	AT	AA	AA	AT	NN	NN	AA	AT	NN	AT	AA	NN	AT	AT	NN	AA	AA	AT	NN	NN
X6068	A/G	4	5259	+	slaf	S	NA	NA	fish	NA	AG	AG	GG	AG	GG	AG	GG	AG	GG	GG	AG	NN	GG	GG	GG	GG	AG	AG	GG	GG	AG	AG	GG	GG	GG	AG	GG	GG	NN	AG	NN	GG	GG	AG	AG	AG	GG	NN	GG
X1114	A/G	4	5361	+	slaf	S	NA	NA	fish	NA	AG	GG	GG	GG	GG	AG	GG	AG	NN	GG	AG	GG	GG	GG	GG	GG	GG	AG	GG	GG	AG	AG	GG	GG	NN	AG	GG	NN	GG	GG	GG	NN	GG	AG	AG	GG	AG	AG	GG
X1113	A/T	4	5361	+	slaf	S	NA	NA	fish	NA	TT	TT	AT	AT	AT	TT	AT	TT	AT	AT	TT	AT	AT	AT	AT	AT	AT	TT	AT	AT	TT	TT	AT	AT	AT	TT	AT	AT	AT	AT	AT	AT	AT	TT	TT	AT	NN	TT	AT
X5969	A/T	4	5413	+	slaf	S	NA	NA	fish	NA	NN	NN	NN	TT	AT	NN	AT	NN	AT	NN	NN	AT	TT	AT	AT	AT	AT	TT	NN	AT	TT	TT	AT	AT	AT	TT	AT	AT	AT	NN	AT	AT	NN	TT	NN	NN	TT	NN	AT
X6238	A/G	4	5413	+	slaf	S	NA	NA	fish	NA	GG	GG	AG	GG	AG	GG	AG	GG	AG	AG	GG	AG	AG	AG	AG	AG	AG	GG	AG	AG	GG	GG	AG	AG	AG	GG	AG	AG	AG	AG	AG	AG	AG	GG	GG	GG	GG	GG	AG
X1206	T/C	4	5413	+	slaf	S	NA	NA	fish	NA	CC	CT	CT	CT	NN	NN	NN	CC	CT	CC	CT	CT	CT	CT	CT	CT	NN	CC	CC	CT	CC	CT	CC	CC	CT	CC	CC	NN	CC	CT	CC	CT	CC	CT	CT	CT	CT	CT	NN
X5347	A/G	4	5413	+	slaf	S	NA	NA	fish	NA	AG	GG	GG	GG	NN	AG	GG	GG	GG	AG	GG	GG	GG	GG	GG	GG	AG	AG	AG	GG	AG	GG	AG	AG	NN	AG	AG	AG	AG	GG	AG	GG	AG	GG	GG	GG	NN	NN	GG
X1112	A/C	4	5413	+	slaf	S	NA	NA	fish	NA	CC	CC	AC	AC	AC	CC	AC	CC	AC	AC	CC	AC	AC	AC	AC	AC	AC	CC	AC	AC	CC	CC	AC	AC	AC	CC	AC	AC	AC	AC	AC	AC	AC	CC	CC	AC	NN	CC	AC
X6239	T/G	4	5413	+	slaf	S	NA	NA	fish	NA	TT	TT	GT	TT	GT	TT	GT	TT	GT	GT	TT	GT	GT	GT	GT	GT	GT	TT	GT	GT	NN	TT	GT	GT	GT	TT	GT	GT	GT	GT	GT	GT	GT	TT	TT	TT	TT	TT	GT
X6240	A/G	4	5413	+	slaf	S	NA	NA	fish	NA	GG	GG	AG	GG	AG	GG	AG	GG	AG	AG	GG	AG	AG	AG	AG	AG	AG	GG	AG	AG	GG	GG	AG	AG	AG	GG	AG	AG	AG	AG	AG	AG	AG	GG	GG	GG	GG	GG	AG
X5348	A/T	4	5464	+	slaf	S	NA	NA	fish	NA	AT	TT	TT	TT	NN	AT	TT	TT	TT	AT	TT	TT	TT	TT	TT	TT	AT	AT	AT	TT	AT	TT	AT	AT	NN	AT	AT	AT	AT	TT	AT	TT	AT	TT	TT	TT	NN	TT	TT
X1331	A/G	4	5515	+	slaf	S	NA	NA	fish	NA	AG	AA	AA	AA	AA	AG	AA	NN	AA	AG	AA	AA	AA	AA	AA	AA	AG	AG	AG	AA	AG	AA	AG	AG	AA	AG	AG	AG	AG	AA	AG	AA	AG	AA	AA	AA	AA	AA	AA
X1856	A/G	4	5617	+	slaf	S	NA	NA	fish	NA	GG	AG	NN	AG	AG	GG	AG	GG	AG	GG	AG	AG	AG	AG	AG	AG	GG	GG	GG	AG	AG	AG	GG	GG	AG	NN	GG	GG	GG	NN	GG	NN	GG	GG	AG	AG	AG	AG	NN
X5865	T/C	4	5668	+	slaf	S	NA	NA	fish	NA	CT	CC	CC	CC	CC	CT	CC	CT	CC	CT	CC	CC	CC	CC	CC	CC	CT	CT	CT	CC	CC	CC	CT	CT	NN	CT	CT	CT	CT	CC	NN	CC	CT	NN	CC	CC	CC	NN	CC
X1727	A/T	4	5668	+	slaf	S	NA	NA	fish	NA	AT	AA	AA	AA	AA	AT	AA	AT	AA	AT	AA	AA	AA	AA	AA	AA	AT	AT	AT	AA	AA	AA	AT	AT	AA	AT	AT	AT	AT	AA	AT	AA	AT	AA	AA	AA	AA	AA	AA
X4502	T/C	4	5719	+	slaf	S	NA	NA	fish	NA	TT	CT	CT	CT	CT	TT	CT	TT	CT	TT	CT	CT	CT	CT	CT	CT	TT	TT	TT	CT	CT	CT	TT	TT	CT	TT	TT	TT	TT	CT	TT	CT	TT	CT	CT	CT	CT	CT	CT
X3287	C/G	4	5719	+	slaf	S	NA	NA	fish	NA	CG	CC	CC	CC	CC	CG	CC	CG	NN	CG	CC	CC	CC	CC	CC	CC	CG	CG	CG	CC	CC	CC	CG	CG	CC	CG	CG	CG	CG	CC	CG	CC	CG	NN	CC	CC	CC	CC	CC
X4505	T/C	4	5719	+	slaf	S	NA	NA	fish	NA	CC	CT	CT	CT	CT	CC	CT	CC	CT	CC	CT	CT	CT	CT	CT	CT	CC	CC	CC	CT	CT	CT	CC	CC	CT	CC	CC	CC	CC	CT	CC	CT	CC	CT	CT	CT	CT	NN	CT
X2482	T/G	4	5719	+	slaf	S	NA	NA	fish	NA	GT	GG	GG	GG	GG	GT	GG	GT	GG	GT	GG	GG	GG	GG	GG	GG	GT	GT	GT	GG	GG	GG	GT	GT	GG	GT	GT	GT	GT	GG	GT	GG	GT	GG	GG	GG	GG	NN	GG
X2339	T/C	4	5719	+	slaf	S	NA	NA	fish	NA	CT	CT	TT	CT	TT	CT	TT	CT	TT	TT	CT	TT	TT	TT	TT	TT	TT	CT	TT	TT	CT	CT	TT	TT	TT	CT	TT	TT	TT	CT	TT	TT	TT	CT	CT	CT	CT	CT	TT
X4503	C/G	4	5719	+	slaf	S	NA	NA	fish	NA	CC	CG	CG	CG	CG	CC	CG	CC	CG	CC	CG	CG	CG	CG	CG	CG	CC	CC	CC	CG	CG	CG	CC	CC	CG	CC	CC	CC	CC	CG	CC	CG	CC	CG	CG	CG	CG	NN	CG
X2237	T/C	4	5719	+	slaf	S	NA	NA	fish	NA	CT	CT	NN	NN	NN	CT	TT	CT	NN	TT	CT	NN	TT	NN	TT	TT	TT	CT	NN	TT	CT	CT	TT	NN	TT	NN	TT	TT	TT	CT	TT	NN	TT	CT	CT	CT	NN	CT	TT
X915	A/G	4	5719	+	slaf	S	NA	NA	fish	NA	AG	AG	GG	AG	GG	AG	GG	AG	GG	GG	AG	GG	GG	GG	GG	GG	GG	AG	GG	GG	AG	AG	GG	GG	GG	AG	GG	GG	GG	AG	GG	GG	GG	AG	AG	AG	AG	AG	GG
X2338	A/T	4	5719	+	slaf	S	NA	NA	fish	NA	AT	AT	AA	AT	AA	AT	AA	AT	AA	AA	AT	AA	AA	AA	AA	AA	AA	AT	AA	AA	AT	AT	AA	AA	AA	AT	AA	AA	AA	AT	AA	AA	AA	AT	AT	AT	AT	AT	AA
X2238	C/G	4	5719	+	slaf	S	NA	NA	fish	NA	CC	CC	NN	NN	CG	CC	CG	CC	NN	CG	CC	NN	CG	CG	CG	CG	CG	CC	CG	CG	CC	CC	CG	NN	CG	NN	CG	CG	CG	CC	CG	NN	CG	CC	CC	CC	NN	CC	CG
X2340	T/C	4	5719	+	slaf	S	NA	NA	fish	NA	CT	CT	TT	CT	TT	CT	TT	CT	TT	TT	CT	TT	TT	TT	TT	TT	TT	CT	TT	TT	CT	CT	TT	TT	TT	CT	TT	TT	TT	CT	TT	TT	TT	CT	CT	CT	CT	CT	TT
X2341	A/G	4	5719	+	slaf	S	NA	NA	fish	NA	GG	GG	AG	GG	AG	GG	AG	GG	AG	AG	GG	AG	AG	AG	AG	AG	AG	GG	AG	AG	GG	GG	AG	AG	AG	GG	AG	AG	AG	GG	AG	AG	AG	GG	GG	GG	GG	GG	AG
X4105	T/C	4	5719	+	slaf	S	NA	NA	fish	NA	NN	NN	CT	NN	CT	NN	CT	NN	CT	CT	NN	CT	CT	CT	CT	CT	CT	NN	CT	CT	NN	NN	CT	CT	CT	NN	CT	CT	CT	CC	CT	CT	CT	NN	CC	NN	CC	NN	CT
X5970	T/C	4	5719	+	slaf	S	NA	NA	fish	NA	NN	NN	NN	TT	CT	NN	CT	NN	CT	NN	NN	CT	NN	CT	CT	CT	CT	TT	NN	CT	TT	TT	CT	CT	CT	TT	CT	CT	CT	NN	CT	CT	NN	TT	NN	NN	TT	NN	CT
X5968	A/G	4	5719	+	slaf	S	NA	NA	fish	NA	NN	NN	NN	GG	AG	NN	AG	NN	AG	NN	NN	AG	NN	AG	AG	AG	AG	GG	NN	AG	GG	GG	AG	AG	AG	GG	AG	AG	AG	NN	AG	AG	NN	GG	NN	NN	GG	NN	AG
X788	A/G	4	5719	+	slaf	S	NA	NA	fish	NA	GG	NN	AG	NN	AG	NN	AG	NN	AG	AG	GG	AG	AG	AG	AG	AG	AG	GG	AG	AG	GG	GG	AG	AG	AG	NN	AG	AG	AG	NN	AG	AG	AG	NN	GG	GG	GG	NN	AG
X916	A/C	4	5872	+	slaf	S	NA	NA	fish	NA	NN	NN	NN	AC	NN	NN	NN	NN	NN	NN	AC	NN	NN	NN	NN	NN	NN	AC	NN	NN	AC	NN	AA	NN	NN	AC	NN	NN	NN	CC	AC	NN	NN	NN	AC	NN	AC	NN	NN
X532	T/C	4	6076	+	slaf	S	NA	NA	fish	NA	CC	CC	NN	NN	CT	NN	NN	NN	CT	CC	NN	NN	NN	NN	CT	NN	NN	CT	CT	CT	NN	NN	CT	NN	CT	CC	NN	NN	NN	NN	NN	NN	NN	NN	CC	TT	CC	NN	CT
X4605	C/G	4	6127	+	slaf	S	NA	NA	fish	NA	NN	GG	NN	GG	CG	NN	NN	GG	NN	GG	GG	GG	NN	NN	CC	CG	CC	CG	CG	CG	NN	NN	CG	GG	NN	GG	NN	NN	CG	NN	CG	NN	CG	GG	NN	CC	GG	NN	CG
X4604	T/C	4	6178	+	slaf	S	NA	NA	fish	NA	CC	CC	NN	CC	CT	NN	NN	CC	NN	CC	CC	CC	NN	NN	TT	CT	TT	CT	CT	CT	CC	NN	CT	CC	NN	CC	NN	NN	CT	NN	CT	NN	CT	CC	NN	TT	CC	NN	CT
X589	A/T	4	6536	+	slaf	S	NA	NA	fish	NA	AT	TT	TT	AT	NN	NN	AT	NN	TT	NN	NN	AT	AT	NN	NN	AT	TT	NN	TT	AT	NN	TT	AT	NN	NN	TT	TT	NN	NN	AT	TT	TT	TT	NN	NN	AT	AT	AT	TT
X3513	A/T	4	6587	+	slaf	S	NA	NA	fish	NA	AT	NN	NN	TT	TT	AA	NN	AA	NN	AT	TT	TT	NN	NN	NN	TT	NN	AT	AA	TT	NN	NN	AT	AA	AT	AA	AA	AT	AA	TT	AA	NN	AA	NN	TT	TT	AT	TT	NN
X3512	A/G	4	6587	+	slaf	S	NA	NA	fish	NA	AG	NN	NN	GG	GG	AA	NN	AA	NN	AG	GG	GG	NN	NN	NN	GG	NN	AG	AA	GG	NN	NN	AG	AA	AG	AA	AA	AG	AA	GG	AA	NN	AA	NN	GG	GG	AG	GG	NN
X1467	T/C	4	6587	+	slaf	S	NA	NA	fish	NA	CC	CC	TT	NN	CT	CC	NN	CC	CT	CC	NN	NN	NN	TT	CT	NN	NN	CT	CT	CT	NN	NN	NN	NN	CT	CC	NN	NN	NN	CC	NN	NN	NN	NN	NN	NN	CC	NN	CT
X4690	A/G	4	6638	+	slaf	S	NA	NA	fish	NA	AG	GG	GG	AG	AG	GG	AG	GG	GG	AG	AG	AG	AG	GG	GG	AG	NN	AG	GG	AG	NN	GG	NN	GG	AG	GG	GG	AG	GG	GG	GG	GG	GG	GG	NN	NN	AG	AG	NN
X587	T/C	4	6638	+	slaf	S	NA	NA	fish	NA	CT	TT	TT	CT	CT	TT	CT	NN	TT	CT	NN	CT	CT	NN	NN	CT	TT	NN	TT	CT	NN	TT	CT	NN	CT	TT	TT	NN	NN	CT	TT	TT	TT	NN	NN	CT	CT	CT	TT
X590	A/G	4	6689	+	slaf	S	NA	NA	fish	NA	AG	AA	AA	AG	AG	NN	AG	NN	AA	NN	NN	AG	NN	NN	NN	AG	AA	NN	AA	NN	NN	AA	AG	NN	NN	AA	AA	NN	NN	AG	AA	AA	AA	NN	NN	AG	AG	AG	AA
X1878	C/G	4	6689	+	slaf	S	NA	NA	fish	NA	CG	CC	CC	CG	CG	CC	CG	CC	CC	CG	CG	CG	CG	CC	CC	CG	CC	CG	CC	CG	CC	CC	CG	CC	CG	CC	CC	CG	CC	CG	CC	CC	CC	CC	CG	CG	CG	CG	CC
X588	A/G	4	6689	+	slaf	S	NA	NA	fish	NA	NN	AG	AG	AA	NN	AG	NN	NN	AG	NN	NN	NN	AA	AG	AG	AA	AG	NN	AG	AA	AG	AG	NN	NN	AA	AG	AG	NN	AG	NN	AG	AG	AG	AG	NN	AA	NN	NN	AG
X1876	A/T	4	6689	+	slaf	S	NA	NA	fish	NA	AT	AA	AA	AT	AT	AA	AT	AA	AA	AT	AT	AT	AT	AA	AA	AT	AA	AT	AA	AT	AA	AA	AT	AA	AT	AA	AA	AT	AA	AT	AA	AA	AA	AA	AT	AT	AT	AT	AA
X1877	A/G	4	6689	+	slaf	S	NA	NA	fish	NA	AG	GG	GG	AG	AG	GG	AG	GG	GG	AG	AG	AG	AG	GG	GG	AG	GG	AG	GG	AG	GG	GG	AG	GG	AG	GG	GG	AG	GG	AG	GG	GG	GG	GG	AG	AG	AG	AG	GG
X4691	T/C	4	6689	+	slaf	S	NA	NA	fish	NA	CT	TT	TT	CT	CT	TT	CT	TT	TT	CT	CT	CT	CT	TT	TT	NN	NN	CT	TT	CT	NN	TT	NN	TT	CT	TT	TT	CT	TT	TT	TT	TT	TT	TT	NN	NN	CT	CT	NN
X3524	T/C	4	6689	+	slaf	S	NA	NA	fish	NA	CT	CC	CC	CT	CT	CC	CT	CC	CC	CT	CT	CT	CT	CC	CC	CT	CC	CT	CC	CT	CC	CC	CT	CC	CT	CC	CC	CT	CC	CT	CC	CC	CC	NN	CT	CT	CT	CT	NN
X592	A/G	4	6689	+	slaf	S	NA	NA	fish	NA	NN	GG	AG	AG	AG	AG	AG	NN	GG	NN	NN	AG	AG	NN	NN	AG	GG	NN	AG	AG	NN	GG	NN	NN	AA	AG	AG	NN	AG	AG	AG	GG	AG	NN	NN	AG	NN	AG	GG
X3525	T/G	4	6689	+	slaf	S	NA	NA	fish	NA	TT	GT	GT	NN	TT	GT	TT	GT	GT	TT	TT	TT	TT	GT	GT	TT	GT	TT	GT	TT	GT	GT	TT	GT	TT	GT	GT	TT	GT	TT	GT	GT	GT	GT	TT	TT	TT	TT	GT
X4689	T/C	4	6689	+	slaf	S	NA	NA	fish	NA	CT	CC	CC	CT	CT	CC	CT	CC	CC	CT	CT	CT	CT	CC	CC	NN	NN	CT	CC	CT	NN	CC	NN	CC	CT	CC	CC	CT	CC	CC	CC	CC	CC	CC	NN	NN	CT	CT	NN
X3526	A/G	4	6689	+	slaf	S	NA	NA	fish	NA	AA	AG	AG	NN	AA	AG	AA	AG	AG	AA	AA	AA	AA	AG	AG	AA	AG	AA	AG	AA	AG	AG	AA	AG	AA	AG	AG	AA	AG	AA	AG	AG	AG	AG	AA	AA	AA	AA	AG
X4692	A/G	4	6689	+	slaf	S	NA	NA	fish	NA	NN	AG	AG	GG	GG	AG	NN	AG	AG	NN	GG	NN	NN	AG	AG	NN	AG	GG	AG	GG	AG	AG	NN	AG	NN	AG	AG	NN	AG	GG	AG	AG	AG	AG	NN	NN	NN	NN	AG
X1656	T/C	4	6740	+	slaf	S	NA	NA	fish	NA	CT	TT	TT	CT	CT	NN	CT	NN	NN	CT	CT	CT	CT	TT	TT	CT	TT	CT	TT	CT	TT	TT	CT	NN	CT	NN	TT	NN	NN	CT	NN	TT	NN	NN	CT	TT	CT	NN	TT
X3184	A/G	4	6740	+	slaf	S	NA	NA	fish	NA	NN	AG	AG	GG	GG	AG	GG	AG	AG	NN	GG	NN	NN	AG	AG	GG	AG	GG	AG	GG	AG	AG	GG	AG	NN	AG	AG	NN	AG	NN	AG	AG	AG	AG	GG	AG	GG	GG	AG
X1655	T/C	4	6740	+	slaf	S	NA	NA	fish	NA	CT	CC	CC	CT	CT	NN	CT	NN	NN	CT	CT	CT	CT	CC	CC	CT	CC	CT	NN	CT	CC	CC	CT	NN	CT	NN	CC	NN	NN	CT	NN	CC	NN	NN	CT	CC	CT	NN	CC
X4968	A/G	4	6995	+	slaf	S	NA	NA	fish	NA	NN	NN	NN	AG	NN	GG	NN	NN	AG	NN	NN	NN	AG	AG	NN	NN	AG	NN	NN	AG	AG	AG	NN	GG	NN	NN	GG	NN	NN	NN	NN	AG	NN	AG	NN	AG	NN	NN	AG
X230	A/G	4	7046	+	slaf	S	NA	NA	fish	NA	GG	AG	AG	NN	NN	AG	NN	NN	AG	AG	GG	GG	AG	NN	AG	NN	AG	NN	AG	AG	AG	NN	NN	AG	NN	GG	AG	AG	AG	GG	NN	AG	AG	AG	GG	AG	NN	GG	AG
X4512	T/C	4	7148	+	slaf	S	NA	NA	fish	NA	CT	CC	CC	CC	CT	CC	CT	NN	CC	CC	CT	CT	CC	CC	CC	CC	CC	CC	CC	CC	CC	CC	CT	NN	CT	CT	CC	NN	CC	CT	NN	CT	CC	CC	CT	CC	CT	CT	CC
X4969	A/C	4	7199	+	slaf	S	NA	NA	fish	NA	NN	NN	AC	AC	NN	AC	NN	NN	AC	NN	NN	NN	AC	AC	NN	NN	AC	AC	AC	AC	AC	AC	NN	AC	NN	NN	AC	AC	AC	NN	AC	NN	AC	AC	NN	AC	NN	NN	NN
X1277	A/C	4	7250	+	slaf	S	NA	NA	fish	NA	NN	AC	AC	AC	NN	NN	CC	AC	AC	AC	NN	NN	AC	AC	AC	AC	AC	AC	AC	AC	AC	AC	NN	AC	NN	CC	AC	AC	AC	NN	AC	NN	AC	AC	CC	AC	CC	NN	AC
X2662	A/C	4	7250	+	slaf	S	NA	NA	fish	NA	AC	AA	AA	AA	AC	AA	AC	AA	AA	AA	AC	AC	AA	AA	AA	AA	AA	AA	AA	AA	AA	AA	AC	AA	AC	AC	AA	AA	AA	AC	AA	AC	AA	NN	AC	AA	NN	AC	AA
X4504	A/G	4	7301	+	slaf	S	NA	NA	fish	NA	GG	AG	AG	AG	GG	AG	NN	AG	AG	AG	GG	GG	AG	AG	NN	AG	AG	AG	AG	AG	AG	AG	GG	AG	NN	GG	GG	AG	AG	GG	AG	GG	AG	AG	GG	AG	GG	NN	AG
X2481	A/C	4	7301	+	slaf	S	NA	NA	fish	NA	NN	AC	AC	AC	AA	CC	AA	CC	AC	CC	AA	AA	AC	AC	AC	AC	CC	CC	CC	AC	AC	AC	NN	CC	AA	NN	AC	CC	CC	AA	CC	AA	CC	AC	AA	AC	AA	NN	AC
X3288	A/C	4	7301	+	slaf	S	NA	NA	fish	NA	AC	AA	AA	AA	AC	AA	AC	AA	NN	AA	AC	AC	AA	AA	AA	AA	AA	AA	AA	AA	NN	AA	AC	AA	AC	NN	AC	NN	NN	AC	AA	AC	AA	NN	AC	AA	AC	AC	NN
X4506	A/G	4	7301	+	slaf	S	NA	NA	fish	NA	GG	AG	AG	AG	GG	AG	NN	AG	AG	AG	GG	GG	AG	AG	NN	AG	AG	AG	AG	AG	AG	AG	GG	AG	GG	GG	GG	AG	AG	GG	AG	GG	AG	AG	GG	AG	GG	NN	AG
X4197	A/G	4	7301	+	slaf	S	NA	NA	fish	NA	AG	GG	AG	GG	NN	GG	AG	NN	NN	GG	AG	AG	GG	GG	GG	NN	GG	GG	GG	GG	GG	GG	AG	GG	AG	AG	NN	NN	GG	AG	GG	NN	GG	NN	AG	GG	AG	AG	NN
X6811	T/C	4	7301	+	slaf	S	NA	NA	fish	NA	CC	NN	CT	CT	NN	CT	NN	CT	CT	CT	CC	CC	CT	NN	CT	CT	CT	CT	CT	CT	CC	CT	NN	NN	NN	CC	CC	CT	CT	CC	CT	CC	CT	CT	CC	CT	NN	CC	CT
X4194	A/G	4	7301	+	slaf	S	NA	NA	fish	NA	GG	AG	AG	AG	NN	AG	GG	AG	AG	AG	GG	NN	AG	AG	AG	AG	AG	AG	AG	AG	AG	AG	GG	AG	GG	NN	GG	AG	AG	GG	AG	NN	AG	AG	GG	AG	NN	NN	AG
X712	A/T	4	7301	+	slaf	S	NA	NA	fish	NA	AA	AT	AT	AT	AA	AT	AA	AT	AT	AT	AA	AA	AT	AT	NN	AT	AT	AT	AT	AT	AT	NN	AA	AT	AA	AA	AA	AT	AT	AA	NN	AA	AT	NN	AA	AT	AA	AA	AT
X5866	A/G	4	7301	+	slaf	S	NA	NA	fish	NA	GG	AG	AG	AG	GG	AG	GG	AG	AG	AG	GG	GG	AG	AG	AG	AG	AG	AG	AG	AG	AG	AG	GG	AG	NN	GG	GG	AG	AG	GG	AG	GG	AG	NN	GG	AG	GG	NN	AG
X4195	A/G	4	7301	+	slaf	S	NA	NA	fish	NA	AG	NN	NN	AA	NN	AA	AG	NN	NN	AA	AG	AG	NN	NN	AA	NN	AA	AA	AA	AA	NN	AA	AG	NN	AG	AG	NN	NN	AA	AG	AA	NN	AA	NN	AG	AA	AG	AG	NN
X6394	A/C	4	7301	+	slaf	S	NA	NA	fish	NA	AC	NN	NN	NN	AC	NN	AC	NN	NN	NN	AC	NN	NN	NN	NN	CC	NN	NN	NN	CC	NN	NN	AC	NN	AC	AC	AC	NN	CC	AC	NN	AC	NN	NN	AC	NN	AC	AC	NN
X6812	T/C	4	7301	+	slaf	S	NA	NA	fish	NA	CT	NN	NN	NN	CT	CC	CT	NN	NN	NN	CT	CT	NN	NN	CC	CC	NN	CC	NN	CC	NN	NN	CT	NN	CT	CT	CT	CC	NN	CT	NN	CT	NN	NN	CT	NN	CT	CT	NN
X5204	T/C	4	7301	+	slaf	S	NA	NA	fish	NA	CT	CT	CT	CT	CC	TT	CC	TT	CT	TT	CC	CC	CT	CT	CT	CT	TT	TT	TT	CT	CT	CT	CT	TT	CC	CT	CT	TT	TT	CC	TT	CC	TT	CT	CC	CT	CC	CC	CT
X4501	A/G	4	7301	+	slaf	S	NA	NA	fish	NA	AG	GG	GG	GG	AG	GG	AG	GG	GG	GG	AG	AG	GG	GG	GG	GG	GG	GG	GG	GG	GG	GG	AG	GG	AG	AG	AG	GG	GG	AG	GG	AG	GG	GG	AG	GG	AG	AG	GG
X1726	T/C	4	7506	+	slaf	S	NA	NA	fish	NA	CT	TT	TT	TT	CT	TT	CT	TT	TT	TT	CT	CT	TT	TT	TT	TT	TT	TT	TT	TT	TT	CT	CT	TT	CT	CT	CT	TT	TT	CT	TT	CT	TT	TT	CT	TT	CT	CT	TT
X1728	T/C	4	7506	+	slaf	S	NA	NA	fish	NA	CC	TT	TT	TT	CT	CT	CT	CT	TT	CT	CT	CT	TT	TT	TT	TT	CT	CT	CT	TT	TT	CT	CC	CT	CT	CC	CC	CT	CT	CT	CT	CT	CT	TT	CT	TT	CT	CT	TT
X1855	A/T	4	7557	+	slaf	S	NA	NA	fish	NA	AT	TT	NN	TT	NN	TT	AT	TT	NN	TT	AT	AT	TT	TT	TT	TT	TT	TT	TT	TT	TT	AT	AT	TT	AT	NN	AT	TT	TT	AT	TT	NN	TT	NN	AT	TT	AT	AT	TT
X2240	A/G	4	7557	+	slaf	S	NA	NA	fish	NA	NN	AG	AG	AG	GG	AG	GG	AG	AG	AG	GG	GG	AG	AG	AG	AG	AG	AG	AG	AG	AG	GG	GG	AG	NN	GG	GG	AG	AG	NN	AG	GG	AG	AG	GG	AG	GG	GG	AG
X2231	A/G	4	7557	+	slaf	S	NA	NA	fish	NA	AG	AG	AG	AG	GG	AA	GG	AA	AG	AA	GG	GG	AG	AG	AG	AG	AA	AA	AA	AG	AG	GG	AG	AA	GG	AG	AG	AA	AA	GG	AA	GG	AA	AG	GG	AG	GG	GG	AG
X4327	A/C/G	4	7608	+	slaf	S	NA	NA	fish	NA	AG	CG	CG	NN	AC	NN	AC	NN	CG	NN	AC	AC	CG	CG	NN	CG	NN	NN	NN	CG	NN	AC	AG	NN	AC	AG	AG	NN	NN	AC	GG	AC	GG	CG	AC	CG	AC	AC	CG
X4330	A/G	4	7659	+	slaf	S	NA	NA	fish	NA	AG	GG	GG	GG	AG	NN	AG	NN	GG	NN	AG	AG	GG	GG	GG	GG	NN	NN	NN	GG	GG	NN	AG	NN	AG	AG	AG	NN	NN	AG	GG	AG	GG	GG	AG	GG	AG	AG	GG
X4329	T/C	4	7659	+	slaf	S	NA	NA	fish	NA	CT	CC	CC	CC	CT	NN	CT	NN	CC	NN	CT	CT	CC	CC	CC	CC	NN	NN	NN	CC	NN	NN	CT	NN	CT	CT	CT	NN	NN	CT	CC	CT	CC	CC	CT	CC	CT	CT	CC
X686	T/C	4	7659	+	slaf	S	NA	NA	fish	NA	CT	CC	CC	CC	CC	CT	CC	CT	CC	CT	CC	CC	CC	CC	CC	NN	CT	CT	CT	CC	CC	CC	CT	CT	CT	CT	CT	CT	CT	CC	CT	CC	CT	CC	CC	CC	CC	NN	CC
X4328	A/T	4	7659	+	slaf	S	NA	NA	fish	NA	AT	TT	TT	TT	AT	NN	AT	NN	TT	NN	AT	AT	TT	TT	TT	TT	NN	NN	TT	TT	NN	NN	AT	NN	AT	AT	AT	NN	NN	AT	TT	AT	TT	TT	AT	TT	AT	AT	TT
X1157	T/C	4	7710	+	slaf	S	NA	NA	fish	NA	CT	CT	CT	CT	TT	CT	TT	CT	CT	CT	TT	TT	CT	CT	CT	CT	CT	CT	CT	CT	CT	TT	TT	CT	TT	TT	TT	CT	CT	TT	CT	TT	TT	CT	TT	CT	TT	TT	CT
X2092	A/G	4	8067	+	slaf	S	NA	NA	fish	NA	AG	NN	NN	NN	NN	NN	NN	AG	GG	AG	NN	NN	GG	NN	GG	GG	NN	NN	AG	GG	GG	NN	NN	AG	AG	AG	AG	AG	AG	GG	AG	GG	AG	NN	NN	GG	NN	NN	GG
X6804	A/G	4	8067	+	slaf	S	NA	NA	fish	NA	AA	AA	AA	AA	AG	AA	AG	NN	AG	AA	AG	AG	AA	AG	AA	NN	AG	AA	AA	AA	NN	AG	AG	NN	AG	AG	AG	NN	NN	AG	AA	NN	AG	AG	AG	AA	NN	AG	AG
X4056	T/G	4	8067	+	slaf	S	NA	NA	fish	NA	NN	GT	GT	GT	NN	GT	NN	GT	GT	NN	TT	NN	GT	GT	GT	GT	NN	GT	GT	GT	NN	TT	NN	GT	NN	TT	NN	GT	GT	TT	GT	NN	NN	GT	TT	GT	NN	NN	GT
X6806	A/G	4	8067	+	slaf	S	NA	NA	fish	NA	AA	AA	AA	AA	AG	AA	AG	NN	AG	AA	AG	AG	AA	AG	AA	NN	AG	AA	AA	AA	AA	AG	AG	NN	AG	AG	AG	NN	NN	AG	AA	NN	AG	AG	AG	AA	NN	AG	AG
X5775	A/G	4	8067	+	slaf	S	NA	NA	fish	NA	AG	AG	NN	AG	NN	AG	NN	AG	AG	AG	GG	NN	AG	AG	AG	AG	AG	NN	AG	AG	AG	NN	NN	AG	NN	GG	GG	AG	NN	GG	AG	GG	NN	AG	NN	AG	NN	NN	AG
X4057	T/G	4	8067	+	slaf	S	NA	NA	fish	NA	NN	GT	GT	GT	NN	GT	NN	GT	GT	NN	GG	NN	GT	GT	GT	GT	GT	GT	GT	GT	NN	GG	NN	GT	NN	GG	NN	GT	GT	GG	GT	NN	NN	GT	GG	GT	NN	NN	GT
X2903	A/G	4	8118	+	slaf	S	NA	NA	fish	NA	AG	AG	AG	AG	NN	AG	NN	AG	AG	NN	GG	GG	AG	AG	AG	AG	NN	NN	NN	AG	NN	GG	NN	NN	NN	GG	NN	NN	NN	NN	NN	GG	NN	AG	NN	AG	GG	NN	AG
X4393	T/C	4	8118	+	slaf	S	NA	NA	fish	NA	CT	CT	NN	CT	NN	CT	CC	CT	CT	CT	CC	NN	CT	CT	CT	CT	CT	CT	CT	CT	CT	CC	NN	CT	CC	CC	CC	CT	NN	NN	CT	NN	CC	CT	NN	CT	NN	CC	CT
X5817	A/G	4	8118	+	slaf	S	NA	NA	fish	NA	GG	GG	NN	GG	AG	GG	AG	GG	NN	GG	AG	AG	GG	GG	NN	GG	NN	GG	GG	GG	GG	AG	AG	GG	AG	AG	AG	NN	NN	AG	GG	NN	AG	NN	AG	GG	AG	AG	NN
X2901	A/C	4	8118	+	slaf	S	NA	NA	fish	NA	AC	AC	AC	AC	NN	AC	NN	AC	AC	NN	AA	AA	AC	AC	AC	AC	NN	NN	NN	AC	NN	AA	NN	NN	NN	AA	NN	NN	NN	NN	NN	AA	NN	AC	NN	AC	AA	NN	AC
X3301	T/G	4	8118	+	slaf	S	NA	NA	fish	NA	GG	GG	GG	GG	GT	NN	GT	NN	GG	NN	GT	GT	GG	NN	GG	GG	GG	NN	GG	GG	GG	GT	GT	GG	GT	GT	GT	GG	GG	GT	GG	GT	GT	GG	GT	GG	GT	GT	NN
X5815	T/C	4	8118	+	slaf	S	NA	NA	fish	NA	CC	CC	NN	CC	CT	CC	CT	NN	NN	CC	CT	CT	CC	CC	NN	CC	NN	CC	CC	CC	CC	CT	CT	CC	CT	CT	CT	NN	NN	CT	CC	NN	CT	NN	CT	CC	CT	CT	NN
X3302	A/C	4	8118	+	slaf	S	NA	NA	fish	NA	CC	CC	CC	CC	AC	NN	AC	NN	CC	NN	AC	AC	CC	NN	CC	CC	CC	NN	CC	CC	CC	AC	AC	CC	AC	NN	AC	CC	CC	AC	CC	AC	AC	CC	AC	CC	AC	AC	NN
X5774	C/G	4	8118	+	slaf	S	NA	NA	fish	NA	NN	NN	NN	NN	CG	NN	CG	NN	NN	NN	CG	CG	NN	NN	NN	GG	NN	NN	NN	GG	NN	CG	CG	NN	CG	CG	CG	NN	NN	GG	NN	CG	NN	NN	CG	NN	CG	CG	NN
X2721	T/C	4	8118	+	slaf	S	NA	NA	fish	NA	TT	TT	TT	TT	CT	TT	CT	TT	TT	TT	CT	CT	TT	TT	TT	TT	TT	TT	TT	TT	TT	CT	CT	TT	CT	CT	CT	TT	TT	CT	TT	CT	CT	TT	CT	TT	CT	CT	TT
X5816	C/G	4	8118	+	slaf	S	NA	NA	fish	NA	CG	CG	CG	CG	NN	CG	GG	CG	CG	CG	GG	NN	CG	CG	CG	CG	CG	CG	CG	CG	CG	NN	NN	CG	NN	GG	GG	NN	CG	GG	CG	NN	GG	NN	GG	CG	NN	NN	CG
X4058	T/C	4	8118	+	slaf	S	NA	NA	fish	NA	NN	NN	CC	NN	CT	CC	NN	CC	CC	CC	CT	CT	NN	NN	CC	CC	NN	NN	CC	CC	NN	CT	CT	NN	CT	CT	NN	NN	CC	CT	NN	CT	CT	NN	CT	NN	CT	CT	CC
X6494	A/T	4	8118	+	slaf	S	NA	NA	fish	NA	AT	AT	AT	AT	NN	AT	NN	AT	AT	AT	NN	NN	AT	AT	AT	AT	AT	AT	AT	AT	AT	AA	NN	AT	NN	AA	AA	AT	AT	NN	AT	AA	NN	AT	AA	AT	NN	NN	AT
X6146	T/C	4	8169	+	slaf	S	NA	NA	fish	NA	CT	CT	CT	CT	NN	CT	NN	CT	NN	CT	NN	NN	CT	NN	CT	CT	NN	CT	CT	CT	CT	NN	NN	NN	NN	TT	NN	CT	CT	NN	CT	NN	NN	NN	NN	CT	CT	NN	NN
X6814	A/G	4	8169	+	slaf	S	NA	NA	fish	NA	GG	GG	GG	GG	NN	GG	AG	NN	NN	GG	AG	AG	GG	NN	NN	GG	NN	GG	GG	GG	GG	AG	AG	NN	NN	AG	AG	NN	NN	AG	NN	AG	NN	NN	AG	GG	AG	GG	NN
X6147	A/C	4	8169	+	slaf	S	NA	NA	fish	NA	AC	AC	AC	AC	NN	AC	NN	AC	NN	AC	NN	NN	AC	NN	AC	AC	NN	AC	AC	AC	AC	NN	NN	NN	NN	AA	NN	AC	AC	NN	AC	NN	NN	NN	NN	AC	NN	NN	NN
X1513	A/T/C	4	8169	+	slaf	S	NA	NA	fish	NA	CT	NN	NN	TT	NN	NN	AT	NN	NN	CT	AT	AT	TT	NN	TT	TT	NN	NN	CT	TT	CT	NN	NN	CT	NN	NN	AC	NN	NN	AC	NN	AT	AC	NN	NN	TT	NN	NN	NN
X6497	A/T	4	8169	+	slaf	S	NA	NA	fish	NA	NN	NN	TT	NN	AT	TT	AT	TT	TT	NN	AT	AT	TT	TT	TT	TT	NN	TT	TT	TT	NN	AT	AT	NN	AT	AT	AT	NN	TT	AT	NN	AT	AT	NN	AT	TT	AT	AT	NN
X6500	A/G	4	8169	+	slaf	S	NA	NA	fish	NA	NN	NN	AA	NN	AG	AA	AG	AA	AA	NN	AG	AG	AA	AA	AA	AA	NN	AA	AA	AA	NN	AG	AG	NN	AG	AG	AG	NN	AA	AG	AA	AG	AG	NN	AG	AA	AG	AG	NN
X6498	A/G	4	8169	+	slaf	S	NA	NA	fish	NA	NN	NN	AA	NN	AG	AA	AG	AA	AA	NN	AG	AG	AA	AA	AA	AA	NN	AA	AA	AA	NN	AG	AG	NN	AG	AG	AG	NN	AA	AG	AA	AG	AG	NN	AG	AA	AG	AG	NN
X6499	T/C	4	8271	+	slaf	S	NA	NA	fish	NA	NN	NN	CT	CT	CC	CT	NN	CT	CT	CT	CC	NN	CT	NN	NN	CT	NN	CT	CT	CC	NN	CC	CC	NN	CC	CC	CC	NN	CT	CC	NN	CC	CC	NN	CC	CT	NN	CC	CT
X4899	A/G	4	8425	+	slaf	S	NA	NA	fish	NA	NN	NN	NN	AG	NN	GG	NN	AG	AG	GG	AG	NN	AG	AG	GG	AG	AG	AG	AG	GG	AG	AG	NN	AG	NN	GG	GG	AG	AG	AG	NN	AG	AG	AG	GG	AG	NN	NN	AG
X1734	A/C	4	8425	+	slaf	S	NA	NA	fish	NA	AC	NN	NN	AC	NN	NN	NN	AC	AC	AA	AC	NN	AC	AC	NN	AC	AC	AC	AC	NN	AC	AC	NN	AC	NN	AA	NN	AC	AC	AC	NN	AC	AC	AC	AA	AC	AA	NN	AC
X4900	C/G	4	8425	+	slaf	S	NA	NA	fish	NA	NN	NN	NN	CG	CC	CC	NN	CG	CG	CC	CG	NN	CG	CG	CC	CG	CG	CG	CG	CC	CG	CG	NN	CG	NN	CC	CC	NN	CG	CG	NN	CG	CG	CG	CC	CG	NN	NN	CG
X1737	A/G	4	8425	+	slaf	S	NA	NA	fish	NA	AG	NN	NN	AG	NN	NN	NN	AG	AG	GG	AG	NN	AG	AG	NN	AG	AG	AG	AG	NN	AG	AG	NN	AG	NN	GG	NN	AG	AG	AG	NN	AG	AG	AG	GG	AG	GG	NN	AG
X4898	A/G	4	8425	+	slaf	S	NA	NA	fish	NA	NN	NN	NN	AG	GG	GG	NN	AG	AG	GG	AG	NN	AG	AG	GG	AG	AG	AG	AG	GG	AG	AG	NN	AG	NN	GG	GG	NN	AG	AG	NN	AG	AG	AG	GG	AG	NN	NN	AG
X1735	A/T	4	8425	+	slaf	S	NA	NA	fish	NA	AT	NN	NN	AT	NN	NN	NN	AT	AT	NN	AT	NN	AT	AT	NN	AT	AT	AT	AT	NN	AT	AT	NN	AT	NN	AA	NN	AT	AT	AT	NN	AT	AT	AT	AA	AT	AA	NN	AT
X4897	T/C	4	8425	+	slaf	S	NA	NA	fish	NA	NN	NN	NN	CT	TT	TT	NN	CT	CT	TT	CT	NN	CT	CT	TT	CT	CT	CT	CT	TT	CT	CT	NN	CT	NN	TT	TT	NN	CT	CT	NN	CT	CT	CT	TT	CT	NN	NN	CT
X5107	A/G	4	8476	+	slaf	S	NA	NA	fish	NA	GG	GG	NN	AG	NN	GG	GG	AG	AG	NN	AG	GG	AG	AG	GG	AG	AG	AG	AG	GG	AG	AG	GG	AG	GG	NN	NN	AG	AG	AG	GG	AG	AG	AG	GG	AG	GG	NN	AG
X5110	T/C	4	8476	+	slaf	S	NA	NA	fish	NA	TT	TT	NN	CT	NN	TT	TT	CT	CT	NN	CT	TT	CT	CT	TT	CT	CT	CT	CT	TT	CT	CT	TT	CT	TT	NN	NN	CT	CT	CT	TT	CT	CT	CT	TT	CT	TT	NN	CT
X3123	A/G	4	8527	+	slaf	S	NA	NA	fish	NA	AG	AG	AG	AA	AG	AG	NN	NN	NN	AG	NN	NN	NN	NN	AG	NN	NN	NN	AA	AG	NN	NN	AG	AA	AG	AG	AG	NN	NN	NN	AG	NN	NN	NN	AG	NN	NN	AG	NN
X1603	A/G	4	8680	+	slaf	S	NA	NA	fish	NA	GG	NN	NN	AG	NN	GG	GG	AG	NN	NN	AG	NN	AG	NN	NN	AG	NN	AG	AG	GG	NN	AG	NN	NN	NN	NN	GG	AG	NN	AG	GG	AG	AG	AG	NN	AG	NN	NN	NN
X901	A/G	4	8833	+	slaf	S	NA	NA	fish	NA	NN	NN	NN	NN	AG	NN	AG	NN	AG	NN	AG	AG	GG	AG	NN	NN	AG	GG	NN	GG	NN	AG	AG	NN	AG	NN	NN	AG	NN	AG	NN	NN	AG	AG	AG	NN	NN	AG	AG
X900	A/C	4	8833	+	slaf	S	NA	NA	fish	NA	NN	NN	NN	NN	AC	NN	AC	NN	AC	NN	AC	AC	CC	AC	NN	NN	AC	CC	NN	CC	NN	AC	AC	NN	AC	NN	NN	AC	NN	AC	NN	NN	AC	AC	AC	NN	NN	AC	AC
X2560	A/T	4	8935	+	slaf	S	NA	NA	fish	NA	AT	AT	AT	AT	AT	AT	AA	AT	AA	AT	NN	NN	NN	AA	AT	AT	AA	AT	AT	AA	AT	NN	AT	AT	NN	AA	AT	AA	AT	AA	AT	NN	AA	NN	NN	AT	AT	NN	NN
X2557	T/G	4	8935	+	slaf	S	NA	NA	fish	NA	NN	TT	TT	NN	TT	NN	GT	TT	GT	NN	GT	GT	GT	GT	TT	TT	GG	NN	NN	GG	NN	GT	NN	NN	GT	GG	NN	GG	NN	GG	NN	GT	GG	GT	GT	TT	NN	GT	GT
X1907	T/C	4	9037	+	slaf	S	NA	NA	fish	NA	CC	CC	CC	CC	CC	NN	CT	CC	CT	CC	CT	CT	CT	CT	CT	CC	CT	CC	CC	CT	CC	CT	CC	CC	CT	CT	CC	CT	CC	CT	CC	CT	CT	CT	CT	CC	CC	NN	CT
X4643	T/C	4	9088	+	slaf	S	NA	NA	fish	NA	CC	CC	CC	CC	CC	CC	CT	CC	CT	CC	CT	CT	CT	CT	CT	CC	CT	CC	CC	CT	CC	CT	CC	CC	CT	CT	CC	CT	CC	CT	CC	CT	CT	CT	CT	CC	CC	CT	CT
X4640	A/T	4	9088	+	slaf	S	NA	NA	fish	NA	TT	TT	TT	TT	TT	TT	AT	TT	AT	TT	AT	AT	AT	AT	AT	TT	AT	TT	TT	AT	TT	AT	TT	TT	AT	AT	TT	AT	TT	AT	TT	AT	AT	AT	AT	TT	TT	AT	AT
X4642	A/T	4	9088	+	slaf	S	NA	NA	fish	NA	AA	AA	AA	AA	AA	AA	AT	AA	AT	AA	AT	AT	AT	AT	AT	AA	AT	AA	AA	AT	AA	AT	AA	AA	AT	AT	AA	AT	AA	AT	AA	AT	AT	AT	AT	AA	AA	AT	AT
X4641	A/G	4	9088	+	slaf	S	NA	NA	fish	NA	GG	GG	GG	GG	GG	GG	AG	GG	AG	GG	AG	AG	AG	AG	AG	GG	AG	GG	GG	AG	GG	AG	GG	GG	AG	AG	GG	AG	GG	AG	GG	AG	AG	AG	AG	GG	GG	AG	AG
X107	A/T	4	9190	+	slaf	S	NA	NA	fish	NA	AT	NN	TT	TT	NN	TT	AT	NN	AT	NN	AT	AT	AT	AT	AT	TT	AT	NN	TT	AT	TT	AT	NN	NN	AT	NN	TT	NN	NN	AT	NN	NN	AT	AT	AT	TT	NN	AT	AT
X1706	A/G	4	9190	+	slaf	S	NA	NA	fish	NA	AG	NN	NN	NN	NN	GG	AG	NN	AG	GG	AG	AG	AG	AG	AG	NN	AG	GG	GG	AG	GG	AG	GG	AG	AG	GG	GG	AG	GG	AG	GG	AG	AG	AG	AG	NN	NN	AG	AG
X5844	T/C	4	9190	+	slaf	S	NA	NA	fish	NA	TT	CT	CT	CT	CT	CT	NN	CT	TT	CT	TT	TT	TT	TT	TT	CT	TT	CT	CT	NN	CT	TT	CT	TT	NN	CT	CT	NN	CT	TT	CT	TT	TT	TT	TT	CT	CT	NN	NN
X5843	T/C	4	9190	+	slaf	S	NA	NA	fish	NA	TT	CT	CT	CT	CT	CT	NN	CT	TT	CT	TT	TT	TT	TT	TT	CT	TT	CT	CT	NN	CT	TT	CT	TT	NN	CT	CT	NN	CT	TT	CT	TT	TT	TT	TT	CT	CT	NN	NN
X415	C/G	4	9190	+	slaf	S	NA	NA	fish	NA	CC	CG	CG	CG	CG	CG	CC	CG	CC	CG	CC	CC	CC	CC	CC	CG	CC	CG	CG	CC	CG	CC	CG	CC	CC	CG	CG	CC	CG	CC	CG	CC	CC	CC	CC	CG	CG	CC	CC
X1704	T/C	4	9190	+	slaf	S	NA	NA	fish	NA	CT	NN	NN	NN	NN	TT	CT	NN	CT	TT	CT	CT	CT	CT	CT	NN	NN	TT	TT	CT	TT	CT	TT	CT	NN	TT	TT	CT	TT	CT	TT	CT	NN	CT	CT	NN	NN	CT	CT
X416	T/C	4	9190	+	slaf	S	NA	NA	fish	NA	TT	CT	CT	CT	CT	CT	TT	CT	TT	CT	TT	TT	TT	TT	TT	CT	TT	CT	CT	TT	CT	TT	CT	TT	TT	CT	CT	TT	CT	TT	CT	TT	TT	TT	TT	CT	CT	TT	TT
X1703	T/C	4	9190	+	slaf	S	NA	NA	fish	NA	CT	NN	NN	NN	NN	TT	CT	NN	CT	TT	CT	CT	CT	CT	CT	NN	CT	TT	TT	CT	TT	CT	TT	CT	NN	TT	TT	CT	TT	CT	TT	CT	NN	CT	CT	NN	NN	CT	CT
X1705	T/G	4	9190	+	slaf	S	NA	NA	fish	NA	GT	NN	NN	NN	NN	GG	GT	NN	GT	GG	GT	GT	GT	GT	GT	NN	GT	GG	GG	GT	GG	GT	GG	GT	GT	GG	GG	GT	GG	GT	GG	GT	GT	GT	GT	NN	NN	GT	GT
X6109	T/C	4	9292	+	slaf	S	NA	NA	fish	NA	CT	TT	NN	TT	TT	NN	NN	TT	CT	TT	CT	TT	NN	CT	CT	TT	CT	TT	TT	CT	TT	CT	TT	CT	NN	TT	NN	CT	NN	CT	NN	CT	CT	CT	CT	TT	TT	CT	CT
X2307	A/C	4	9292	+	slaf	S	NA	NA	fish	NA	AC	CC	CC	CC	CC	CC	CC	CC	AC	CC	AC	AC	AC	AC	AC	CC	AC	CC	CC	AC	CC	AC	CC	AC	CC	CC	CC	AC	CC	AC	CC	AC	AC	AC	AC	CC	NN	AC	AC
X6108	T/C	4	9292	+	slaf	S	NA	NA	fish	NA	CT	CC	NN	CC	CC	NN	NN	CC	CT	CC	CT	CC	NN	CT	CT	CC	CT	CC	CC	CT	CC	CT	CC	CT	CC	CC	CC	CT	NN	CT	NN	CT	CT	CT	CT	CC	CC	CT	CT
X6107	C/G	4	9292	+	slaf	S	NA	NA	fish	NA	CG	GG	NN	GG	GG	NN	NN	GG	CG	GG	CG	GG	NN	CG	CG	GG	CG	GG	GG	CG	GG	CG	GG	CG	NN	GG	GG	CG	NN	CG	NN	CG	CG	CG	CG	GG	GG	CG	CG
X3878	T/G	4	9445	+	slaf	S	NA	NA	fish	NA	GG	TT	GT	TT	NN	GT	NN	TT	NN	GT	NN	NN	NN	NN	NN	TT	GG	GT	GT	GG	GT	GT	GT	GG	NN	GG	GT	GG	GT	GG	GT	NN	GG	NN	NN	TT	NN	NN	NN
X3877	T/C	4	9445	+	slaf	S	NA	NA	fish	NA	CC	TT	CT	TT	NN	CT	NN	TT	NN	CT	NN	NN	NN	NN	NN	TT	CC	CT	CT	CC	CT	CT	CT	CC	NN	CC	CT	CC	CT	CC	CT	NN	CC	NN	NN	TT	NN	NN	NN
X3879	A/G	4	9445	+	slaf	S	NA	NA	fish	NA	GG	AA	AG	AA	NN	AG	NN	AA	NN	AG	NN	NN	NN	NN	NN	AA	GG	AG	AG	GG	AG	AG	AG	GG	NN	GG	AG	GG	AG	GG	AG	NN	NN	NN	NN	AA	NN	NN	NN
X729	T/C	4	9445	+	slaf	S	NA	NA	fish	NA	CC	NN	TT	TT	TT	CT	NN	NN	NN	CT	NN	CC	NN	NN	NN	TT	NN	CT	CT	CC	CT	NN	CT	CC	NN	CT	CT	NN	CT	CC	CT	NN	NN	NN	NN	TT	TT	NN	NN
X2081	A/G	4	9803	+	slaf	S	NA	NA	fish	NA	AA	AG	AG	AG	AG	NN	AG	NN	AG	NN	AG	NN	AG	AG	NN	AG	AG	AA	NN	AG	AG	AG	AA	NN	AA	NN	NN	NN	NN	NN	NN	AG	NN	AG	AG	AG	AA	AG	NN
X2080	A/C	4	9803	+	slaf	S	NA	NA	fish	NA	AA	AC	AC	AC	AC	NN	AC	NN	AC	NN	AC	NN	AC	AC	NN	AC	AC	AA	NN	AC	AC	AC	AA	NN	AA	NN	NN	NN	NN	NN	NN	AC	NN	AC	AC	AC	NN	AC	NN
X4196	A/T	4	9803	+	slaf	S	NA	NA	fish	NA	AT	AA	NN	AA	NN	AT	AA	AT	NN	AT	AA	NN	AA	AA	AA	NN	AA	AT	AT	AA	AA	AA	AT	AT	AT	AT	AT	AT	AT	AA	AT	NN	AT	NN	NN	AA	NN	NN	NN
X4193	T/C	4	9803	+	slaf	S	NA	NA	fish	NA	CT	TT	NN	TT	NN	CT	TT	CT	NN	CT	TT	NN	TT	TT	TT	NN	TT	CT	CT	TT	TT	TT	CT	CT	CT	CT	CT	CT	CT	TT	CT	NN	CT	NN	TT	TT	NN	NN	NN
X4966	A/C	4	9854	+	slaf	S	NA	NA	fish	NA	AC	NN	AC	CC	NN	AC	NN	AC	NN	AC	NN	NN	NN	NN	NN	NN	NN	AC	AC	CC	CC	CC	NN	AC	AC	AC	AC	AC	AC	NN	AC	NN	AC	NN	NN	CC	AC	NN	NN
X1239	T/C	4	9854	+	slaf	S	NA	NA	fish	NA	CT	CT	CC	CT	CT	CC	CT	CT	CC	CT	CT	CC	CC	CC	CC	CT	CC	CT	CT	CT	CT	CC	CT	CT	CC	CT	CC	NN	CT	CT	CT	CC	CT	NN	CC	CC	CT	CC	NN
X2667	T/C	4	10058	+	slaf	S	NA	NA	fish	NA	CC	CT	NN	NN	CT	CC	NN	CC	CT	CC	CT	CT	CC	CT	CT	CT	CT	CC	NN	CT	NN	NN	CC	NN	CC	CC	CC	CC	CC	CT	NN	NN	CC	CT	CT	CT	NN	CT	CT
X2669	A/G	4	10058	+	slaf	S	NA	NA	fish	NA	AA	AG	NN	NN	AG	AA	NN	AA	AG	AA	AG	AG	NN	AG	AG	AG	AG	AA	NN	AG	NN	NN	AA	NN	AA	AA	AA	AA	AA	AG	NN	NN	AA	AG	AG	AG	NN	AG	AG
X593	A/G	4	10058	+	slaf	S	NA	NA	fish	NA	NN	AG	AA	AG	AG	AA	AG	NN	AG	NN	AG	AG	AG	AG	AG	AG	AG	NN	AA	AG	AG	AG	NN	NN	AA	AA	AA	NN	NN	AG	AA	AG	AA	AG	AG	AG	NN	AG	AG
X586	T/G	4	10058	+	slaf	S	NA	NA	fish	NA	GT	GG	GT	GG	NN	GT	NN	GT	GG	GT	NN	NN	GG	NN	NN	GG	GG	GT	GT	GG	NN	GG	GT	GT	GT	GT	GT	GT	GT	NN	GT	GG	GT	NN	NN	GG	NN	GG	GG
X2670	A/C	4	10058	+	slaf	S	NA	NA	fish	NA	AC	CC	AC	NN	NN	AC	CC	AC	NN	AC	CC	NN	CC	NN	NN	CC	NN	AC	NN	CC	CC	NN	AC	NN	AC	AC	AC	AC	AC	CC	AC	NN	AC	NN	NN	CC	NN	CC	CC
X147	A/G	4	10058	+	slaf	S	NA	NA	fish	NA	AG	AA	AG	AA	AA	AG	AA	AG	NN	AG	AA	AA	AA	AA	AA	AA	NN	AG	AG	AA	AA	AA	AG	AG	AG	AG	AG	AG	AG	AA	AG	NN	AG	NN	AA	AA	AG	AA	AA
X2668	C/G	4	10058	+	slaf	S	NA	NA	fish	NA	GG	CG	NN	CG	CG	GG	NN	GG	CG	GG	CG	CG	NN	CG	CG	CG	CG	GG	NN	CG	NN	CG	GG	NN	GG	GG	GG	GG	GG	CG	NN	NN	GG	CG	CG	CG	NN	CG	CG
X4967	A/T	4	10058	+	slaf	S	NA	NA	fish	NA	AT	NN	AT	AA	NN	AT	NN	AT	NN	AT	NN	NN	NN	NN	NN	NN	NN	AT	AT	AA	AA	AA	NN	AT	AT	AT	AT	AT	AT	NN	AT	NN	AT	NN	NN	AA	AT	NN	NN
X591	A/G	4	10058	+	slaf	S	NA	NA	fish	NA	NN	AG	GG	AG	AG	GG	AG	NN	AG	NN	AG	AG	AG	AG	AG	AG	AG	NN	GG	AG	AG	AG	NN	NN	NN	GG	GG	NN	NN	AG	GG	AG	GG	AG	AG	AG	NN	AG	AG
X228	T/C	4	10109	+	slaf	S	NA	NA	fish	NA	NN	CT	CT	CT	CT	TT	CT	TT	CT	NN	NN	CT	CT	CT	CT	CT	CT	TT	TT	CT	CT	CT	TT	TT	TT	TT	TT	NN	TT	CT	NN	CT	TT	CT	CT	CT	TT	CT	CT
X2093	T/C	4	10467	+	slaf	S	NA	NA	fish	NA	CC	TT	TT	TT	TT	CC	NN	CT	TT	TT	CT	CC	TT	CT	TT	TT	NN	CC	TT	CT	CT	CT	CC	CC	CT	TT	CT	TT	CT	CT	CC	CT	CT	TT	CC	TT	TT	CT	CT
X2499	A/G	4	10773	+	slaf	S	NA	NA	fish	NA	GG	GG	AA	AG	AG	AG	GG	GG	AA	GG	AG	AG	AA	AA	AG	AA	AA	AG	AG	AG	NN	AA	AG	AG	AG	GG	AG	AG	AA	GG	AA	AG	AA	AG	AG	AA	GG	AG	NN
X2503	C/G	4	10773	+	slaf	S	NA	NA	fish	NA	GG	GG	CC	CG	CG	CG	GG	GG	CC	GG	CG	CG	CC	CC	CG	CC	CC	CG	CG	CG	NN	CC	CG	CG	CG	GG	CG	CG	CC	NN	CC	CG	CC	CG	CG	CC	GG	CG	NN
X5501	T/G	4	11080	+	slaf	S	NA	NA	fish	NA	GG	GT	TT	NN	NN	NN	NN	GG	GG	TT	GG	GG	TT	NN	GT	GG	NN	GT	GT	GG	GG	NN	TT	GT	GT	NN	GT	GT	GT	TT	NN	NN	GT	NN	NN	TT	NN	GG	NN
X3840	A/T	4	11438	+	slaf	S	NA	NA	fish	NA	NN	TT	AT	AT	AT	NN	NN	TT	AT	AT	TT	AT	NN	AT	TT	AT	AT	TT	AT	TT	TT	AT	AT	NN	NN	AT	TT	AT	TT	AT	NN	AT	TT	NN	AT	AT	AT	TT	NN
X3839	T/C	4	11489	+	slaf	S	NA	NA	fish	NA	NN	CT	NN	TT	TT	CT	CT	CT	NN	NN	CT	NN	NN	NN	CT	TT	TT	CT	TT	CT	CT	TT	TT	CT	CT	TT	CT	NN	CT	TT	NN	NN	CT	NN	NN	NN	TT	CT	NN
X5500	A/T	4	11540	+	slaf	S	NA	NA	fish	NA	AT	AT	TT	NN	TT	NN	NN	AT	TT	TT	AT	TT	TT	NN	AT	AT	TT	AT	AT	AT	AT	TT	TT	AT	AT	TT	AT	AT	AT	TT	NN	TT	AT	NN	TT	TT	NN	AT	TT
X4529	A/G	4	11591	+	slaf	S	NA	NA	fish	NA	AG	AG	NN	GG	GG	AG	NN	AG	NN	GG	AG	NN	GG	GG	AG	AG	NN	AG	GG	AG	AG	NN	GG	AG	AG	GG	AG	AG	AG	NN	NN	GG	NN	NN	GG	GG	NN	AG	GG
X3907	T/C	4	11591	+	slaf	S	NA	NA	fish	NA	CC	CC	CT	CT	CT	CC	CT	CC	CT	CT	CC	CT	CT	CT	CC	CC	CT	CC	CC	CC	CC	CT	CT	CC	CC	CT	CC	CC	CC	CT	CT	CT	CC	CT	CT	CT	CT	NN	CT
X4531	A/T	4	11591	+	slaf	S	NA	NA	fish	NA	AT	AT	NN	AA	AA	AT	NN	AT	AA	AA	AT	NN	AA	AA	AT	AT	NN	AT	AA	AT	AT	AA	AA	AT	AT	AA	AT	AT	AT	NN	NN	AA	NN	NN	AA	AA	NN	AT	AA
X4530	A/G	4	11591	+	slaf	S	NA	NA	fish	NA	AG	AG	NN	GG	GG	AG	NN	AG	NN	GG	AG	NN	GG	GG	AG	AG	NN	AG	GG	AG	AG	NN	GG	AG	AG	GG	AG	AG	AG	NN	NN	GG	NN	NN	GG	GG	NN	AG	GG
X3908	A/G	4	11591	+	slaf	S	NA	NA	fish	NA	AG	AG	GG	GG	GG	AG	GG	AG	GG	GG	AG	NN	GG	GG	AG	AG	GG	AG	AG	AG	AG	GG	GG	AG	AG	GG	AG	AG	AG	GG	GG	GG	AG	GG	GG	GG	GG	AG	GG
X4528	A/G	4	11591	+	slaf	S	NA	NA	fish	NA	AG	AG	NN	AA	AA	AG	NN	AG	NN	AA	AG	NN	AA	AA	AG	AG	NN	AG	AA	AG	AG	NN	AA	AG	AG	AA	AG	AG	AG	NN	NN	AA	NN	NN	AA	AA	NN	AG	AA
X332	A/G	4	11642	+	slaf	S	NA	NA	fish	NA	NN	NN	AG	AG	AG	NN	AG	NN	AG	AG	NN	NN	AG	AG	NN	NN	AG	GG	NN	GG	GG	AG	AG	NN	NN	AG	GG	NN	NN	AG	AG	AG	NN	AG	AG	GG	NN	NN	AG
X5049	A/T	4	11693	+	slaf	S	NA	NA	fish	NA	NN	AT	AT	NN	AT	AA	AT	NN	AT	AT	AT	NN	AT	AT	NN	NN	AT	AA	NN	AA	AA	AT	NN	NN	NN	AT	AA	NN	NN	AT	AT	AT	NN	AT	AT	NN	AT	NN	AT
X5497	T/G	4	11846	+	slaf	S	NA	NA	fish	NA	NN	NN	GT	NN	GT	NN	NN	GT	NN	GT	GT	GT	NN	NN	NN	TT	NN	NN	TT	TT	NN	GT	NN	NN	NN	GT	TT	NN	NN	GT	NN	NN	TT	NN	GT	TT	NN	GT	NN
X5499	T/C	4	11846	+	slaf	S	NA	NA	fish	NA	CT	TT	TT	TT	NN	CT	TT	NN	NN	NN	NN	NN	NN	CT	CT	CT	NN	NN	CT	CT	CT	NN	CT	CT	NN	TT	CT	NN	CT	NN	NN	NN	CT	NN	NN	CT	CT	NN	NN
X5269	T/C	4	11846	+	slaf	S	NA	NA	fish	NA	NN	CT	CT	CT	CT	NN	CT	CT	CT	CT	CT	CT	CT	CC	CC	NN	NN	CC	CC	NN	NN	CT	NN	CC	NN	CT	CC	NN	NN	CT	NN	CT	NN	CT	CT	NN	CC	CT	CT
X5496	T/C	4	11846	+	slaf	S	NA	NA	fish	NA	CT	TT	NN	TT	NN	CT	TT	NN	NN	TT	NN	NN	TT	CT	CT	CT	NN	CT	CT	CT	CT	NN	CT	CT	NN	TT	CT	NN	CT	NN	CT	NN	CT	NN	NN	CT	CT	NN	NN
X2637	A/C	4	11846	+	slaf	S	NA	NA	fish	NA	NN	NN	CC	CC	CC	NN	CC	AC	NN	CC	AC	AC	CC	CC	AC	CC	AC	CC	CC	AC	AC	AC	CC	CC	CC	CC	AC	CC	CC	CC	CC	AC	CC	AC	AC	NN	CC	AC	CC
X5270	T/C	4	11846	+	slaf	S	NA	NA	fish	NA	NN	CT	CT	CT	CT	NN	CT	CT	CT	CT	CT	CT	CT	TT	TT	NN	NN	TT	TT	NN	NN	CT	NN	TT	NN	CT	TT	NN	NN	CT	NN	CT	NN	CT	CT	NN	TT	CT	CT
X2636	T/G	4	11948	+	slaf	S	NA	NA	fish	NA	NN	NN	TT	TT	TT	NN	TT	GT	TT	TT	GT	GT	TT	TT	GT	TT	GT	TT	TT	GT	GT	GT	TT	TT	TT	TT	GT	TT	TT	TT	TT	GT	TT	GT	GT	NN	TT	GT	TT
X5498	T/G	4	11948	+	slaf	S	NA	NA	fish	NA	NN	GT	TT	GT	NN	TT	GT	GT	GT	GT	GT	GT	NN	NN	NN	TT	NN	NN	TT	TT	NN	NN	NN	NN	NN	GT	TT	NN	NN	GT	NN	GT	TT	NN	GT	TT	NN	NN	NN
X1657	A/G	4	12101	+	slaf	S	NA	NA	fish	NA	NN	AG	NN	AG	NN	AG	NN	NN	AG	AG	AG	AG	NN	NN	NN	NN	AG	NN	NN	AA	NN	AG	AA	NN	NN	AG	NN	NN	AG	NN	NN	AG	AA	NN	AG	AA	NN	NN	NN
X5577	A/C	4	12152	+	slaf	S	NA	NA	fish	NA	NN	AC	AC	AC	NN	AC	AC	AC	AC	AC	AC	AC	NN	AA	AA	NN	AC	NN	AA	AA	NN	AC	AA	AA	NN	AC	AA	NN	NN	AC	NN	AC	AA	NN	AC	NN	NN	AC	AC
X2634	T/C	4	12152	+	slaf	S	NA	NA	fish	NA	NN	NN	TT	TT	TT	NN	TT	CT	TT	TT	CT	CT	TT	TT	CT	TT	CT	TT	TT	CT	CT	CT	TT	TT	TT	TT	CT	TT	TT	TT	TT	CT	TT	CT	CT	NN	TT	CT	TT
X5579	A/G	4	12152	+	slaf	S	NA	NA	fish	NA	GG	GG	AG	AG	GG	AG	AG	AG	AG	AG	AG	AG	GG	GG	GG	GG	AG	GG	GG	GG	GG	AG	GG	GG	GG	AG	GG	GG	AG	AG	GG	AG	GG	AG	AG	GG	GG	AG	NN
X2635	T/C	4	12152	+	slaf	S	NA	NA	fish	NA	NN	NN	CC	CC	CC	NN	CC	CT	CC	CC	CT	CT	CC	CC	CT	CC	CT	CC	CC	CT	CT	CT	CC	CC	CC	CC	CT	CC	CC	CC	CC	CT	CC	CT	CT	NN	CC	CT	CC
X2633	T/C	4	12152	+	slaf	S	NA	NA	fish	NA	NN	NN	TT	TT	TT	NN	TT	CT	TT	TT	CT	CT	NN	TT	CT	TT	CT	TT	TT	CT	CT	CT	TT	TT	TT	TT	CT	TT	TT	TT	TT	CT	TT	CT	CT	NN	TT	CT	TT
X3644	T/C	4	12203	+	slaf	S	NA	NA	fish	NA	NN	CT	NN	NN	CC	CT	CT	NN	CT	NN	NN	NN	CC	CC	NN	NN	NN	CC	CC	NN	CT	NN	NN	CC	NN	CT	NN	CC	CT	CC	NN	NN	CC	NN	NN	NN	NN	NN	CT
X3646	T/C	4	12203	+	slaf	S	NA	NA	fish	NA	NN	CT	NN	NN	TT	CT	NN	NN	CT	NN	NN	NN	TT	TT	NN	NN	NN	TT	TT	NN	CT	NN	NN	NN	NN	CT	NN	TT	CT	NN	NN	NN	TT	NN	NN	NN	NN	NN	CT
X3642	T/C	4	12203	+	slaf	S	NA	NA	fish	NA	NN	CT	NN	NN	CC	CT	CT	CT	CT	CC	CT	NN	CC	CC	NN	CC	NN	CC	CC	NN	NN	CT	NN	CC	NN	CT	NN	CC	CT	NN	CC	CT	NN	CT	CT	NN	CC	CT	CT
X3645	T/C	4	12203	+	slaf	S	NA	NA	fish	NA	NN	CT	NN	NN	TT	CT	NN	NN	CT	NN	NN	NN	TT	TT	NN	NN	NN	TT	TT	NN	CT	NN	NN	TT	NN	CT	NN	TT	CT	TT	NN	NN	TT	NN	NN	NN	NN	NN	CT
X5578	T/G	4	12305	+	slaf	S	NA	NA	fish	NA	GT	GG	GG	GG	GG	GG	GG	GT	GG	GG	GT	GT	GG	GG	GT	GG	GG	GG	GG	GT	GT	GT	GT	GG	GG	GG	GT	GG	GG	GG	GG	GT	GG	GT	GT	GG	GG	GT	GG
X1659	T/G	4	12356	+	slaf	S	NA	NA	fish	NA	GT	GG	NN	GG	GG	NN	NN	GT	GG	NN	GT	GT	GG	GG	NN	GG	GG	GG	GG	GT	GT	GT	NN	GG	GG	NN	GT	NN	NN	GG	GG	GT	GG	GT	GT	GG	NN	GT	GG
X2354	A/G	4	12356	+	slaf	S	NA	NA	fish	NA	NN	GG	GG	GG	GG	GG	NN	NN	GG	GG	AG	AG	GG	GG	AG	GG	NN	GG	GG	AG	AG	NN	AG	GG	GG	GG	AG	NN	GG	GG	NN	AG	GG	AG	AG	GG	NN	AG	GG
X5580	T/C	4	12356	+	slaf	S	NA	NA	fish	NA	CT	CC	CC	CC	CC	CC	CC	CT	CC	CC	CT	CT	CC	CC	CT	CC	CC	CC	CC	CT	CT	CT	CT	CC	CC	CC	CT	CC	CC	CC	CC	CT	CC	CT	CT	CC	CC	CT	CC
X2355	T/C	4	12356	+	slaf	S	NA	NA	fish	NA	NN	TT	TT	TT	TT	TT	NN	NN	TT	TT	CT	CT	TT	TT	CT	TT	NN	TT	TT	CT	CT	NN	CT	TT	TT	TT	CT	NN	TT	TT	NN	CT	TT	CT	CT	TT	NN	CT	TT
X5115	T/G	4	12356	+	slaf	S	NA	NA	fish	NA	GT	NN	GG	NN	NN	GG	GG	GT	GG	GG	GT	GT	NN	NN	GT	NN	GG	NN	GG	GT	GT	GT	GT	GG	GG	GG	GT	GG	GG	GG	NN	GT	GG	GT	GT	GG	GG	GT	GG
X5116	T/C	4	12356	+	slaf	S	NA	NA	fish	NA	CT	NN	CC	NN	NN	CC	CC	CT	CC	CC	CT	CT	NN	NN	CT	NN	CC	CC	CC	CT	CT	CT	CT	CC	CC	CC	CT	CC	CC	CC	NN	CT	CC	CT	CT	CC	CC	CT	CC
X5131	A/T	4	12407	+	slaf	S	NA	NA	fish	NA	AT	TT	TT	TT	TT	TT	TT	AT	TT	TT	AT	AT	TT	TT	AT	TT	TT	TT	TT	AT	AT	AT	AT	TT	TT	TT	AT	TT	TT	TT	TT	AT	TT	AT	AT	TT	TT	AT	TT
X4362	T/C	4	12407	+	slaf	S	NA	NA	fish	NA	CT	TT	TT	TT	TT	TT	TT	CT	TT	TT	CT	NN	TT	TT	CT	TT	TT	TT	TT	CT	CT	CT	CT	TT	NN	TT	CT	TT	TT	TT	TT	CT	TT	CT	CT	TT	TT	CT	TT
X1185	A/G	4	12407	+	slaf	S	NA	NA	fish	NA	AG	NN	AA	AA	NN	NN	NN	AG	NN	NN	AG	AG	NN	NN	AG	NN	NN	NN	NN	AG	AG	AG	AG	AA	NN	AA	AG	NN	NN	NN	AA	AG	NN	AG	AG	NN	NN	AG	NN
X1139	A/G	4	12407	+	slaf	S	NA	NA	fish	NA	NN	NN	AG	AG	AG	AG	AG	NN	AG	AG	NN	NN	AG	AG	NN	AG	AG	AG	AG	GG	GG	NN	GG	AG	AG	AG	GG	AG	AG	AG	AG	GG	AG	NN	NN	AG	AG	NN	AG
X1140	T/G	4	12407	+	slaf	S	NA	NA	fish	NA	GT	GG	GG	NN	NN	GG	NN	GT	GG	GG	NN	GT	NN	GG	GT	GG	NN	GG	GG	GT	GT	GT	GT	NN	NN	GG	GT	NN	NN	GG	GG	GT	GG	NN	GT	GG	GG	GT	NN
X257	T/G	4	12407	+	slaf	S	NA	NA	fish	NA	GT	NN	NN	TT	TT	TT	NN	GT	TT	TT	GT	GT	TT	TT	GT	TT	NN	TT	TT	GT	GT	NN	GT	TT	NN	TT	NN	NN	NN	TT	TT	GT	TT	NN	GT	NN	TT	NN	TT
X2129	A/G	4	12407	+	slaf	S	NA	NA	fish	NA	GG	AG	AG	AG	NN	AG	AG	AG	AG	NN	AG	AG	GG	GG	GG	NN	AG	NN	GG	GG	NN	AG	GG	NN	NN	AG	GG	NN	AG	AG	NN	AG	NN	AG	AG	GG	GG	AG	AG
X5130	A/T	4	12407	+	slaf	S	NA	NA	fish	NA	AT	TT	TT	TT	TT	TT	TT	AT	TT	TT	AT	AT	TT	TT	AT	TT	TT	TT	TT	AT	AT	AT	AT	TT	TT	TT	AT	TT	TT	TT	TT	AT	TT	AT	AT	TT	TT	AT	TT
X259	T/C	4	12407	+	slaf	S	NA	NA	fish	NA	CT	NN	NN	TT	TT	TT	NN	CT	TT	TT	CT	CT	TT	TT	CT	TT	TT	TT	TT	CT	CT	NN	CT	TT	NN	TT	NN	NN	NN	TT	TT	CT	TT	CT	CT	NN	TT	NN	TT
X1142	A/G	4	12407	+	slaf	S	NA	NA	fish	NA	AG	AA	AA	NN	NN	AA	NN	AG	AA	AA	NN	AG	NN	AA	AG	AA	NN	AA	AA	AG	AG	AG	AG	NN	NN	AA	AG	NN	NN	AA	AA	AG	AA	NN	AG	AA	AA	AG	NN
X2591	T/C	4	12407	+	slaf	S	NA	NA	fish	NA	CT	CC	CC	CC	CC	CC	CC	CT	CC	CC	CT	CT	CC	CC	CT	CC	CC	CC	CC	CT	CT	CT	CT	CC	CC	CC	CT	CC	CC	CC	CC	CT	CC	CT	CT	CC	CC	CT	CC
X258	C/G	4	12407	+	slaf	S	NA	NA	fish	NA	CG	NN	NN	GG	GG	GG	NN	CG	GG	GG	CG	CG	GG	GG	CG	GG	GG	GG	GG	CG	CG	NN	CG	GG	NN	GG	NN	NN	NN	GG	GG	CG	GG	CG	CG	NN	GG	NN	GG
X4363	A/G	4	12407	+	slaf	S	NA	NA	fish	NA	AG	GG	GG	GG	GG	GG	GG	AG	GG	GG	AG	NN	GG	GG	AG	GG	GG	GG	GG	AG	AG	AG	AG	GG	NN	GG	AG	GG	GG	GG	GG	AG	GG	AG	AG	GG	GG	AG	GG
X812	A/G	4	12407	+	slaf	S	NA	NA	fish	NA	AA	AG	AG	AG	AG	AG	AG	AA	AG	AG	AA	NN	AG	AG	AA	AG	AG	AG	AG	AA	AA	AA	AA	AG	AG	AG	AA	AG	AG	AG	AG	AA	AG	AA	AA	AG	AG	NN	AG
X572	A/G	4	12407	+	slaf	S	NA	NA	fish	NA	AG	GG	GG	GG	GG	NN	NN	AG	NN	NN	AG	AG	NN	NN	AG	NN	NN	NN	GG	AG	AG	AG	AG	GG	NN	GG	AG	NN	NN	NN	NN	AG	NN	AG	AG	NN	GG	NN	NN
X254	A/G	4	12407	+	slaf	S	NA	NA	fish	NA	AA	AG	AG	AG	AG	AG	AG	NN	AG	AG	AA	NN	AG	AG	AA	AG	AG	AG	AG	AA	AA	AA	NN	AG	AG	AG	AA	AG	AG	AG	AG	NN	AG	NN	AA	AG	AG	NN	AG
X1632	A/T	4	12407	+	slaf	S	NA	NA	fish	NA	TT	AT	AT	AT	AT	AT	AT	TT	AT	AT	TT	TT	AT	AT	TT	AT	AT	AT	AT	TT	TT	TT	TT	AT	AT	AT	TT	AT	AT	AT	AT	TT	AT	TT	TT	AT	AT	TT	AT
X256	T/C	4	12407	+	slaf	S	NA	NA	fish	NA	CT	NN	NN	TT	TT	TT	NN	CT	TT	TT	CT	CT	TT	TT	CT	TT	TT	TT	TT	CT	NN	NN	CT	TT	NN	TT	NN	NN	NN	TT	TT	CT	TT	CT	CT	NN	NN	NN	TT
X573	T/G	4	12407	+	slaf	S	NA	NA	fish	NA	GT	GG	GG	GG	GG	NN	GG	GT	NN	NN	GT	GT	NN	NN	GT	NN	NN	NN	GG	GT	GT	GT	GT	GG	NN	GG	GT	NN	NN	NN	GG	GT	NN	GT	GT	GG	GG	NN	NN
X6086	A/T	4	12407	+	slaf	S	NA	NA	fish	NA	TT	AT	NN	AT	TT	AT	AT	AT	AT	AT	AT	AT	NN	TT	TT	TT	AT	NN	TT	TT	NN	AT	TT	NN	NN	AT	TT	NN	AT	AT	TT	AT	TT	AT	AT	TT	TT	AT	AT
X6085	A/C	4	12407	+	slaf	S	NA	NA	fish	NA	AC	AC	NN	AC	AA	AC	AC	CC	AC	AC	CC	CC	NN	AA	CC	AA	AC	NN	AA	AC	NN	CC	NN	NN	NN	AC	AC	NN	AC	AC	NN	NN	AA	NN	CC	AA	NN	NN	AC
X809	T/C	4	12458	+	slaf	S	NA	NA	fish	NA	CT	TT	TT	TT	TT	TT	TT	CT	TT	TT	CT	NN	TT	TT	CT	TT	TT	TT	TT	CT	CT	CT	CT	TT	TT	TT	CT	TT	TT	TT	TT	CT	TT	CT	CT	TT	TT	CT	TT
X2445	A/T	4	12458	+	slaf	S	NA	NA	fish	NA	NN	AT	AT	AT	NN	AT	AT	AT	NN	AT	AT	AT	NN	NN	NN	TT	AT	TT	NN	TT	NN	AT	NN	NN	NN	AT	NN	NN	AT	AT	TT	AT	TT	NN	AT	TT	NN	AT	AT
X5940	C/G	4	12458	+	slaf	S	NA	NA	fish	NA	CG	CC	CC	CC	NN	CC	CC	CC	CC	CC	CC	NN	CG	CG	CG	CG	CC	CG	CG	CG	CG	CC	CG	CC	NN	CC	CG	CG	CC	CC	CG	CC	CG	CC	CC	CG	CG	NN	CC
X5941	T/C	4	12458	+	slaf	S	NA	NA	fish	NA	CT	TT	TT	TT	NN	TT	TT	TT	TT	TT	TT	NN	CT	CT	CT	CT	TT	CT	CT	CT	CT	TT	CT	NN	NN	TT	CT	CT	TT	TT	CT	TT	CT	TT	TT	CT	CT	NN	TT
X4492	C/G	4	12458	+	slaf	S	NA	NA	fish	NA	CG	NN	NN	NN	CG	GG	NN	NN	GG	GG	NN	NN	CG	CG	CG	CG	GG	CG	CG	CG	CG	GG	CG	NN	CG	GG	CG	CG	GG	NN	CG	NN	CG	NN	GG	CG	CG	NN	GG
X1658	T/C	4	12458	+	slaf	S	NA	NA	fish	NA	CT	CT	NN	CT	CC	CT	CT	NN	CT	CT	TT	TT	CC	CC	NN	CC	CT	CC	CC	CT	CT	NN	NN	CC	CC	CT	CT	NN	CT	CT	NN	NN	CC	NN	NN	CC	NN	NN	CT
X813	T/C	4	12509	+	slaf	S	NA	NA	fish	NA	CT	CT	CT	CT	CC	CT	CT	TT	CT	CT	TT	NN	CC	CC	CT	CC	CT	CC	CC	CT	CT	TT	CT	CC	CC	CT	CT	CC	CT	CT	CC	TT	CC	TT	TT	CC	CC	NN	CT
X808	T/C	4	12509	+	slaf	S	NA	NA	fish	NA	NN	CT	CT	CT	CC	CT	NN	CT	CT	CT	CT	CT	CC	CC	NN	NN	CT	CC	CC	CC	NN	CT	CC	NN	CC	CT	NN	NN	CT	CT	NN	CT	NN	CT	CT	NN	NN	CT	CT
X255	A/G	4	12509	+	slaf	S	NA	NA	fish	NA	AG	NN	NN	GG	AG	GG	NN	NN	GG	GG	GG	NN	AG	AG	AG	AG	NN	AG	AG	AG	AG	NN	AG	AG	AG	GG	AG	AG	NN	GG	AG	NN	AG	NN	GG	AG	AG	NN	GG
X810	C/G	4	12509	+	slaf	S	NA	NA	fish	NA	CG	CG	CG	CG	GG	CG	CG	CC	CG	CG	CC	NN	GG	GG	CG	GG	CG	GG	GG	CG	CG	CC	CG	GG	GG	CG	CG	GG	CG	CG	GG	CC	GG	CC	CC	GG	GG	NN	CG
X1963	T/G	4	12509	+	slaf	S	NA	NA	fish	NA	GT	NN	NN	NN	GG	NN	NN	NN	NN	NN	TT	NN	GG	GG	GT	GG	NN	GG	GG	GT	GT	TT	GT	GG	GG	NN	GT	GG	NN	NN	GG	TT	GG	TT	NN	GG	GG	TT	NN
X4670	A/T	4	12509	+	slaf	S	NA	NA	fish	NA	NN	AT	AT	AT	TT	AT	AT	NN	AT	AT	AA	NN	TT	TT	NN	TT	AT	NN	TT	TT	NN	NN	NN	TT	NN	AT	NN	TT	AT	AT	TT	AA	TT	NN	AA	TT	TT	NN	AT
X1964	C/G	4	12509	+	slaf	S	NA	NA	fish	NA	CG	NN	NN	NN	GG	NN	NN	NN	NN	NN	CC	NN	GG	GG	CG	GG	NN	GG	GG	CG	CG	CC	CG	GG	GG	NN	CG	GG	NN	NN	GG	CC	GG	CC	NN	GG	GG	CC	NN
X4669	A/G	4	12509	+	slaf	S	NA	NA	fish	NA	NN	AG	AG	AG	GG	AG	AG	NN	AG	AG	AA	NN	GG	GG	NN	GG	AG	NN	GG	GG	NN	NN	NN	GG	NN	AG	NN	GG	AG	NN	GG	AA	GG	NN	AA	GG	GG	NN	AG
X1604	A/T	4	12509	+	slaf	S	NA	NA	fish	NA	AT	AA	AA	AA	AT	AA	AA	AA	AA	AA	AA	AA	AT	AT	AT	AT	AA	AT	AT	AT	AT	AA	AT	AT	AT	AA	AT	AT	AA	AA	AT	AA	AT	AA	AA	AT	AT	AA	AA
X811	A/T	4	12509	+	slaf	S	NA	NA	fish	NA	TT	AT	AT	AT	TT	AT	AT	AT	AT	AT	AT	AT	TT	TT	TT	TT	NN	TT	TT	TT	TT	AT	TT	TT	TT	AT	TT	TT	AT	AT	TT	AT	TT	AT	AT	TT	TT	AT	AT
X807	A/G	4	12509	+	slaf	S	NA	NA	fish	NA	AG	AG	AG	NN	NN	AG	NN	NN	AG	AG	AA	NN	NN	NN	AG	NN	AG	GG	GG	AG	AG	NN	AG	NN	NN	NN	AG	NN	NN	AG	NN	NN	NN	NN	AA	NN	NN	NN	AG
X1143	C/G	4	12662	+	slaf	S	NA	NA	fish	NA	GG	CG	CG	CG	GG	CG	CG	NN	CG	CG	CG	CG	NN	GG	NN	GG	CG	GG	GG	GG	GG	CG	GG	NN	NN	CG	GG	NN	CG	CG	NN	CG	GG	NN	CG	GG	GG	NN	CG
X5518	A/G	4	12662	+	slaf	S	NA	NA	fish	NA	AG	NN	AA	NN	NN	NN	NN	AG	NN	NN	AG	AG	NN	AA	AG	AA	AA	AA	AA	AA	AG	AG	AG	AG	AA	NN	AG	AA	AA	AA	NN	AG	AA	AG	AG	AA	NN	AG	NN
X5296	C/G	4	12662	+	slaf	S	NA	NA	fish	NA	CG	GG	GG	GG	CG	GG	NN	GG	GG	GG	GG	GG	CG	CG	CG	CG	GG	CG	CG	CG	CG	GG	CG	CG	CG	GG	CG	CG	GG	NN	CG	GG	CG	CG	GG	CG	CG	GG	GG
X1141	T/C	4	12662	+	slaf	S	NA	NA	fish	NA	TT	CT	CT	CT	NN	CT	CT	NN	CT	CT	CT	CT	NN	TT	NN	TT	CT	TT	TT	TT	TT	CT	TT	NN	NN	CT	TT	NN	CT	CT	NN	CT	TT	NN	CT	TT	TT	NN	CT
X1470	T/C	4	12764	+	slaf	S	NA	NA	fish	NA	CT	TT	TT	CT	CT	TT	TT	TT	NN	NN	TT	TT	CT	CT	CT	CT	TT	CT	CT	CT	CT	TT	CT	CT	CT	TT	CT	CT	TT	TT	CT	TT	CT	CT	TT	CT	CT	TT	TT
X1471	T/C	4	12764	+	slaf	S	NA	NA	fish	NA	CT	CC	CC	CC	CC	CC	CC	CT	CC	CC	CT	CT	CC	NN	CT	CC	CC	CC	CC	CC	CT	CT	CT	CT	CC	CC	CT	NN	CC	CC	CC	CT	CC	CT	CT	CC	CC	CT	CC
X5544	T/C	4	12764	+	slaf	S	NA	NA	fish	NA	CT	CC	CC	NN	NN	CC	CC	CT	CC	CC	CT	CT	CC	CC	CT	CC	NN	CC	CC	CC	CT	CT	CT	CT	CC	CC	CT	CC	CC	CC	NN	NN	CC	CT	CT	CC	CC	CT	NN
X1472	T/C	4	12764	+	slaf	S	NA	NA	fish	NA	CT	CC	CC	CC	CC	CC	CC	CT	CC	CC	CT	CT	CC	NN	CT	CC	CC	CC	CC	CC	CT	CT	CT	CT	CC	CC	CT	NN	CC	CC	CC	CT	CC	CT	CT	CC	CC	CT	CC
X1848	A/G	4	12764	+	slaf	S	NA	NA	fish	NA	AG	AA	AA	AA	AA	NN	AA	AG	AA	AA	AG	AG	AA	AA	AG	AA	AA	AA	AA	AA	AG	AG	AG	AG	AA	AA	NN	AA	NN	AA	AA	AA	AA	AG	AG	AA	AA	AG	AG
X5112	T/C	4	12764	+	slaf	S	NA	NA	fish	NA	CT	NN	TT	TT	TT	TT	TT	CT	TT	NN	CT	CT	TT	TT	CT	TT	TT	TT	TT	TT	CT	CT	CT	CT	NN	TT	CT	TT	NN	TT	NN	CT	TT	CT	CT	TT	TT	CT	NN
X1469	A/G	4	12764	+	slaf	S	NA	NA	fish	NA	AG	GG	GG	GG	GG	GG	GG	AG	GG	GG	AG	AG	GG	NN	AG	GG	GG	GG	GG	GG	AG	AG	AG	AG	GG	GG	AG	NN	GG	GG	GG	AG	GG	AG	AG	GG	GG	AG	GG
X5519	A/T	4	12764	+	slaf	S	NA	NA	fish	NA	AT	NN	TT	NN	NN	TT	NN	AT	TT	NN	AT	AT	NN	TT	AT	TT	TT	TT	TT	TT	AT	AT	AT	AT	TT	NN	AT	TT	TT	TT	NN	AT	TT	AT	AT	TT	NN	AT	NN
X5395	A/C	4	12764	+	slaf	S	NA	NA	fish	NA	AC	AA	AA	AC	AC	AA	AA	AA	AA	AA	AA	NN	AC	AC	AC	AC	AA	AC	AC	AC	AC	AA	AC	AC	AC	AA	AC	AC	AA	AA	AC	AA	AC	AC	AA	AC	AC	AA	AA
X5543	T/C	4	12764	+	slaf	S	NA	NA	fish	NA	CT	TT	TT	NN	NN	TT	TT	CT	TT	TT	CT	CT	TT	TT	CT	TT	NN	TT	TT	TT	CT	CT	CT	CT	TT	TT	CT	TT	TT	TT	NN	NN	TT	CT	CT	TT	TT	CT	NN
X5522	A/G	4	12764	+	slaf	S	NA	NA	fish	NA	AG	NN	GG	NN	NN	GG	NN	AG	GG	NN	AG	AG	NN	GG	AG	GG	GG	GG	GG	GG	AG	AG	AG	AG	GG	NN	AG	GG	GG	GG	NN	AG	GG	AG	AG	GG	NN	AG	NN
X2009	A/G	4	12815	+	slaf	S	NA	NA	fish	NA	AG	AG	AG	AA	NN	NN	NN	GG	AG	AG	GG	GG	AA	NN	AG	AA	AG	NN	AA	AG	AG	GG	AG	AG	NN	AG	AG	NN	AG	AG	AA	GG	AA	NN	GG	AA	AA	GG	AG
X5111	T/C	4	12815	+	slaf	S	NA	NA	fish	NA	CT	CT	CT	TT	TT	NN	CT	NN	CT	CT	CC	NN	TT	TT	CT	TT	NN	TT	TT	TT	CT	CC	CT	CT	NN	CT	CT	NN	CT	NN	NN	CC	TT	CT	NN	TT	TT	NN	CT
X2013	A/G	4	12815	+	slaf	S	NA	NA	fish	NA	NN	AG	AG	GG	NN	AG	AG	AG	AG	AG	AG	AG	GG	NN	NN	GG	AG	NN	GG	GG	GG	AG	GG	GG	NN	AG	GG	NN	AG	AG	GG	AG	GG	NN	AG	GG	GG	AG	AG
X2012	T/C	4	12815	+	slaf	S	NA	NA	fish	NA	NN	CT	CT	TT	NN	CT	CT	CT	CT	CT	CT	CT	TT	NN	NN	TT	CT	NN	TT	TT	TT	CT	NN	TT	NN	CT	TT	NN	CT	CT	TT	CT	TT	NN	CT	TT	TT	CT	CT
X2014	C/G	4	12815	+	slaf	S	NA	NA	fish	NA	CG	CG	CG	CC	NN	CG	NN	GG	CG	CG	GG	GG	CC	NN	CG	CC	CG	NN	CC	CG	CG	GG	CG	CG	NN	CG	CG	NN	CG	CG	CC	GG	CC	NN	GG	CC	CC	GG	CG
X5113	C/G	4	12815	+	slaf	S	NA	NA	fish	NA	CG	CG	CG	CC	CC	NN	CG	NN	CG	CG	GG	NN	CC	CC	CG	CC	NN	CC	CC	CC	CG	GG	CG	CG	NN	CG	CG	NN	CG	NN	NN	GG	CC	CG	NN	CC	CC	NN	CG
X4788	A/T	4	12866	+	slaf	S	NA	NA	fish	NA	AT	NN	NN	TT	TT	NN	AT	AA	NN	AT	AA	AA	TT	TT	AT	TT	NN	TT	TT	TT	AT	AA	AT	AT	TT	NN	AT	NN	NN	NN	TT	AA	TT	AT	AA	TT	NN	AA	NN
X5520	A/G	4	12917	+	slaf	S	NA	NA	fish	NA	AG	NN	NN	AG	AG	GG	NN	GG	GG	NN	GG	GG	AG	AG	AG	AG	GG	AG	AG	AG	GG	GG	AG	AG	AG	NN	AG	AG	GG	GG	AG	AG	AG	NN	GG	AG	AG	GG	NN
X3732	T/C	4	12969	+	slaf	S	NA	NA	fish	NA	CT	CT	CT	TT	TT	CT	CT	CC	CT	CT	CC	CC	TT	TT	CT	TT	CT	TT	TT	TT	CT	CC	CT	CT	TT	CT	CT	TT	CT	CT	TT	CT	TT	CT	CC	TT	TT	CC	CC
X3733	A/C	4	13020	+	slaf	S	NA	NA	fish	NA	AA	AC	AC	AA	AA	AC	AC	AC	AC	AC	AC	AC	AA	AA	AA	AA	AC	AA	AA	AA	AA	AC	AA	AA	AA	AC	AA	AA	AC	AC	AA	AA	AA	AA	AC	AA	AA	AC	AC
X5542	T/C	4	13020	+	slaf	S	NA	NA	fish	NA	CT	CC	CC	NN	CT	CC	CC	CC	NN	CC	CC	CC	CT	CT	CT	CT	NN	CT	CT	CT	CT	CC	CT	CT	CT	CC	CT	CT	CC	CC	CT	CT	CT	CT	CC	CT	CT	NN	NN
X3730	A/C	4	13020	+	slaf	S	NA	NA	fish	NA	CC	AC	AC	CC	CC	AC	AC	AC	AC	AC	AC	AC	CC	CC	CC	CC	AC	CC	CC	CC	CC	AC	CC	CC	CC	AC	CC	CC	AC	AC	CC	CC	CC	CC	AC	CC	CC	AC	AC
X3731	A/T	4	13020	+	slaf	S	NA	NA	fish	NA	AA	AT	AT	AA	AA	AT	AT	AT	AT	AT	AT	AT	AA	AA	AA	AA	AT	AA	AA	AA	AA	AT	AA	AA	AA	AT	AA	AA	AT	AT	AA	AA	AA	AA	AT	AA	AA	AT	AT
X1031	T/C	4	13071	+	slaf	S	NA	NA	fish	NA	NN	CT	CT	CC	CC	CT	CT	TT	CT	CT	TT	CT	CC	CC	NN	CC	CT	CC	CC	CC	NN	TT	NN	NN	NN	CT	TT	NN	TT	CT	CC	NN	NN	NN	TT	CC	CC	TT	NN
X475	A/T	4	13122	+	slaf	S	NA	NA	fish	NA	AA	AT	AT	AT	AT	AT	AT	NN	AT	AT	AA	AT	AT	AT	AA	AT	AT	AT	AT	AT	AA	AA	AA	AA	AT	AT	AA	AT	NN	AT	AT	AA	AA	AA	AA	AT	AT	AA	AA
X6329	A/G	4	13122	+	slaf	S	NA	NA	fish	NA	NN	AG	AG	GG	NN	AG	AG	AA	AG	AG	AA	AG	GG	GG	NN	GG	AG	NN	GG	GG	NN	AA	NN	AA	NN	AG	NN	NN	AA	AG	GG	NN	AA	NN	AA	NN	GG	AA	NN
X6162	T/C	4	13122	+	slaf	S	NA	NA	fish	NA	CT	CC	NN	CC	CC	NN	CC	NN	CC	CC	CT	CC	NN	CC	CT	NN	CC	NN	CC	NN	CT	CT	NN	CT	CC	CC	NN	NN	CT	CC	CC	CT	CT	CT	CT	CC	CC	CT	NN
X474	C/G	4	13122	+	slaf	S	NA	NA	fish	NA	CC	CG	CG	CG	CG	CG	CG	NN	CG	CG	CC	CG	CG	CG	CC	CG	CG	CG	CG	CG	CC	CC	CC	CC	CG	CG	CC	CG	NN	CG	CG	CC	CC	CC	CC	CG	CG	CC	CC
X2202	A/T	4	13173	+	slaf	S	NA	NA	fish	NA	TT	AT	AT	AT	AT	AT	AT	NN	NN	AT	TT	AT	AT	AT	TT	AT	AT	AT	AT	AT	TT	TT	NN	TT	AT	AT	TT	AT	NN	NN	AT	NN	TT	TT	TT	AT	AT	TT	TT
X2735	A/G	4	13275	+	slaf	S	NA	NA	fish	NA	AG	GG	GG	GG	GG	GG	GG	AG	AG	GG	AG	GG	AG	AG	AG	AG	GG	GG	GG	GG	AG	AG	AG	AG	GG	GG	GG	GG	AG	GG	GG	GG	AG	NN	AG	AG	GG	AG	NN
X478	C/G	4	13377	+	slaf	S	NA	NA	fish	NA	CG	CC	CC	CG	CG	CC	CC	NN	CC	CC	CC	CC	CG	CG	CG	CG	CC	CG	CG	CG	CG	CC	CG	CG	CG	CC	CC	CG	NN	CC	CG	CG	CG	CG	CC	CG	CG	CC	CC
X1846	A/G	4	13377	+	slaf	S	NA	NA	fish	NA	AG	AA	AA	AA	AA	NN	NN	AG	AA	AG	AG	AG	NN	AA	AG	AA	NN	NN	AA	AA	AG	AG	AG	AG	NN	AG	NN	NN	NN	NN	AA	AA	AA	AG	AG	AA	AA	AG	AG
X476	T/C	4	13428	+	slaf	S	NA	NA	fish	NA	TT	NN	CT	TT	TT	CT	CT	CT	CT	CT	CT	CT	TT	TT	TT	TT	CT	TT	TT	TT	TT	CT	TT	NN	TT	CT	CT	NN	CT	CT	TT	TT	TT	TT	CT	TT	TT	CT	CT
X3906	C/G	4	13428	+	slaf	S	NA	NA	fish	NA	CG	NN	CC	NN	CC	NN	CC	CG	CG	CC	CG	CG	CC	CC	CC	CG	CG	CC	CC	CG	CG	CG	CC	NN	NN	CC	NN	NN	NN	NN	NN	CG	CC	CC	CG	CC	NN	CG	CC
X477	A/T	4	13479	+	slaf	S	NA	NA	fish	NA	TT	NN	AT	TT	TT	AT	AT	AT	AT	AT	AT	AT	TT	TT	TT	TT	AT	TT	TT	TT	TT	AT	TT	NN	TT	AT	AT	NN	AT	AT	TT	TT	TT	TT	AT	TT	TT	AT	AT
X542	T/G	4	13683	+	slaf	S	NA	NA	fish	NA	GT	GT	GT	NN	NN	NN	GT	NN	GT	GT	TT	NN	NN	GG	GT	NN	GT	GG	GG	GG	NN	NN	GT	GT	NN	GT	GT	NN	NN	GT	NN	GT	GT	GT	TT	GG	GG	NN	NN
X3538	T/G	4	13836	+	slaf	S	NA	NA	fish	NA	GT	TT	TT	NN	NN	TT	NN	GT	GT	TT	GT	NN	TT	NN	NN	GT	GT	TT	TT	GT	GT	GT	NN	TT	NN	NN	TT	NN	NN	TT	NN	GT	TT	NN	GT	TT	NN	NN	NN
X3062	A/C	4	13836	+	slaf	S	NA	NA	fish	NA	AC	NN	NN	AA	NN	NN	NN	NN	AC	NN	NN	AC	NN	NN	AA	AC	AC	NN	AA	AC	AA	NN	NN	NN	NN	NN	NN	NN	NN	NN	NN	NN	NN	NN	AC	NN	NN	AC	NN
X2042	A/G	4	13836	+	slaf	S	NA	NA	fish	NA	AG	NN	AG	NN	NN	AG	NN	GG	NN	AG	GG	AG	NN	NN	AG	NN	NN	AA	AA	AG	AG	GG	AG	AG	NN	AG	AG	NN	NN	AG	NN	AG	AG	AG	NN	GG	NN	NN	NN
X3905	T/G	4	13938	+	slaf	S	NA	NA	fish	NA	GT	NN	GG	NN	GG	NN	GG	GT	GT	GG	GT	GT	GG	GG	GG	GT	GT	GG	GG	GT	GT	GT	GG	NN	NN	GG	NN	NN	NN	NN	NN	GT	GG	GG	GT	GG	NN	GT	GG
X5997	T/C	4	13938	+	slaf	S	NA	NA	fish	NA	CT	NN	NN	TT	NN	NN	NN	CT	CT	NN	CT	CT	NN	TT	NN	CT	CT	TT	TT	CT	CT	CT	NN	NN	TT	TT	TT	NN	NN	NN	NN	CT	TT	NN	CT	NN	TT	CT	NN
X3063	A/T	4	13938	+	slaf	S	NA	NA	fish	NA	NN	AT	AT	AT	NN	AT	AT	NN	NN	NN	NN	NN	AT	AT	AT	NN	NN	AT	AT	AA	NN	AA	AT	AT	AT	NN	AT	NN	AT	NN	AT	NN	AT	AT	AA	AT	NN	NN	AT
X3065	A/T	4	13938	+	slaf	S	NA	NA	fish	NA	NN	AT	AT	AT	NN	AT	AT	NN	NN	NN	NN	NN	AT	AT	AT	NN	NN	AT	AT	TT	NN	TT	AT	AT	AT	NN	AT	NN	AT	NN	AT	NN	AT	AT	TT	AT	NN	NN	AT
X1975	T/G	4	13938	+	slaf	S	NA	NA	fish	NA	GG	GT	GT	GT	GT	GT	GT	GG	GG	GT	GG	NN	GT	GT	GT	GG	GG	GT	GT	GG	GG	GG	GT	GT	GT	GT	GT	GT	GT	GT	GT	GG	GT	GT	GG	GT	GT	GG	GT
X3064	A/G	4	13938	+	slaf	S	NA	NA	fish	NA	NN	AG	AG	AG	NN	AG	AG	NN	NN	NN	NN	NN	AG	AG	AG	NN	NN	AG	AG	GG	NN	GG	AG	AG	AG	NN	AG	NN	AG	NN	AG	NN	AG	AG	GG	AG	NN	NN	AG
X3539	A/T	4	13938	+	slaf	S	NA	NA	fish	NA	AA	AT	AT	AT	NN	AT	AT	NN	NN	AT	AA	NN	AT	AT	NN	AA	NN	AT	AT	AA	AA	AA	AT	AT	AT	AT	AT	AT	AT	AT	AT	AA	AT	AT	AA	AT	AT	NN	AT
X4527	A/G	4	13938	+	slaf	S	NA	NA	fish	NA	GG	AG	AG	AG	AG	AG	AG	GG	GG	AG	NN	NN	AG	AG	NN	GG	NN	AG	AG	GG	GG	GG	AG	AG	NN	AG	AG	AG	NN	AG	AG	GG	AG	AG	GG	AG	NN	NN	AG
X1974	A/G	4	13938	+	slaf	S	NA	NA	fish	NA	AG	GG	GG	GG	GG	GG	GG	AG	AG	GG	AG	AG	GG	GG	GG	AG	AG	GG	GG	AG	AG	AG	GG	GG	GG	NN	NN	GG	GG	GG	NN	AG	GG	GG	AG	GG	NN	AG	GG
X4876	A/G	4	13938	+	slaf	S	NA	NA	fish	NA	AG	NN	AA	AA	NN	NN	NN	AG	AG	NN	AG	AG	NN	NN	NN	AG	AG	NN	NN	AG	AG	AG	NN	NN	NN	AA	AA	NN	NN	AA	NN	AG	NN	NN	AG	NN	AA	NN	NN
X2908	A/C	4	13989	+	slaf	S	NA	NA	fish	NA	AC	AA	NN	NN	NN	NN	NN	AC	AC	NN	AC	AC	NN	NN	NN	AC	AC	AA	AA	AC	AC	AC	NN	AA	NN	NN	NN	NN	NN	NN	NN	NN	AA	AA	AC	NN	NN	AC	NN
X2907	T/G	4	13989	+	slaf	S	NA	NA	fish	NA	GT	TT	NN	NN	NN	NN	NN	GT	GT	NN	GT	GT	NN	NN	NN	GT	GT	NN	TT	GT	GT	GT	NN	TT	NN	NN	TT	NN	NN	NN	TT	NN	TT	TT	GT	NN	NN	GT	NN
X2041	C/G	4	13989	+	slaf	S	NA	NA	fish	NA	CG	NN	GG	CG	CG	GG	CG	GG	CG	NN	GG	NN	CG	CG	CG	CG	NN	CG	CG	GG	NN	GG	CG	CG	CG	GG	NN	CG	NN	NN	CG	CG	CG	CG	GG	GG	CG	NN	NN
X2906	A/G	4	14193	+	slaf	S	NA	NA	fish	NA	AG	AA	NN	NN	NN	NN	NN	AG	AG	NN	AG	AG	NN	NN	NN	AG	AG	AA	AA	AG	AG	AG	NN	AA	NN	AA	AA	NN	NN	NN	AA	NN	AA	AA	AG	NN	NN	AG	NN
X849	T/C	4	14449	+	slaf	S	NA	NA	fish	NA	CT	TT	TT	CT	CT	TT	CT	TT	CT	TT	TT	TT	CT	CT	CT	CT	TT	TT	CT	TT	CT	TT	CT	CT	CT	TT	TT	NN	CT	TT	CT	CT	CT	CT	NN	TT	CT	CT	TT
X848	A/T	4	14449	+	slaf	S	NA	NA	fish	NA	AT	TT	TT	AT	AT	TT	AT	TT	AT	TT	TT	TT	AT	AT	AT	AT	TT	TT	AT	TT	AT	TT	AT	AT	AT	TT	TT	NN	AT	TT	AT	AT	AT	AT	NN	TT	AT	AT	TT
X5065	A/G	4	14500	+	slaf	S	NA	NA	fish	NA	NN	AG	AG	GG	GG	AG	GG	AG	GG	AG	AG	AG	GG	GG	GG	GG	AG	AG	GG	AG	GG	AG	GG	GG	NN	AG	AG	AG	NN	AG	GG	GG	GG	GG	AG	AG	GG	GG	AG
X5064	A/C	4	14551	+	slaf	S	NA	NA	fish	NA	NN	AC	AC	AC	AA	AC	AA	CC	AC	AC	CC	AC	AC	AC	NN	AC	CC	AC	AA	AC	AC	CC	NN	AC	NN	AC	AC	AC	AC	CC	AA	AC	AC	AC	CC	CC	AA	AC	NN
X5063	T/C	4	14551	+	slaf	S	NA	NA	fish	NA	NN	CT	CT	CT	CC	CT	CC	TT	CT	CT	TT	CT	CT	CT	NN	CT	TT	CT	CC	CT	CT	TT	NN	CT	NN	CT	CT	CT	CT	TT	CC	CT	CT	CT	TT	TT	CC	CT	NN
X2734	A/T	4	14602	+	slaf	S	NA	NA	fish	NA	AT	AT	AT	TT	TT	AT	TT	AA	AT	AT	AA	AT	AT	AT	AT	AT	AT	AT	TT	AT	AT	AA	AT	AT	TT	AT	AT	AT	AT	AT	TT	TT	AT	NN	AA	AA	TT	AT	AA
X2733	A/T	4	14602	+	slaf	S	NA	NA	fish	NA	AT	AT	AT	AA	AA	AT	AA	TT	AT	AT	TT	AT	AT	AT	AT	AT	AT	AT	AA	AT	AT	TT	AT	AT	AA	AT	AT	AT	AT	AT	AA	AA	AT	NN	TT	TT	AA	AT	TT
X6388	T/C	4	14602	+	slaf	S	NA	NA	fish	NA	CT	CT	CT	CT	NN	CT	NN	NN	CT	NN	TT	CT	NN	CT	NN	CT	NN	CT	CC	CT	CT	TT	CT	NN	CC	CT	CT	CT	CT	NN	CC	CT	CT	CT	NN	TT	CC	CT	TT
X6390	T/C	4	14602	+	slaf	S	NA	NA	fish	NA	CT	CT	CT	CT	NN	CT	NN	NN	CT	NN	CC	CT	NN	NN	NN	CT	NN	CT	TT	CT	CT	CC	CT	NN	TT	CT	CT	CT	CT	NN	TT	CT	CT	CT	NN	NN	TT	CT	CC
X3837	T/C	4	14755	+	slaf	S	NA	NA	fish	NA	CT	CC	NN	CT	CC	CC	NN	CT	CT	CT	CT	NN	CC	CC	NN	CT	CT	CC	NN	CT	CT	CT	CC	CT	CC	CC	CC	NN	CC	CC	CC	NN	CC	NN	CT	CC	NN	CT	CT
X3838	A/G	4	14755	+	slaf	S	NA	NA	fish	NA	AG	GG	NN	AG	GG	GG	NN	AG	AG	AG	AG	NN	GG	GG	NN	AG	AG	GG	GG	AG	AG	AG	GG	AG	GG	GG	GG	NN	GG	GG	GG	NN	GG	NN	AG	GG	NN	AG	AG
X4376	A/T	4	14806	+	slaf	S	NA	NA	fish	NA	AT	NN	NN	AT	AT	NN	AT	NN	AT	NN	AA	NN	AT	AT	AT	AT	AA	NN	AT	NN	AT	AA	AT	AT	AT	AA	AA	NN	AT	NN	AT	NN	AT	AT	AA	AA	AT	AT	AA
X4375	A/G	4	14806	+	slaf	S	NA	NA	fish	NA	AG	NN	NN	AG	AG	NN	AG	NN	AG	GG	GG	NN	AG	AG	AG	AG	GG	NN	AG	NN	NN	GG	AG	AG	AG	GG	GG	NN	AG	NN	AG	NN	AG	AG	GG	GG	AG	AG	GG
X1582	A/G	4	14959	+	slaf	S	NA	NA	fish	NA	AG	AA	AG	AG	AA	AA	AG	AG	AG	AG	AG	NN	NN	AG	AA	AG	AG	NN	AA	AA	AG	AA	NN	AG	NN	AA	AA	NN	AA	NN	AA	AA	AA	NN	AG	AA	NN	AG	AG
X4794	A/C	4	14959	+	slaf	S	NA	NA	fish	NA	AC	CC	AC	AC	CC	CC	AC	AC	AC	AC	AC	NN	NN	AC	CC	AC	AC	CC	CC	CC	AC	CC	NN	AC	CC	CC	CC	NN	NN	CC	CC	NN	CC	NN	AC	CC	CC	AC	AC
X1584	C/G	4	14959	+	slaf	S	NA	NA	fish	NA	CG	GG	CG	CG	GG	NN	CG	CG	CG	CG	CG	NN	NN	CG	GG	CG	CG	NN	GG	GG	CG	GG	NN	CG	NN	GG	GG	NN	NN	GG	GG	NN	GG	NN	CG	GG	NN	CG	CG
X5070	A/T	4	14959	+	slaf	S	NA	NA	fish	NA	AT	NN	AT	AT	NN	AA	AT	AT	AT	AT	AT	AA	NN	AT	NN	AT	AT	AA	AA	AA	AT	AA	AA	AT	AA	AA	AA	NN	NN	AA	AA	NN	AA	NN	AT	AA	AA	AT	AT
X1585	A/G	4	14959	+	slaf	S	NA	NA	fish	NA	AG	GG	AG	AG	GG	NN	AG	AG	AG	AG	AG	NN	NN	AG	GG	AG	AG	NN	GG	GG	AG	GG	NN	AG	NN	GG	GG	NN	NN	GG	GG	GG	GG	NN	AG	GG	NN	AG	AG
X5071	A/C	4	14959	+	slaf	S	NA	NA	fish	NA	AC	NN	AC	AC	NN	AA	AC	AC	AC	AC	AC	AA	NN	AC	NN	AC	AC	AA	AA	AA	AC	AA	AA	AC	AA	AA	AA	NN	NN	AA	AA	NN	AA	NN	AC	AA	AA	AC	AC
X5068	A/G	4	14959	+	slaf	S	NA	NA	fish	NA	AG	NN	AG	AG	NN	AA	AG	AG	AG	AG	AG	AA	NN	AG	NN	AG	AG	AA	AA	AA	AG	AA	NN	AG	AA	NN	AA	NN	NN	AA	AA	NN	AA	NN	AG	AA	AA	AG	AG
X5069	A/G	4	14959	+	slaf	S	NA	NA	fish	NA	AG	NN	AG	AG	NN	AA	AG	AG	AG	AG	AG	AA	NN	AG	NN	AG	AG	AA	AA	AA	AG	AA	AA	AG	AA	AA	AA	NN	NN	AA	AA	NN	AA	NN	AG	AA	AA	AG	AG
X5072	A/G	4	14959	+	slaf	S	NA	NA	fish	NA	AG	NN	AG	AG	NN	GG	AG	AG	AG	AG	AG	GG	NN	AG	NN	AG	AG	GG	GG	GG	AG	GG	GG	AG	GG	GG	GG	NN	NN	GG	GG	NN	GG	NN	AG	GG	GG	AG	AG
X4793	A/T	4	14959	+	slaf	S	NA	NA	fish	NA	AT	AA	AT	AT	AA	AA	AT	AT	AT	AT	AT	NN	NN	AT	AA	AT	AT	AA	AA	AA	AT	AA	NN	AT	AA	AA	AA	NN	NN	AA	AA	NN	AA	NN	AT	AA	AA	AT	AT
X5073	A/G	4	14959	+	slaf	S	NA	NA	fish	NA	AG	NN	AG	AG	NN	AA	AG	AG	AG	AG	AG	AA	NN	AG	NN	AG	AG	AA	AA	AA	AG	AA	AA	AG	AA	AA	AA	NN	NN	AA	AA	NN	AA	NN	AG	AA	AA	AG	AG
X182	T/C	4	15010	+	slaf	S	NA	NA	fish	NA	NN	CT	CC	CC	CT	CT	NN	NN	NN	NN	CC	CT	CT	CT	NN	NN	NN	CT	CT	NN	NN	CT	CT	NN	CT	CT	CT	CT	NN	CT	CT	CT	CT	NN	CC	CT	CT	NN	NN
X5066	T/C	4	15112	+	slaf	S	NA	NA	fish	NA	CT	CC	CC	CT	CC	CC	CC	CT	CT	CC	CT	CC	CT	CT	NN	CT	CT	CC	CC	CC	CT	CT	NN	CT	NN	CC	CC	CC	CT	CT	CC	CT	CT	CT	CT	NN	CC	CT	CT
X1736	A/C	4	15265	+	slaf	S	NA	NA	fish	NA	AA	NN	NN	AC	NN	NN	NN	AA	AC	NN	AA	NN	AA	AC	NN	AC	AA	AA	AC	NN	AC	NN	NN	AC	NN	AA	NN	NN	AC	AA	NN	AC	AC	AC	CC	AA	NN	NN	AA
X6438	A/G	4	15829	+	slaf	S	NA	NA	fish	NA	AG	AA	AA	AA	AA	AG	NN	NN	AA	AA	AG	NN	AA	AG	AA	AG	AG	NN	AA	AG	AG	AG	AG	AG	AA	AA	AA	NN	AG	AG	NN	AG	AA	AA	AG	NN	AA	AG	AG
X5532	A/G	4	15880	+	slaf	S	NA	NA	fish	NA	AA	AG	AG	AG	AG	AA	AG	AA	AG	AG	AA	AA	AG	AA	AG	AG	AG	AA	AG	AA	AA	AA	AA	AA	AA	AG	AA	AG	AA	AA	AA	AA	AA	AG	AA	AG	AG	NN	AA
X2096	T/C	4	15880	+	slaf	S	NA	NA	fish	NA	CC	CT	CT	CT	CT	CC	CT	CC	CT	CT	CC	CC	CT	CC	CT	CT	CT	CC	CT	CC	CC	CC	CC	CC	CC	CT	CC	CT	CC	CC	CC	CC	CC	CT	CC	CT	CT	CC	CC
X2097	T/C	4	15880	+	slaf	S	NA	NA	fish	NA	CC	CT	CT	CT	CT	CC	CT	CC	CT	CT	CC	CC	CT	CC	CT	CT	CT	CC	CT	CC	CC	CC	CC	CC	CC	CT	CC	CT	CC	CC	CC	CC	CC	CT	CC	CT	CT	CC	CC
X6170	A/G	4	15931	+	slaf	S	NA	NA	fish	NA	NN	AG	AG	AG	AG	GG	NN	NN	AG	AG	GG	GG	AG	GG	AG	NN	AG	GG	AG	GG	GG	GG	GG	GG	NN	AG	GG	AG	NN	GG	NN	GG	AG	AG	GG	GG	AG	NN	NN
X2431	T/C	4	15931	+	slaf	S	NA	NA	fish	NA	NN	NN	CT	NN	TT	NN	NN	NN	NN	NN	CT	NN	NN	CT	NN	CT	NN	CC	TT	CT	NN	CT	CT	CC	NN	TT	NN	NN	CT	CT	NN	CT	NN	CT	CT	CT	NN	CT	CT
X6169	A/G	4	15931	+	slaf	S	NA	NA	fish	NA	AA	AG	AG	AG	AG	AA	NN	NN	AG	AG	AA	AA	AG	AA	AG	NN	AG	AA	AG	AA	AA	AA	AA	AA	NN	AG	AA	AG	NN	AA	NN	AA	AG	AG	AA	AA	AG	NN	NN
X6173	A/G	4	15982	+	slaf	S	NA	NA	fish	NA	AG	NN	AA	AA	NN	AA	NN	AG	AA	AA	AG	AG	NN	AG	NN	AG	AA	AG	AA	AG	AG	AG	AG	AG	NN	AA	AG	NN	AG	AG	AG	AG	NN	NN	AG	AG	AA	NN	NN
X6167	C/G	4	15982	+	slaf	S	NA	NA	fish	NA	CG	NN	CC	CC	CC	CC	NN	CG	CC	CC	CG	CG	NN	CG	NN	CG	CC	CG	CC	CG	CG	CG	CG	CG	NN	CC	CG	NN	CG	CG	CG	CG	CC	NN	CG	CG	CC	NN	NN
X5086	A/G	4	15982	+	slaf	S	NA	NA	fish	NA	AA	AG	AG	AG	AG	NN	AG	NN	NN	AG	NN	NN	AG	NN	AG	AA	AG	AA	AG	AA	NN	NN	NN	NN	NN	NN	NN	NN	NN	NN	AA	NN	AG	AG	AA	AA	AG	AA	NN
X3000	T/C	4	15982	+	slaf	S	NA	NA	fish	NA	NN	CT	CT	NN	CT	NN	CT	CT	CT	CT	CC	NN	NN	NN	CT	CC	NN	NN	NN	CC	NN	CC	CC	NN	NN	CT	CC	CT	NN	CC	CC	NN	NN	CT	CC	CC	NN	NN	NN
X3621	T/G	4	16084	+	slaf	S	NA	NA	fish	NA	NN	GG	NN	GG	NN	NN	GT	NN	NN	GG	TT	NN	NN	GT	GT	GT	NN	TT	GG	GT	GT	NN	GT	TT	NN	GG	GT	NN	NN	NN	GT	TT	GG	GT	GT	GT	NN	GT	NN
X3623	T/C	4	16135	+	slaf	S	NA	NA	fish	NA	CT	TT	NN	TT	TT	CT	TT	TT	TT	TT	CT	CT	TT	CT	TT	CT	CT	CT	TT	CT	TT	CT	CT	CT	TT	TT	CT	TT	CT	CT	TT	CT	TT	NN	CT	CT	TT	CT	CT
X2083	T/C	4	16135	+	slaf	S	NA	NA	fish	NA	CT	TT	TT	TT	TT	CT	TT	TT	TT	TT	CT	CT	TT	CT	TT	CT	CT	CT	TT	CT	TT	CT	CT	CT	TT	TT	CT	TT	CT	CT	TT	CT	TT	TT	CT	CT	TT	CT	CT
X3680	T/C	4	16135	+	slaf	S	NA	NA	fish	NA	CT	CC	CC	CC	CC	CT	NN	CC	CC	CC	CT	CT	CC	CT	CC	CT	CT	CT	CC	CT	NN	CT	CT	CT	NN	NN	CT	NN	CT	CT	NN	CT	CC	NN	CT	CT	CC	CT	CT
X4096	C/G	4	16135	+	slaf	S	NA	NA	fish	NA	CG	GG	GG	NN	NN	CG	NN	NN	NN	NN	CG	CG	NN	CG	NN	CG	CG	CG	NN	CG	GG	CG	NN	CG	NN	NN	CG	NN	CG	CG	NN	CG	GG	NN	CG	CG	GG	CG	CG
X2084	T/G	4	16135	+	slaf	S	NA	NA	fish	NA	TT	GT	GT	GT	GT	TT	GT	GT	GT	GT	TT	TT	GT	TT	GT	TT	TT	TT	GT	TT	GT	TT	TT	TT	GT	GT	TT	GT	TT	TT	GT	TT	GT	GT	TT	TT	GT	NN	TT
X2650	A/G	4	16135	+	slaf	S	NA	NA	fish	NA	AG	NN	AA	AA	NN	AG	NN	AA	AA	NN	AG	AG	NN	AG	AA	AG	AG	AG	AA	AG	NN	AG	AG	AG	NN	AA	AG	NN	NN	AG	NN	AG	NN	NN	NN	AG	NN	NN	NN
X4052	A/C/G	4	16135	+	slaf	S	NA	NA	fish	NA	AC	AG	AG	AG	AG	AC	AG	AG	AG	AG	AC	AC	AG	AC	AG	AC	AC	AC	AG	AC	AG	AC	AC	AC	AG	AG	AC	AG	AC	AC	AG	AC	AG	NN	AC	AC	AG	AC	AC
X4050	T/C	4	16135	+	slaf	S	NA	NA	fish	NA	NN	CT	CT	CT	CT	CC	CT	CT	CT	CT	CC	NN	CT	CC	CT	CC	CC	CC	CT	CC	CT	CC	CC	CC	CT	NN	CC	CT	CC	CC	CT	CC	CT	NN	CC	CC	CT	NN	CC
X2086	A/G	4	16135	+	slaf	S	NA	NA	fish	NA	GG	AG	AG	AG	AG	GG	AG	AG	AG	AG	GG	GG	AG	GG	AG	GG	GG	GG	AG	GG	AG	GG	GG	GG	AG	AG	GG	AG	GG	GG	AG	GG	AG	AG	GG	GG	AG	NN	GG
X2085	T/G	4	16135	+	slaf	S	NA	NA	fish	NA	GG	GT	GT	GT	GT	GG	GT	GT	GT	GT	GG	GG	GT	GG	GT	GG	GG	GG	GT	GG	GT	GG	GG	GG	GT	GT	GG	GT	GG	GG	GT	GG	GT	GT	GG	GG	GT	NN	GG
X2082	A/G	4	16135	+	slaf	S	NA	NA	fish	NA	AA	AG	AG	AG	AG	AA	AG	AG	AG	AG	AA	AA	AG	AA	AG	AA	AA	AA	AG	AA	AG	AA	AA	AA	AG	AG	AA	AG	AA	AA	AG	AA	AG	AG	AA	AA	AG	NN	AA
X3001	C/G	4	16135	+	slaf	S	NA	NA	fish	NA	CG	GG	NN	NN	NN	CG	GG	NN	GG	GG	CG	CG	NN	CG	GG	CG	CG	CG	GG	CG	NN	NN	NN	CG	NN	GG	CG	NN	CG	CG	CG	CG	GG	NN	CG	CG	GG	NN	NN
X384	T/C	4	16186	+	slaf	S	NA	NA	fish	NA	NN	CT	CT	CT	CT	NN	CT	CT	CT	CT	CC	NN	CT	CC	NN	NN	NN	NN	CT	NN	NN	NN	NN	CC	NN	CT	CC	NN	NN	NN	NN	NN	CT	NN	NN	CC	CT	NN	NN
X2539	A/G	4	16288	+	slaf	S	NA	NA	fish	NA	GG	AG	AG	AG	AG	AG	AG	AG	AG	AG	GG	NN	AG	AG	AG	NN	GG	GG	AG	GG	AG	GG	GG	GG	AG	AG	GG	GG	GG	GG	AG	NN	AG	AG	GG	GG	NN	NN	NN
X5109	A/G	4	16288	+	slaf	S	NA	NA	fish	NA	AG	AA	NN	AA	NN	AG	AA	NN	NN	NN	AG	AG	AG	AA	AA	AA	AG	AG	AA	AG	NN	AG	AG	NN	AG	AG	AG	AG	NN	AG	AA	NN	AA	AA	AA	AG	AA	NN	AG
X2540	A/G	4	16288	+	slaf	S	NA	NA	fish	NA	GG	AG	AG	AG	AG	AG	AG	AG	AG	AG	GG	NN	AG	AG	AG	NN	GG	GG	AG	GG	AG	GG	GG	GG	AG	AG	GG	GG	GG	GG	AG	NN	AG	AG	GG	GG	NN	NN	NN
X1708	A/C	4	16390	+	slaf	S	NA	NA	fish	NA	CC	NN	AC	AC	AC	AC	AC	AC	AC	AC	CC	CC	AC	AC	CC	CC	CC	CC	AC	CC	AC	CC	CC	AC	AC	AC	CC	CC	CC	CC	AC	CC	AC	AC	CC	CC	AC	CC	CC
X1093	C/G	4	16390	+	slaf	S	NA	NA	fish	NA	CG	CC	CG	NN	CC	NN	NN	CG	NN	NN	CG	CG	CG	CC	CC	NN	CG	CG	CC	CG	NN	CG	CG	CC	CG	CG	CG	CG	NN	CG	NN	NN	NN	NN	CC	CG	CC	NN	CG
X4635	A/G	4	16645	+	slaf	S	NA	NA	fish	NA	AA	AG	AG	AG	AG	AG	AG	AG	AG	AG	AA	NN	AG	AG	AA	AA	NN	AA	AG	NN	AG	AA	NN	AG	NN	AG	AA	NN	NN	NN	AG	NN	AG	AG	AA	AA	AG	AA	NN
X4634	A/T	4	16645	+	slaf	S	NA	NA	fish	NA	TT	AT	AT	AT	AT	AT	AT	AT	AT	NN	TT	NN	AT	AT	TT	TT	NN	TT	AT	NN	AT	TT	NN	AT	AT	AT	TT	NN	NN	NN	AT	NN	AT	AT	TT	TT	AT	TT	NN
X2026	A/T	4	16645	+	slaf	S	NA	NA	fish	NA	TT	AT	NN	AT	AT	AT	AT	NN	NN	AT	TT	TT	AT	AT	TT	TT	TT	TT	AT	TT	AT	TT	TT	AT	AT	AT	TT	TT	TT	TT	NN	TT	NN	AT	TT	TT	AT	TT	TT
X2027	A/C	4	16645	+	slaf	S	NA	NA	fish	NA	AA	AC	NN	AC	AC	AC	AC	NN	NN	AC	AA	AA	AC	AC	AA	AA	AA	AA	AC	AA	AC	AA	AA	AC	AC	AC	AA	AA	AA	AA	NN	AA	NN	AC	AA	AA	AC	AA	AA
X2107	T/C	4	16645	+	slaf	S	NA	NA	fish	NA	TT	CT	CT	CT	CT	CT	CT	CT	CT	CT	TT	TT	CT	CT	TT	TT	TT	TT	CT	TT	CT	TT	TT	CT	CT	CT	TT	NN	TT	TT	CT	TT	CT	CT	TT	TT	CT	TT	TT
X2980	A/C	4	16696	+	slaf	S	NA	NA	fish	NA	AC	AC	AC	AC	NN	AA	NN	AC	AC	NN	NN	NN	AC	AC	AA	AC	AA	AA	AC	NN	NN	AA	AC	NN	AC	AC	AC	AC	NN	AC	NN	NN	AC	NN	AC	AA	AC	NN	AC
X1588	A/G	4	16747	+	slaf	S	NA	NA	fish	NA	GG	AG	AG	AG	AG	AG	AG	AG	AG	AG	GG	GG	AG	AG	GG	GG	GG	GG	AG	GG	AG	GG	NN	AG	AG	AG	GG	NN	GG	GG	AG	GG	AG	AG	GG	GG	AG	NN	NN
X1586	A/G	4	16747	+	slaf	S	NA	NA	fish	NA	AA	AG	AG	AG	AG	AG	AG	AG	AG	AG	AA	AA	AG	AG	AA	AA	NN	AA	AG	AA	AG	AA	NN	AG	AG	AG	AA	NN	AA	AA	AG	AA	AG	AG	AA	AA	AG	NN	NN
X5574	A/G	4	16747	+	slaf	S	NA	NA	fish	NA	NN	AG	AG	AG	AG	AA	AG	AG	AG	AG	NN	NN	AG	NN	AA	NN	NN	AA	AG	AA	AG	AA	AA	AG	NN	AG	AA	NN	NN	AA	AG	NN	AG	AG	AA	AA	AG	AA	NN
X6571	T/C	4	16798	+	slaf	S	NA	NA	fish	NA	NN	NN	NN	NN	NN	NN	CT	NN	NN	NN	NN	NN	NN	CT	NN	CT	NN	NN	NN	NN	CT	CT	CT	NN	NN	NN	CT	NN	TT	CT	CT	NN	NN	NN	CT	CT	NN	CT	NN
X1587	C/G	4	16798	+	slaf	S	NA	NA	fish	NA	GG	NN	GG	GG	NN	CG	CG	NN	GG	NN	CG	CG	GG	GG	CG	GG	CG	CG	GG	GG	CG	GG	NN	CG	NN	GG	GG	NN	CG	GG	CG	CG	GG	NN	GG	GG	GG	NN	NN
X2489	T/C	4	16798	+	slaf	S	NA	NA	fish	NA	CT	TT	NN	NN	TT	CT	CT	TT	TT	NN	CC	CC	TT	TT	CC	CT	CC	CC	TT	CT	NN	CT	CT	NN	NN	NN	CT	CT	CC	CT	CT	CC	TT	NN	CT	CT	NN	CT	CT
X2079	A/G	4	16849	+	slaf	S	NA	NA	fish	NA	AG	NN	AA	NN	NN	NN	NN	NN	NN	NN	AG	AG	NN	AA	AG	AG	AG	AG	AA	AG	AA	AG	AG	AA	NN	AA	AG	AG	AG	AG	NN	AG	AA	AA	AG	AG	AA	AG	AG
X602	A/T	4	16849	+	slaf	S	NA	NA	fish	NA	TT	NN	NN	NN	TT	AT	AT	NN	TT	NN	AT	NN	TT	NN	AT	NN	AT	AT	TT	NN	NN	NN	NN	AT	NN	TT	TT	NN	NN	TT	NN	AT	TT	AT	TT	AT	TT	NN	NN
X3523	T/C	4	16849	+	slaf	S	NA	NA	fish	NA	CC	NN	CC	CC	CC	CT	CT	CC	CC	CC	CT	CT	CC	NN	CT	CC	CT	CT	CC	CC	CT	CC	CC	CT	NN	NN	CC	NN	CT	NN	NN	NN	NN	CT	CC	CT	CC	CC	CC
X4011	A/G	4	16849	+	slaf	S	NA	NA	fish	NA	AG	AG	AG	AG	AG	NN	NN	NN	AG	AG	NN	NN	AG	AG	NN	AG	NN	NN	AG	AG	NN	AG	AG	NN	AG	AG	AG	AG	NN	AG	AG	NN	AG	NN	AG	NN	AG	NN	AG
X3522	A/G	4	16849	+	slaf	S	NA	NA	fish	NA	GG	AG	NN	AG	NN	AG	AG	NN	AG	AG	NN	GG	AG	AG	GG	GG	GG	GG	AG	GG	AG	GG	GG	AG	NN	NN	GG	NN	NN	NN	NN	NN	NN	AG	GG	GG	AG	GG	GG
X3521	T/C	4	16849	+	slaf	S	NA	NA	fish	NA	NN	NN	CC	CC	CC	NN	CC	CC	CC	CC	CT	CT	CC	NN	CT	NN	CT	CT	CC	CT	CC	CT	CT	NN	NN	NN	CT	CT	CT	CT	NN	NN	NN	CC	CT	CT	CC	CT	CT
X2982	A/C	4	17054	+	slaf	S	NA	NA	fish	NA	AC	CC	CC	CC	NN	AC	AC	NN	NN	NN	AC	NN	CC	CC	NN	AC	NN	AA	CC	NN	AC	NN	AC	AC	CC	CC	AC	AC	NN	AC	CC	NN	CC	AC	AC	AA	NN	AC	AC
X2979	C/G	4	17207	+	slaf	S	NA	NA	fish	NA	CG	CG	CG	CG	NN	CC	NN	CG	CG	NN	CC	NN	CG	CG	CC	CG	CC	CC	CG	NN	NN	CC	CG	NN	CG	CG	CG	CG	NN	CG	NN	NN	CG	NN	CG	CC	CG	NN	CG
X4053	T/C	4	17207	+	slaf	S	NA	NA	fish	NA	CC	CC	CC	CC	CC	CC	CT	CC	CC	CC	CT	CT	CT	CC	CT	CC	CC	CT	CC	CC	CT	CC	CC	CT	CC	CC	CC	NN	CT	CC	CC	CT	CC	CC	CC	CT	CC	CC	CC
X6367	T/C	4	17207	+	slaf	S	NA	NA	fish	NA	CT	CC	CT	CC	CC	CT	CT	CC	CC	CC	CC	CT	CC	CC	CC	CC	CT	CT	CT	CC	CC	CC	CT	CT	CC	CC	CC	CC	CC	CC	CT	CC	CC	CT	CT	CC	CC	CC	CC
X979	T/C	4	17207	+	slaf	S	NA	NA	fish	NA	NN	NN	NN	CC	NN	NN	NN	CT	NN	CC	CC	NN	CT	CC	CT	CT	NN	CT	CC	CT	NN	CT	NN	CC	NN	CC	CT	CT	CC	CT	CC	CT	NN	NN	CT	CT	NN	CT	CT
X977	T/C	4	17207	+	slaf	S	NA	NA	fish	NA	NN	NN	NN	TT	NN	NN	CT	CT	NN	TT	CT	NN	CT	TT	NN	CT	NN	CC	TT	CT	CT	CT	NN	CT	NN	TT	CT	CT	CT	CT	NN	NN	NN	NN	CT	CC	NN	CT	CT
X2094	T/G	4	17207	+	slaf	S	NA	NA	fish	NA	TT	TT	TT	GT	GT	TT	NN	GT	GT	GT	GT	TT	GT	GT	GT	GT	NN	TT	TT	GT	GT	GT	TT	TT	GT	GT	GT	GT	GT	GT	TT	GT	GT	TT	TT	GT	GT	GT	GT
X1845	T/C	4	17207	+	slaf	S	NA	NA	fish	NA	NN	NN	CT	CT	CT	NN	NN	CT	NN	CT	NN	NN	NN	NN	NN	NN	NN	CC	NN	TT	NN	NN	NN	NN	NN	TT	CT	CT	TT	CT	NN	CC	NN	NN	CT	NN	NN	NN	CT
X978	A/G	4	17207	+	slaf	S	NA	NA	fish	NA	AG	AG	AA	AG	AG	AG	AG	NN	AG	AG	AG	NN	NN	AG	AA	NN	AA	AA	AG	AA	AG	NN	NN	AG	AG	AG	AA	NN	AG	AA	AG	NN	AG	AG	AA	AA	AG	NN	NN
X1781	A/T	4	17207	+	slaf	S	NA	NA	fish	NA	NN	AT	AT	AT	AT	AT	AT	AT	AT	AT	AT	TT	AT	AT	NN	NN	AT	TT	AT	TT	AT	TT	TT	AT	AT	AT	TT	TT	TT	NN	AT	TT	AT	AT	TT	TT	AT	TT	TT
X991	C/G	4	17207	+	slaf	S	NA	NA	fish	NA	CG	CG	CG	CG	CG	CG	GG	CG	CG	CG	GG	GG	GG	CG	GG	CG	CG	GG	CG	CG	GG	CG	CG	GG	CG	CG	CG	CG	GG	CG	CG	GG	CG	CG	CG	GG	CG	CG	CG
X6172	A/G	4	17207	+	slaf	S	NA	NA	fish	NA	GG	AG	GG	AG	AG	GG	NN	AG	AG	AG	AG	GG	AG	AG	AG	AG	GG	GG	GG	AG	AG	AG	AG	GG	AG	AG	AG	AG	AG	AG	NN	AG	AG	NN	AG	AG	AG	AG	AG
X4953	T/G	4	17207	+	slaf	S	NA	NA	fish	NA	TT	TT	NN	GT	NN	GT	TT	TT	NN	TT	GT	NN	NN	NN	NN	GT	NN	GT	GT	GT	NN	GG	GT	TT	GG	TT	GT	NN	NN	TT	NN	GT	GG	TT	GT	GG	TT	NN	GT
X4711	A/T	4	17258	+	slaf	S	NA	NA	fish	NA	AT	AT	AT	AT	NN	AT	TT	AT	AT	AT	TT	TT	TT	AT	TT	AT	AT	TT	AT	AT	TT	AT	AT	TT	NN	AT	AT	AT	AT	AT	AT	TT	TT	AT	AT	TT	AT	AT	AT
X6168	C/G	4	17258	+	slaf	S	NA	NA	fish	NA	NN	CG	CC	CG	CG	NN	NN	CG	CG	CG	CG	CC	CG	CG	CG	CG	CC	CC	CC	CG	CG	CG	CG	CC	CG	CG	CG	CG	CG	CG	NN	CG	CG	NN	CG	CG	CG	CG	CG
X6171	A/G	4	17258	+	slaf	S	NA	NA	fish	NA	GG	AG	GG	AG	AG	NN	NN	AG	AG	AG	AG	GG	AG	AG	AG	AG	GG	GG	GG	AG	AG	AG	AG	GG	AG	AG	AG	AG	AG	AG	NN	AG	AG	NN	AG	AG	AG	AG	AG
X5533	A/G	4	17258	+	slaf	S	NA	NA	fish	NA	AG	AG	AG	GG	GG	AG	NN	GG	GG	GG	GG	AG	GG	GG	GG	GG	AG	AG	AG	GG	GG	GG	AG	AG	GG	GG	GG	GG	GG	GG	AG	GG	GG	AG	AG	GG	GG	NN	GG
X302	A/G	4	17258	+	slaf	S	NA	NA	fish	NA	NN	NN	AG	NN	AG	GG	NN	NN	AG	NN	GG	NN	AG	AG	AG	AG	AG	AG	NN	AG	NN	AG	NN	NN	AG	NN	NN	NN	AG	NN	AG	NN	AG	NN	AG	AG	NN	NN	AG
X2095	T/C	4	17258	+	slaf	S	NA	NA	fish	NA	CC	CC	CC	CT	CT	CC	NN	CT	CT	CT	CT	CC	CT	CT	CT	CT	NN	CC	CC	CT	CT	CT	CC	CC	CT	CT	CT	CT	CT	CT	CC	CT	CT	CC	CC	CT	CT	CT	CT
X1034	T/C	4	17309	+	slaf	S	NA	NA	fish	NA	CT	CT	CT	CT	TT	NN	CT	CT	NN	CT	CT	CC	CT	CT	CT	TT	CT	TT	TT	TT	CT	NN	NN	CT	CT	CT	CC	NN	NN	CT	NN	CC	TT	NN	CT	CT	CT	NN	TT
X993	T/G	4	17360	+	slaf	S	NA	NA	fish	NA	GG	GG	GT	GG	GG	GG	GG	GT	GG	GG	GG	GT	GT	GG	GT	GT	GT	GT	GG	GT	GG	GG	GG	GG	GG	GG	GT	GT	GG	GT	GG	GT	GG	GG	GT	GT	GG	GG	GT
X3605	T/C	4	17360	+	slaf	S	NA	NA	fish	NA	CT	CT	CC	CT	CT	CT	CT	CC	CT	CT	CT	CC	CC	CT	CC	CC	CC	CC	CT	CC	CT	CT	CT	CT	CT	CT	CC	CC	CT	CC	CT	CC	CT	CT	CC	CC	CT	CT	CC
X6773	A/C	4	17360	+	slaf	S	NA	NA	fish	NA	AC	AC	AA	NN	AA	AC	AC	AA	AC	AA	AC	NN	NN	AC	NN	AA	AA	NN	NN	AC	NN	AC	AC	AC	NN	AA	AA	NN	AC	AA	NN	NN	AC	NN	AA	NN	AA	AC	AA
X4054	T/C	4	17360	+	slaf	S	NA	NA	fish	NA	CT	CT	CC	CT	CT	CT	CT	CC	CT	CT	CT	CC	NN	CT	CC	CC	CC	CC	CT	CC	CT	CT	CT	CT	CT	CT	CC	NN	CT	CC	CT	CC	CT	CT	CC	CC	CT	CT	CC
X1679	A/G	4	17360	+	slaf	S	NA	NA	fish	NA	AA	AA	AA	AG	GG	AG	GG	GG	AG	GG	AG	NN	AG	AG	AG	AA	NN	AA	AG	GG	AG	AA	GG	GG	AG	AG	AG	GG	AG	AA	AG	AG	GG	AA	GG	AA	GG	NN	GG
X992	T/G	4	17360	+	slaf	S	NA	NA	fish	NA	GG	GG	GT	GG	GG	GG	GG	GT	GG	GG	GG	GT	GT	GG	GT	GT	GT	GT	GG	GT	GG	GG	GG	GG	GG	GG	GT	GT	GG	GT	GG	GT	GG	GG	GT	GT	GG	GG	GT
X2934	A/G	4	17360	+	slaf	S	NA	NA	fish	NA	AG	AG	NN	NN	NN	AG	AG	NN	AG	NN	AG	NN	NN	AG	NN	NN	AG	NN	AG	AG	AG	AG	NN	AG	GG	AG	GG	NN	NN	NN	AG	GG	AG	AG	NN	NN	NN	AG	NN
X3871	A/G	4	17360	+	slaf	S	NA	NA	fish	NA	AG	AG	NN	AG	NN	AG	AG	NN	AG	AG	AG	NN	NN	AG	NN	NN	NN	NN	AG	GG	AG	AG	AG	AG	AG	AG	GG	NN	AG	GG	AG	NN	AG	AG	GG	GG	AG	AG	NN
X6010	A/G	4	17360	+	slaf	S	NA	NA	fish	NA	AA	AA	AG	AG	GG	AA	GG	GG	GG	GG	AG	NN	AG	GG	AG	AG	AA	AG	AG	AG	AG	AA	GG	GG	AG	AG	AG	GG	AG	AA	AG	AG	GG	AA	GG	AA	GG	AG	GG
X2874	T/G	4	17411	+	slaf	S	NA	NA	fish	NA	GT	GT	NN	GG	NN	GT	NN	GG	GT	NN	GT	GG	NN	GT	NN	GG	GT	NN	GT	GT	GT	GT	GT	GT	NN	GT	NN	NN	NN	NN	GT	NN	GT	GT	NN	GG	NN	GT	NN
X3718	T/C	4	17411	+	slaf	S	NA	NA	fish	NA	CT	CT	TT	NN	TT	NN	CT	TT	CT	TT	CT	TT	TT	CT	TT	TT	CT	TT	CT	CT	CT	CT	CT	CT	TT	CT	TT	TT	CT	TT	CT	TT	CT	CT	TT	TT	TT	CT	TT
X2875	A/C	4	17411	+	slaf	S	NA	NA	fish	NA	AC	AC	NN	CC	NN	AC	NN	CC	AC	NN	AC	CC	NN	AC	NN	CC	AC	NN	AC	AC	AC	AC	AC	AC	NN	AC	NN	NN	AC	NN	AC	NN	AC	AC	NN	CC	NN	AC	NN
X6776	A/G	4	17411	+	slaf	S	NA	NA	fish	NA	AG	AG	GG	NN	GG	AG	AG	GG	NN	GG	AG	NN	GG	AG	GG	GG	GG	GG	NN	AG	AG	AG	AG	AG	GG	GG	GG	GG	AG	GG	NN	GG	AG	NN	GG	GG	GG	AG	GG
X6774	T/G	4	17411	+	slaf	S	NA	NA	fish	NA	GT	GT	GG	NN	GG	NN	GT	GG	GT	GG	GT	NN	GG	GT	GG	GG	GG	GG	NN	GT	NN	GT	GT	GT	GG	GG	GG	GG	GT	GG	NN	GG	GT	NN	GG	GG	GG	GT	GG
X6775	C/G	4	17411	+	slaf	S	NA	NA	fish	NA	CC	CC	CG	CC	CG	CC	NN	CG	CC	CG	NN	CG	CG	CC	CG	CG	CC	CG	CC	CC	NN	CC	CC	NN	CG	CC	CG	CG	CC	CG	NN	CG	NN	NN	CG	CG	CG	CC	CG
X931	T/C	4	17462	+	slaf	S	NA	NA	fish	NA	CT	CT	CT	CT	TT	NN	NN	TT	CT	TT	CT	TT	CT	CT	TT	NN	NN	CT	NN	NN	NN	CT	NN	TT	TT	CT	TT	TT	TT	NN	CT	TT	TT	NN	TT	NN	TT	NN	TT
X1163	A/G	4	17564	+	slaf	S	NA	NA	fish	NA	AG	GG	NN	NN	NN	AG	GG	NN	NN	NN	AA	AG	NN	AA	NN	NN	GG	AG	GG	AA	NN	AA	AG	AG	NN	NN	AA	NN	AA	AA	AG	AA	AA	GG	AG	NN	NN	NN	NN
X3238	A/G	5	0	+	slaf	S	NA	NA	fish	NA	AG	NN	NN	AA	AA	AA	AG	AA	AA	AG	AA	AG	AA	AA	AG	AG	NN	AA	AG	AA	AG	AG	AG	AA	AG	AA	AA	AG	AG	AG	AG	AA	AA	AG	AA	AG	AA	AA	AG
X6226	T/G	5	0	+	slaf	S	NA	NA	fish	NA	GT	NN	NN	NN	NN	NN	GT	NN	NN	GT	NN	NN	NN	NN	GT	GT	NN	NN	GT	GG	GT	GT	GT	NN	GT	NN	GG	NN	GT	GT	GT	NN	GG	GT	GG	GT	NN	NN	NN
X6227	A/G	5	0	+	slaf	S	NA	NA	fish	NA	AG	AG	NN	NN	AG	NN	AG	NN	NN	AG	NN	NN	NN	AG	GG	NN	AG	NN	GG	GG	AG	GG	AG	NN	AG	NN	AG	AG	AG	AG	AG	NN	AG	NN	AG	AG	NN	NN	AG
X1744	T/C	5	51	+	slaf	S	NA	NA	fish	NA	CT	NN	NN	TT	NN	TT	CT	NN	NN	CT	TT	CT	NN	TT	NN	NN	NN	NN	CT	TT	CT	CT	CT	NN	CT	TT	NN	NN	CT	CT	CT	NN	TT	CT	NN	CT	NN	NN	NN
X1745	C/G	5	51	+	slaf	S	NA	NA	fish	NA	CG	NN	NN	GG	NN	GG	CG	NN	NN	CG	GG	CG	NN	GG	NN	NN	NN	NN	CG	GG	CG	CG	CG	NN	CG	GG	NN	NN	CG	CG	CG	NN	GG	CG	NN	CG	NN	NN	NN
X6228	T/C	5	51	+	slaf	S	NA	NA	fish	NA	NN	NN	CT	CT	NN	CT	NN	CT	CT	NN	NN	NN	CT	NN	CT	CT	NN	NN	CT	CT	CC	CT	NN	CT	NN	CT	CC	NN	NN	NN	CC	NN	CC	CT	CC	CC	CT	CT	NN
X1743	A/C	5	51	+	slaf	S	NA	NA	fish	NA	AC	NN	NN	AA	NN	AA	AC	NN	NN	AC	AA	AC	NN	AA	NN	NN	NN	NN	AC	AA	AC	AC	AC	NN	AC	AA	NN	NN	AC	AC	AC	NN	AA	AC	NN	AC	NN	NN	NN
X718	A/G	5	204	+	slaf	S	NA	NA	fish	NA	AA	AA	AG	AG	AG	AG	AA	AG	AG	AA	AG	AA	AG	AG	AA	AA	AG	AG	AA	AA	AA	AA	AA	AG	AA	AA	AG	AA	AA	AA	AA	AG	AG	AA	AG	AA	AA	NN	AA
X4592	A/T	5	255	+	slaf	S	NA	NA	fish	NA	AT	AT	TT	NN	AT	NN	AT	NN	TT	AT	AT	NN	NN	AT	NN	TT	AT	AT	TT	TT	AT	NN	AT	TT	AT	TT	AT	NN	AT	AT	AT	NN	AT	NN	AT	AT	TT	NN	AT
X4591	T/C	5	255	+	slaf	S	NA	NA	fish	NA	CT	CT	TT	NN	CT	NN	CT	NN	TT	CT	CT	NN	NN	CT	NN	TT	CT	CT	TT	TT	CT	NN	CT	TT	CT	TT	CT	NN	CT	CT	CT	NN	CT	NN	CT	CT	TT	NN	CT
X5857	T/G	5	255	+	slaf	S	NA	NA	fish	NA	GG	NN	GT	GT	GT	GT	NN	NN	NN	NN	GT	NN	GT	GT	NN	NN	GT	GT	GG	GG	GG	GG	GG	GT	NN	NN	GT	NN	NN	GG	NN	GT	GT	NN	GT	GG	GG	GT	NN
X4589	A/G	5	306	+	slaf	S	NA	NA	fish	NA	AG	AG	AA	NN	AG	NN	AG	NN	AA	AG	AG	NN	NN	AG	NN	AA	AG	AG	AA	AA	AG	NN	AG	AA	AG	AA	AG	NN	AG	AG	AG	NN	AG	NN	AG	AG	AA	NN	AG
X4590	A/T	5	306	+	slaf	S	NA	NA	fish	NA	AT	AT	TT	NN	AT	NN	AT	NN	TT	AT	AT	NN	NN	AT	NN	TT	AT	AT	TT	TT	AT	NN	AT	TT	AT	TT	AT	NN	AT	AT	AT	NN	AT	NN	AT	AT	TT	NN	AT
X717	T/C	5	408	+	slaf	S	NA	NA	fish	NA	TT	TT	CT	CT	TT	CT	TT	CT	CT	TT	NN	TT	CT	TT	CT	CT	TT	TT	CT	CT	TT	CT	TT	CT	TT	CT	NN	CT	TT	TT	TT	CT	TT	CT	TT	TT	CT	CT	TT
X715	A/C	5	408	+	slaf	S	NA	NA	fish	NA	AA	AA	AC	AC	AA	AC	AA	AC	AC	AA	NN	AA	AC	AA	AC	AC	AA	AA	AC	AC	AA	AC	AA	AC	AA	AC	NN	AC	AA	AA	AA	AC	AA	AC	AA	AA	AC	AC	AA
X716	T/G	5	408	+	slaf	S	NA	NA	fish	NA	GG	GG	GT	GT	GG	GT	GG	GT	GT	GG	NN	GG	GT	GG	GT	GT	GG	GG	GT	GT	GG	GT	GG	GT	GG	GT	NN	GT	GG	GG	GG	GT	GG	GT	GG	GG	GT	GT	GG
X3923	A/C	5	459	+	slaf	S	NA	NA	fish	NA	AA	AC	AA	AA	AC	AA	AC	AA	AA	AC	AC	AC	AA	AC	AA	NN	AC	AC	AA	AA	AC	AA	AC	AA	AC	AA	AC	NN	AC	AC	AC	AA	NN	NN	AC	AC	AA	AA	AC
X3924	A/G	5	459	+	slaf	S	NA	NA	fish	NA	GG	AG	GG	AG	AG	GG	AG	GG	GG	AG	AG	AG	GG	AG	GG	NN	AG	AG	GG	GG	AG	GG	AG	GG	AG	GG	AG	NN	AG	AG	AG	GG	NN	NN	AG	AG	GG	GG	AG
X6624	T/G	5	510	+	slaf	S	NA	NA	fish	NA	GT	GT	NN	GG	GT	NN	GT	NN	GG	GT	GT	GT	GG	GT	GG	NN	GT	GT	GG	GG	GT	GG	GT	GG	GT	GG	GT	GG	GT	GT	GT	NN	GT	NN	GT	GT	GT	NN	GT
X4090	T/G	5	510	+	slaf	S	NA	NA	fish	NA	GT	GT	TT	TT	TT	TT	GT	TT	TT	GT	TT	GT	TT	TT	GT	GT	TT	TT	GT	GT	GT	GT	GT	TT	GT	GT	TT	GT	GT	GT	GT	TT	TT	GT	TT	GT	GT	TT	GT
X6625	T/C	5	663	+	slaf	S	NA	NA	fish	NA	CT	CT	NN	CC	CT	NN	CT	NN	CC	CT	CT	CT	CC	CT	CC	NN	CT	CT	CC	CC	CT	CC	CT	CC	CT	CC	CT	CC	CT	CT	CT	NN	CT	NN	CT	CT	CT	NN	CT
X6623	A/G	5	663	+	slaf	S	NA	NA	fish	NA	AG	AG	NN	GG	AG	NN	AG	NN	GG	AG	AG	AG	GG	AG	GG	NN	AG	AG	NN	GG	AG	GG	AG	GG	AG	GG	AG	NN	AG	AG	AG	NN	AG	NN	AG	AG	AG	NN	AG
X4353	A/T	5	970	+	slaf	S	NA	NA	fish	NA	AT	AT	TT	TT	AT	NN	AT	TT	AT	AT	AT	AT	TT	AT	TT	TT	AT	AT	TT	TT	AT	TT	AT	TT	AT	TT	AT	TT	TT	AT	AT	TT	AT	TT	AT	NN	AT	TT	NN
X4354	T/C	5	970	+	slaf	S	NA	NA	fish	NA	CT	CT	CC	CC	CT	NN	CT	CC	CT	CT	CT	CT	CC	CT	CC	CC	CT	CT	CC	CC	CT	CC	CT	CC	CT	CC	CT	CC	NN	CT	CT	CC	CT	CC	CT	CT	CT	CC	NN
X4351	T/C	5	970	+	slaf	S	NA	NA	fish	NA	TT	TT	CC	CC	CT	NN	TT	CC	CT	TT	CT	TT	CC	CT	CT	CT	CT	CT	CT	CT	TT	CT	TT	CC	TT	CT	CT	CT	TT	TT	TT	CC	CT	CT	CT	TT	TT	CC	TT
X4359	A/G	5	1021	+	slaf	S	NA	NA	fish	NA	NN	NN	AG	AG	AA	AG	NN	AG	AA	NN	AA	NN	AG	AA	GG	GG	AA	AA	GG	GG	NN	GG	NN	AG	NN	GG	AA	GG	NN	NN	NN	AG	AA	GG	AA	NN	NN	AG	NN
X517	T/C	5	1021	+	slaf	S	NA	NA	fish	NA	NN	NN	CC	CC	NN	CC	TT	NN	NN	TT	NN	NN	CC	NN	CT	CT	NN	NN	CT	CT	TT	CT	TT	CC	TT	CT	NN	CT	NN	TT	TT	CC	NN	CT	NN	TT	NN	NN	NN
X6276	A/T	5	1021	+	slaf	S	NA	NA	fish	NA	AT	AT	TT	TT	AT	TT	AT	NN	AT	AT	AT	AT	TT	AT	TT	TT	AT	AT	TT	TT	AT	TT	AT	TT	AT	TT	AT	TT	AT	AT	AT	NN	AT	NN	AT	AT	AT	TT	NN
X4088	T/C	5	1021	+	slaf	S	NA	NA	fish	NA	TT	TT	CT	CT	TT	CT	TT	CT	TT	TT	TT	TT	CT	TT	CT	CT	TT	TT	CT	CT	TT	CT	TT	CT	TT	CT	TT	CT	NN	TT	TT	CT	TT	CT	TT	TT	TT	CT	TT
X4360	A/G	5	1021	+	slaf	S	NA	NA	fish	NA	NN	NN	AG	AG	AA	AG	NN	AG	AA	NN	AA	NN	AG	AA	GG	GG	AA	AA	GG	GG	NN	GG	NN	AG	NN	GG	AA	GG	NN	NN	NN	AG	AA	GG	AA	NN	NN	AG	NN
X4089	T/C	5	1021	+	slaf	S	NA	NA	fish	NA	TT	TT	CT	CT	TT	CT	TT	CT	TT	TT	TT	TT	CT	TT	CT	CT	TT	TT	CT	CT	TT	CT	TT	CT	TT	CT	TT	CT	TT	TT	TT	CT	TT	CT	TT	TT	TT	CT	TT
X4087	T/C	5	1021	+	slaf	S	NA	NA	fish	NA	CT	CT	CC	CC	CT	CC	CT	CC	NN	CT	CT	CT	CC	CT	CC	CC	CT	CT	CC	CC	CT	CC	CT	CC	CT	CC	CT	CC	CT	CT	CT	NN	NN	CC	CT	CT	CT	CC	CT
X4352	T/C	5	1021	+	slaf	S	NA	NA	fish	NA	CT	CT	CT	CT	CC	CT	CT	CT	NN	CT	CC	CT	CT	CC	TT	TT	CC	CC	TT	TT	CT	TT	CT	CT	CT	TT	CC	TT	NN	CT	CT	CT	CC	TT	CC	CT	CT	CT	NN
X4091	C/G	5	1174	+	slaf	S	NA	NA	fish	NA	CC	CC	CG	CG	CC	CG	CC	CG	CC	CC	CC	CC	CG	CC	CG	CG	CC	CC	CG	CG	CC	CG	CC	CG	CC	CG	CC	CG	CC	CC	CC	CG	CC	CG	CC	CC	CC	CG	CC
X4391	A/C	5	1276	+	slaf	S	NA	NA	fish	NA	AC	NN	NN	NN	AC	CC	NN	NN	AC	AC	AC	AC	CC	AC	NN	CC	AC	AC	CC	CC	AC	CC	CC	CC	AC	CC	AC	NN	AC	AC	AC	CC	AC	NN	NN	AC	AC	NN	AC
X6277	A/G	5	1327	+	slaf	S	NA	NA	fish	NA	AG	AG	NN	GG	GG	GG	NN	NN	GG	AG	GG	AG	GG	GG	AG	AG	GG	GG	AG	AG	AG	AG	AG	GG	AG	AG	GG	AG	AG	NN	AG	NN	GG	AG	GG	AG	AG	GG	AG
X4390	T/C	5	1942	+	slaf	S	NA	NA	fish	NA	CT	NN	NN	NN	CT	CC	NN	NN	CT	CT	CT	CT	NN	CT	NN	CC	CT	CT	NN	CC	CT	CC	CC	CC	CT	CC	CT	NN	CT	CT	CT	CC	CT	NN	NN	CT	CT	NN	CT
X3370	A/G	5	2352	+	slaf	S	NA	NA	fish	NA	NN	NN	AG	AA	AA	AG	NN	NN	NN	NN	NN	AG	NN	NN	AG	AG	NN	NN	AG	AG	NN	AG	NN	AG	NN	AG	NN	AG	NN	AG	NN	NN	AG	NN	NN	NN	NN	NN	AA
X2262	A/G	5	2658	+	slaf	S	NA	NA	fish	NA	AG	AG	AG	AA	NN	AG	AA	AA	AA	AG	AA	AG	AA	AA	AG	AG	AA	AA	AG	AG	AA	AG	AA	AG	AG	AG	AA	AG	AG	AA	AA	AA	AG	AG	AA	AG	AG	NN	NN
X4939	A/G	5	2658	+	slaf	S	NA	NA	fish	NA	GG	AG	GG	NN	NN	GG	AG	NN	AG	AG	AG	AG	NN	AG	GG	GG	AG	AG	GG	GG	AG	GG	AG	AG	AG	GG	AG	NN	AG	NN	AG	GG	GG	GG	AG	AG	AG	NN	NN
X2261	A/G	5	2658	+	slaf	S	NA	NA	fish	NA	NN	AA	NN	AG	AG	AA	AG	AG	AG	AA	AG	AA	AG	AG	AA	AA	AG	AG	AA	AA	AG	AA	AG	AA	AA	AA	AG	AA	AA	AG	AG	AG	AA	AA	AG	AA	NN	AG	AG
X6751	A/C	5	2658	+	slaf	S	NA	NA	fish	NA	AC	CC	AC	AC	AC	NN	NN	AC	NN	CC	CC	CC	NN	CC	AC	AC	CC	CC	AC	AC	NN	AC	CC	CC	NN	AC	CC	AC	CC	AC	CC	AC	AC	AC	CC	CC	CC	AC	NN
X2263	A/T	5	2709	+	slaf	S	NA	NA	fish	NA	NN	AT	TT	TT	NN	TT	AT	TT	AT	AT	AT	AT	TT	AT	TT	TT	AT	AT	TT	TT	AT	TT	AT	AT	AT	TT	AT	TT	AT	TT	AT	TT	TT	TT	AT	AT	AT	NN	NN
X6752	A/T	5	2760	+	slaf	S	NA	NA	fish	NA	NN	AT	AA	AA	AA	NN	AT	AA	AT	AT	AT	AT	NN	AT	AA	NN	AT	AT	AA	AA	AT	AA	AT	AT	NN	AA	NN	NN	AT	AA	AT	AA	AA	AA	AT	AT	AT	NN	NN
X4940	C/G	5	2862	+	slaf	S	NA	NA	fish	NA	GG	GG	GG	CG	CG	GG	NN	CG	NN	GG	CG	GG	CG	NN	GG	GG	NN	NN	GG	GG	CG	GG	CG	GG	GG	GG	NN	NN	GG	CG	CG	CG	GG	GG	CG	GG	GG	CG	CG
X3371	T/G	5	2862	+	slaf	S	NA	NA	fish	NA	NN	NN	GT	GG	GG	GT	NN	NN	NN	NN	NN	NN	NN	GG	GT	GT	NN	NN	GT	GT	NN	GT	NN	NN	NN	GT	NN	GT	NN	NN	NN	NN	GT	NN	NN	NN	NN	NN	GG
X6190	A/G	5	3220	+	slaf	S	NA	NA	fish	NA	AA	AG	AA	AG	AG	NN	AG	AG	NN	AG	NN	AG	AG	GG	AA	NN	GG	GG	AA	AA	NN	AA	NN	NN	NN	AG	GG	NN	NN	AG	NN	AG	NN	AG	AG	AA	AG	AG	AG
X6189	T/C	5	3373	+	slaf	S	NA	NA	fish	NA	CC	CT	CC	CC	CC	CC	NN	CC	CT	CT	CT	CT	NN	CT	CC	NN	CT	CT	CC	CC	NN	CC	CT	NN	NN	CT	CT	NN	CT	CC	CT	CC	CC	CT	NN	CC	CT	NN	CC
X278	A/G	5	3475	+	slaf	S	NA	NA	fish	NA	AG	NN	AG	NN	NN	AG	NN	NN	AG	AA	GG	AA	NN	AG	AG	AG	AG	AG	AG	AG	AG	AA	AG	NN	AG	AA	AG	AG	NN	NN	AG	NN	AG	AG	NN	AG	AA	AG	NN
X277	A/T/C	5	3475	+	slaf	S	NA	NA	fish	NA	CT	AT	CT	NN	NN	CT	NN	NN	AC	AT	CC	AT	NN	AC	CT	CT	AC	AC	CT	CT	AC	NN	AC	AT	NN	AT	AC	CT	AT	NN	AC	AC	CT	NN	NN	NN	AT	CT	NN
X275	A/C	5	3475	+	slaf	S	NA	NA	fish	NA	AC	AC	AC	NN	NN	AC	NN	NN	AA	AC	AA	AC	NN	NN	AC	AC	NN	AA	AC	AC	NN	AC	NN	AC	AC	AC	AA	AC	AC	AA	AA	NN	AC	AC	NN	NN	AC	AC	NN
X280	T/C	5	3475	+	slaf	S	NA	NA	fish	NA	CC	CT	CC	NN	NN	CC	NN	NN	CT	CT	CC	CT	NN	CT	CC	CC	CT	CT	CC	CC	CT	CC	CT	CT	CC	CT	CT	NN	NN	CC	CT	NN	CC	NN	NN	CC	NN	CC	NN
X279	A/C	5	3475	+	slaf	S	NA	NA	fish	NA	AA	AC	AA	NN	NN	AA	NN	NN	AC	AC	AA	AC	NN	AC	AA	AA	AC	AC	AA	AA	AC	AA	AC	AC	AA	AC	AC	NN	NN	AA	AC	NN	AA	NN	NN	AA	NN	AA	NN
X1827	A/C	5	3577	+	slaf	S	NA	NA	fish	NA	AC	NN	AC	AC	AC	AC	AC	AC	NN	NN	AC	NN	AC	AC	AC	AC	NN	NN	AC	AC	NN	AC	NN	NN	AC	NN	NN	AC	NN	AC	NN	AC	AC	NN	AC	CC	NN	NN	NN
X3584	A/T	5	3628	+	slaf	S	NA	NA	fish	NA	AA	AT	NN	AA	NN	AA	AA	NN	NN	AT	AA	AT	AA	AA	AA	AA	AT	AT	AA	AA	AT	NN	AT	AT	AA	AT	AT	NN	AT	AA	AT	NN	AA	AT	AA	AA	AT	NN	AA
X3582	T/C	5	3628	+	slaf	S	NA	NA	fish	NA	CC	CT	NN	NN	NN	CC	CC	CC	NN	CT	CC	CT	CC	CC	CC	CC	CT	CT	CC	CC	CT	CC	CT	CT	CC	CT	CT	NN	CT	CC	CT	CC	CC	CT	CC	CC	CT	NN	CC
X276	A/T	5	3628	+	slaf	S	NA	NA	fish	NA	AT	AT	AT	NN	NN	AT	NN	NN	AA	AT	AA	AT	NN	NN	AT	AT	NN	AA	AT	AT	NN	AT	NN	AT	AT	AT	AA	AT	AT	NN	AA	NN	AT	AT	NN	AT	AT	AT	NN
X3583	T/C	5	3628	+	slaf	S	NA	NA	fish	NA	CC	CT	NN	CC	NN	CC	CC	CC	NN	CT	CC	CT	CC	CC	CC	CC	CT	CT	CC	CC	CT	CC	CT	CT	CC	CT	CT	NN	CT	CC	CT	NN	CC	CT	CC	CC	CT	NN	CC
X6465	T/C	5	3679	+	slaf	S	NA	NA	fish	NA	TT	CT	TT	TT	TT	NN	TT	TT	CT	CT	TT	CT	NN	NN	TT	TT	CT	CT	TT	NN	CT	TT	CT	CT	NN	CT	CT	NN	CT	TT	CT	TT	TT	NN	TT	TT	CT	NN	NN
X2337	A/T	5	3679	+	slaf	S	NA	NA	fish	NA	TT	AT	TT	TT	TT	TT	TT	TT	NN	AT	TT	NN	TT	TT	TT	TT	TT	AT	TT	TT	AT	TT	AT	NN	TT	AT	AT	TT	AT	TT	AT	TT	TT	AT	TT	TT	NN	TT	TT
X2265	T/C	5	3679	+	slaf	S	NA	NA	fish	NA	CC	CT	CC	CC	CC	CC	CC	CC	CT	CT	CC	CT	CC	CC	CC	CC	CT	CT	CC	CC	CT	CC	CT	CT	CC	CT	CT	CC	CT	CC	CT	CC	CC	CT	CC	CC	CT	CC	CC
X4489	A/T	5	3679	+	slaf	S	NA	NA	fish	NA	AT	NN	AT	TT	TT	AT	TT	TT	NN	AA	TT	AA	TT	TT	AT	AT	TT	NN	AT	AT	NN	AT	NN	AA	AT	NN	NN	AT	NN	TT	NN	TT	AT	NN	TT	AT	NN	AT	TT
X2335	A/T	5	3730	+	slaf	S	NA	NA	fish	NA	TT	AT	TT	TT	TT	TT	TT	TT	NN	AT	TT	NN	TT	TT	TT	TT	TT	AT	TT	TT	AT	TT	AT	NN	TT	AT	AT	TT	AT	TT	AT	TT	TT	AT	TT	TT	NN	TT	TT
X6265	A/T	5	3730	+	slaf	S	NA	NA	fish	NA	AT	AA	AT	AT	AT	AT	AT	AT	AA	NN	AT	NN	AT	AT	AT	AT	AA	AA	AT	AT	NN	AT	AA	AA	AT	AA	AA	AT	AA	AT	AA	AT	AT	NN	AT	AT	NN	AT	AT
X6322	A/G	5	3730	+	slaf	S	NA	NA	fish	NA	AA	AG	AA	NN	AA	AA	AA	AA	AG	AG	AA	AG	AA	AA	AA	AA	AG	AG	AA	AA	AG	AA	AG	AG	AA	AG	AG	AA	AG	AA	AG	AA	AA	AG	AA	AA	AG	AA	AA
X330	A/G	5	3730	+	slaf	S	NA	NA	fish	NA	AG	GG	AG	AG	AG	AG	AG	AG	GG	GG	AG	GG	AG	AG	AG	AG	AG	GG	AG	AG	GG	AG	GG	GG	AG	GG	GG	AG	GG	AG	GG	AG	AG	GG	AG	AG	NN	AG	AG
X2217	A/G	5	3730	+	slaf	S	NA	NA	fish	NA	NN	AG	GG	GG	NN	NN	NN	NN	AG	AG	GG	AG	NN	GG	GG	NN	NN	AG	GG	GG	AG	NN	AG	AG	NN	AG	AG	NN	AG	NN	AG	GG	GG	NN	NN	GG	AG	GG	NN
X329	A/T	5	3730	+	slaf	S	NA	NA	fish	NA	AT	AT	AT	AA	AA	AT	AA	AA	AA	AT	AA	AT	AA	AA	AT	AT	AA	AA	AT	AT	AA	AT	AA	AT	AT	AT	AA	AT	AT	AA	AA	AA	AT	AT	AA	AT	AT	AT	AA
X6264	T/C	5	3781	+	slaf	S	NA	NA	fish	NA	CT	CC	CT	TT	TT	CT	TT	TT	TT	NN	TT	NN	TT	TT	CT	CT	TT	TT	CT	CT	NN	CT	TT	NN	CT	CC	TT	CT	CC	TT	NN	TT	CT	NN	TT	CT	NN	CT	TT
X2266	T/C	5	3832	+	slaf	S	NA	NA	fish	NA	CT	CT	CT	TT	TT	CT	TT	TT	TT	CT	TT	CT	TT	TT	CT	CT	TT	TT	CT	CT	TT	CT	TT	CT	CT	CT	TT	CT	CT	TT	TT	TT	CT	CT	TT	CT	CT	CT	TT
X2336	A/G	5	3832	+	slaf	S	NA	NA	fish	NA	AA	AG	AA	AA	AA	AA	AA	AA	NN	AG	AA	NN	AA	AA	AA	AA	AA	AG	AA	AA	AG	AA	AG	NN	AA	AG	AG	AA	AG	AA	AG	AA	AA	AG	AA	AA	NN	AA	AA
X837	A/G	5	3883	+	slaf	S	NA	NA	fish	NA	AA	AG	AA	AA	AA	AA	AA	AA	AG	AG	AA	AG	AA	AA	AA	AA	AG	AG	AA	AG	AG	AA	AG	AG	AA	AG	AG	AA	AG	AA	AG	AA	AA	AG	AA	AA	AG	AA	AA
X2215	C/G	5	3934	+	slaf	S	NA	NA	fish	NA	NN	NN	CG	CG	CG	NN	CG	CG	CG	CC	NN	NN	NN	CG	CC	NN	CG	NN	CC	CC	NN	NN	CG	CC	NN	CC	CG	NN	NN	CG	CG	CG	CC	NN	CG	CC	CC	CC	CG
X2216	T/C	5	3934	+	slaf	S	NA	NA	fish	NA	NN	NN	CT	CT	CT	NN	CT	CT	CT	CC	NN	CC	NN	CT	CC	NN	CT	NN	CC	CC	NN	NN	CT	CC	NN	CC	CT	NN	NN	CT	CT	CT	CC	NN	CT	CC	CC	CC	CT
X6467	T/C	5	3934	+	slaf	S	NA	NA	fish	NA	TT	NN	TT	CT	CT	NN	CT	CT	CT	NN	CT	TT	CT	CT	TT	TT	CT	CT	TT	NN	CT	TT	CT	NN	NN	TT	CT	NN	NN	CT	CT	CT	TT	NN	CT	TT	NN	NN	CT
X4218	A/G	5	3934	+	slaf	S	NA	NA	fish	NA	NN	AG	NN	AA	AA	NN	NN	NN	AG	AG	AA	AG	NN	AA	AA	NN	AG	AG	AA	AG	NN	NN	AG	AG	NN	AG	AG	NN	NN	NN	AG	AA	AA	AG	NN	AA	AG	AG	AA
X2268	A/G	5	3934	+	slaf	S	NA	NA	fish	NA	GG	GG	GG	AG	AG	GG	AG	AG	AG	GG	AG	GG	AG	AG	GG	GG	AG	AG	GG	GG	GG	GG	AG	GG	GG	GG	AG	GG	GG	AG	AG	AG	GG	GG	AG	GG	GG	GG	AG
X2267	A/C	5	3934	+	slaf	S	NA	NA	fish	NA	CC	CC	CC	AC	AC	CC	AC	AC	AC	CC	AC	CC	AC	AC	CC	CC	AC	AC	CC	CC	CC	CC	AC	CC	CC	CC	AC	CC	CC	AC	AC	AC	CC	CC	AC	CC	CC	CC	AC
X2176	A/G	5	3934	+	slaf	S	NA	NA	fish	NA	AG	NN	AG	AG	AG	AG	AG	AG	NN	GG	AG	GG	AG	AG	AG	AG	GG	NN	AG	GG	GG	AG	NN	GG	NN	GG	GG	AG	GG	AG	NN	AG	AG	NN	AG	AG	NN	GG	AG
X6466	T/C	5	3934	+	slaf	S	NA	NA	fish	NA	CT	CT	CT	TT	TT	CT	TT	TT	NN	CT	TT	CT	NN	NN	CT	CT	TT	TT	CT	CT	NN	CT	TT	CT	NN	CT	TT	CT	CT	TT	TT	TT	CT	CT	TT	CT	CT	CT	NN
X2264	A/G	5	3934	+	slaf	S	NA	NA	fish	NA	AG	AG	AG	GG	GG	AG	GG	GG	GG	AG	GG	AG	GG	GG	AG	AG	GG	GG	AG	AG	GG	AG	GG	AG	AG	AG	GG	AG	AG	GG	GG	GG	AG	AG	GG	AG	AG	AG	GG
X4217	A/G	5	4036	+	slaf	S	NA	NA	fish	NA	AG	GG	AG	AG	AG	NN	NN	NN	NN	GG	AG	NN	NN	AG	AG	NN	NN	NN	AG	GG	NN	AG	GG	GG	NN	GG	GG	AG	NN	AG	NN	AG	AG	NN	AG	AG	GG	NN	AG
X668	T/C	5	4036	+	slaf	S	NA	NA	fish	NA	CT	TT	CT	CC	CC	CT	CC	CT	NN	TT	CC	TT	CC	CC	CT	CT	NN	NN	CT	TT	NN	CT	NN	TT	CT	TT	NN	CT	TT	CC	NN	CC	CT	TT	CC	CT	TT	TT	CC
X1260	T/C	5	4189	+	slaf	S	NA	NA	fish	NA	NN	NN	CC	CT	NN	NN	CT	NN	NN	CC	CT	NN	NN	CT	CC	NN	NN	CT	CC	CC	CT	CC	NN	CC	NN	CC	CT	NN	CT	CT	CT	CT	CC	NN	CT	NN	NN	NN	CT
X2177	A/T	5	4240	+	slaf	S	NA	NA	fish	NA	TT	AT	TT	TT	TT	TT	TT	NN	AT	AT	TT	AT	TT	TT	NN	TT	AT	AT	TT	AT	AT	TT	AT	AT	NN	AT	AT	NN	AT	TT	AT	TT	TT	AT	TT	TT	AT	AT	NN
X666	A/G	5	4240	+	slaf	S	NA	NA	fish	NA	AG	GG	AG	AG	AG	AG	AG	AG	NN	GG	AG	GG	AG	AG	AG	AG	NN	NN	AG	GG	NN	AG	NN	GG	AG	GG	NN	AG	GG	AG	NN	AG	AG	GG	AG	AG	GG	GG	AG
X2174	A/C	5	4240	+	slaf	S	NA	NA	fish	NA	AC	NN	AC	AC	AC	AC	AC	AC	NN	CC	AC	CC	AC	AC	AC	AC	CC	CC	AC	CC	CC	AC	NN	CC	NN	CC	CC	AC	CC	AC	NN	AC	AC	NN	AC	AC	NN	CC	AC
X667	T/C	5	4240	+	slaf	S	NA	NA	fish	NA	CT	CC	CT	CT	CT	CT	CT	CT	NN	CC	CT	CC	CT	CT	CT	CT	NN	NN	CT	CC	NN	CT	NN	CC	CT	CC	NN	CT	CC	CT	NN	CT	CT	CC	CT	CT	CC	CC	CT
X2175	C/G	5	4240	+	slaf	S	NA	NA	fish	NA	NN	CG	GG	GG	GG	GG	GG	NN	CG	CG	GG	CG	GG	GG	NN	NN	CG	CG	GG	CG	CG	GG	CG	CG	NN	CG	CG	NN	CG	GG	CG	GG	GG	CG	GG	GG	CG	CG	NN
X1138	A/G	5	4342	+	slaf	S	NA	NA	fish	NA	AG	NN	AG	GG	GG	AG	GG	AG	AG	AA	GG	NN	AG	GG	AG	AG	AA	AG	AG	AA	AG	AG	AG	AA	AG	AA	AG	AG	AG	GG	GG	GG	AG	AA	GG	AG	NN	AA	GG
X4472	A/T	5	4342	+	slaf	S	NA	NA	fish	NA	AT	AT	AT	NN	NN	NN	NN	AT	NN	AT	NN	NN	NN	NN	AT	AT	AT	NN	AT	NN	NN	AT	NN	AT	AT	NN	NN	AT	NN	NN	NN	NN	AT	AT	AT	AT	AT	AT	NN
X2630	A/T	5	4342	+	slaf	S	NA	NA	fish	NA	TT	TT	TT	AT	AT	TT	AT	TT	AT	TT	AT	NN	AT	AT	NN	TT	TT	AT	TT	TT	AT	TT	AT	TT	TT	TT	AT	TT	AT	AT	AT	AT	TT	NN	AT	TT	TT	TT	AT
X6702	A/T	5	4342	+	slaf	S	NA	NA	fish	NA	AT	TT	AT	AT	AT	AT	AT	AT	TT	TT	AT	TT	TT	AT	AT	AT	TT	TT	AT	TT	TT	AT	TT	TT	AT	TT	TT	AT	TT	AT	AT	AT	AT	TT	AT	AT	TT	NN	AT
X2631	A/T/C	5	4342	+	slaf	S	NA	NA	fish	NA	AA	AT	AA	AC	AC	AA	AC	AA	CT	AT	AC	AT	CT	AC	NN	AA	AT	CT	AA	AT	CT	AA	CT	AT	AA	AT	CT	AA	CT	AC	AC	AC	AA	AT	AC	AA	AT	AT	AC
X2629	T/C	5	4342	+	slaf	S	NA	NA	fish	NA	TT	CT	TT	TT	TT	TT	TT	TT	CT	CT	TT	CT	CT	TT	NN	TT	CT	CT	TT	CT	CT	TT	CT	CT	TT	CT	CT	TT	CT	TT	TT	TT	TT	CT	TT	TT	CT	CT	TT
X5835	T/C	5	4342	+	slaf	S	NA	NA	fish	NA	TT	CT	NN	NN	NN	TT	TT	TT	CT	CT	NN	CT	CT	NN	TT	NN	CT	CT	TT	CT	CT	TT	CT	CT	NN	CT	CT	NN	CT	TT	TT	NN	TT	CT	TT	TT	CT	NN	NN
X2632	A/C/G	5	4342	+	slaf	S	NA	NA	fish	NA	CC	AC	CC	CG	CG	CC	CG	CC	AG	AC	CG	AC	AG	CG	NN	CC	AC	AG	CC	AC	AG	CC	AG	AC	CC	AC	AG	CC	AG	CG	CG	CG	CC	AC	CG	CC	AC	AC	CG
X1259	C/G	5	4393	+	slaf	S	NA	NA	fish	NA	CG	NN	CG	CG	CG	CG	CG	CG	GG	GG	CG	NN	NN	CG	CG	CG	NN	GG	CG	GG	NN	CG	NN	GG	CG	GG	NN	CG	NN	NN	CG	CG	CG	NN	NN	CG	NN	NN	CG
X4956	T/C	5	4445	+	slaf	S	NA	NA	fish	NA	NN	CT	CC	CC	CC	NN	NN	NN	CT	CT	CC	CT	CT	CC	NN	NN	CT	CT	CC	CT	CT	CC	CT	CT	CC	CT	CT	CC	CT	CC	CC	CC	CC	CT	CC	CC	CT	CT	CC
X638	T/C	5	4445	+	slaf	S	NA	NA	fish	NA	CC	CT	CC	NN	NN	NN	NN	NN	CT	CT	NN	CT	CT	NN	NN	NN	CT	CT	CC	CT	CT	NN	CT	CT	NN	CT	CT	NN	CT	NN	NN	NN	NN	CT	CC	CC	CT	NN	NN
X5766	A/G	5	4445	+	slaf	S	NA	NA	fish	NA	NN	AG	NN	NN	NN	NN	GG	NN	NN	NN	GG	NN	NN	NN	NN	NN	NN	NN	NN	NN	NN	NN	GG	AG	NN	NN	NN	AG	NN	GG	GG	NN	NN	AG	GG	NN	NN	NN	NN
X174	A/G	5	4445	+	slaf	S	NA	NA	fish	NA	AG	NN	AG	NN	NN	AG	NN	AG	AG	NN	GG	NN	NN	GG	AG	NN	NN	AG	AG	NN	NN	AG	NN	NN	AG	AA	AG	NN	AG	NN	GG	GG	NN	NN	GG	AG	NN	NN	NN
X2536	A/T	5	4445	+	slaf	S	NA	NA	fish	NA	AT	NN	AT	AT	AT	AT	AT	AT	AA	NN	AT	NN	NN	AT	AT	AT	AA	AA	AT	AA	AA	AT	NN	NN	AT	NN	AA	AT	NN	AT	AT	AT	AT	NN	AT	AT	AA	NN	AT
X4954	A/T	5	4445	+	slaf	S	NA	NA	fish	NA	NN	AA	AA	AT	AT	NN	NN	NN	AT	AA	AT	NN	AT	AT	NN	AT	AA	AT	AA	AA	NN	AA	AT	AA	AA	AA	NN	AA	AT	AT	AT	AT	AA	AA	AT	AA	AA	AA	AT
X5717	A/G	5	4445	+	slaf	S	NA	NA	fish	NA	AG	NN	AG	AG	AG	AG	AG	AG	GG	NN	AG	GG	GG	AG	AG	AG	GG	GG	AG	GG	GG	AG	GG	GG	AG	GG	GG	NN	NN	AG	AG	AG	AG	NN	AG	AG	GG	GG	AG
X4955	A/T	5	4445	+	slaf	S	NA	NA	fish	NA	AT	TT	AT	NN	AT	AT	AT	AT	TT	TT	AT	NN	TT	AT	AT	AT	TT	TT	AT	TT	NN	AT	TT	TT	AT	TT	TT	AT	NN	AT	AT	AT	AT	TT	AT	AT	TT	TT	AT
X6632	A/T	5	4445	+	slaf	S	NA	NA	fish	NA	TT	TT	NN	AT	AT	NN	AT	NN	TT	TT	AT	TT	NN	AT	TT	AT	NN	AT	TT	TT	AT	TT	AT	TT	NN	TT	NN	NN	AT	AT	AT	AT	NN	NN	AT	NN	NN	TT	NN
X2535	A/T	5	4496	+	slaf	S	NA	NA	fish	NA	AT	AA	AT	AT	AT	AT	AT	AT	AA	NN	AT	NN	NN	AT	AT	AT	AA	NN	AT	AA	NN	AT	NN	NN	AT	NN	AA	AT	NN	AT	AT	AT	AT	NN	AT	AT	AA	NN	AT
X2193	T/G	5	4496	+	slaf	S	NA	NA	fish	NA	GT	NN	GT	GT	GT	GT	GT	NN	GG	GG	GT	NN	NN	GT	GT	GT	NN	NN	GT	GG	NN	GT	NN	GG	GT	GG	NN	NN	NN	GT	GT	GT	GT	NN	GT	GT	NN	NN	GT
X1782	A/T	5	4496	+	slaf	S	NA	NA	fish	NA	TT	AT	TT	TT	TT	TT	TT	TT	AT	AT	TT	AT	AT	TT	TT	TT	AT	AT	TT	AT	AT	TT	AT	AT	TT	AT	AT	TT	AT	TT	TT	TT	TT	AT	TT	TT	AT	AT	TT
X2534	A/G	5	4496	+	slaf	S	NA	NA	fish	NA	AG	AA	AG	AG	AG	AG	AG	AG	AA	NN	AG	NN	NN	AG	AG	AG	AA	AA	AG	AA	AA	AG	NN	AA	AG	NN	AA	AG	NN	AG	AG	AG	AG	NN	AG	AG	AA	NN	AG
X767	A/G	5	4700	+	slaf	S	NA	NA	fish	NA	GG	AG	GG	GG	GG	GG	GG	GG	AG	AG	GG	AG	AG	GG	GG	GG	AG	GG	GG	AG	AG	GG	AG	AG	GG	AG	AG	GG	AG	GG	GG	GG	GG	AG	GG	GG	AG	AG	GG
X5767	A/C	5	4700	+	slaf	S	NA	NA	fish	NA	NN	AC	NN	NN	NN	NN	CC	NN	AC	AC	CC	NN	AC	NN	NN	NN	NN	NN	NN	AC	AC	CC	AC	AC	NN	AC	AC	NN	AC	CC	CC	NN	NN	AC	CC	NN	AC	AC	NN
X768	A/C	5	4700	+	slaf	S	NA	NA	fish	NA	CC	AC	CC	AC	AC	CC	AC	CC	AA	AC	AC	AC	AA	AC	CC	AC	AC	AC	CC	AC	AA	CC	AC	AC	CC	AC	AA	CC	AA	AC	AC	AC	CC	AC	AC	CC	AC	AC	AC
X766	A/G	5	4751	+	slaf	S	NA	NA	fish	NA	GG	AG	GG	GG	GG	GG	GG	GG	AG	AG	GG	AG	AG	GG	GG	GG	AG	GG	GG	AG	AG	GG	AG	AG	GG	AG	AG	GG	AG	GG	GG	GG	GG	AG	GG	GG	AG	AG	GG
X695	A/T	5	4955	+	slaf	S	NA	NA	fish	NA	AT	NN	AT	NN	NN	AT	NN	AT	NN	NN	TT	NN	TT	TT	AT	NN	NN	TT	AT	AT	NN	AT	AT	AT	AT	AT	NN	NN	NN	TT	NN	NN	AT	AT	NN	AT	NN	AT	NN
X4092	A/G	5	5006	+	slaf	S	NA	NA	fish	NA	AA	NN	NN	AG	AG	AA	AG	AA	AG	NN	AG	AG	AG	AG	AA	AG	AA	AG	NN	AA	AG	AA	AA	NN	NN	AA	AG	NN	AG	AG	AG	AG	AA	NN	AA	AA	NN	NN	AG
X3268	A/G	5	5006	+	slaf	S	NA	NA	fish	NA	AG	AA	AG	NN	NN	AG	GG	AG	NN	AA	GG	NN	NN	GG	AG	NN	NN	GG	AG	AA	NN	AG	NN	AA	AA	AA	NN	AG	NN	GG	NN	GG	AG	NN	AG	AG	AA	AA	GG
X3269	C/G	5	5006	+	slaf	S	NA	NA	fish	NA	CG	NN	CG	NN	NN	CG	NN	CG	NN	GG	CC	NN	NN	CC	CG	NN	NN	CC	CG	GG	NN	CG	NN	GG	GG	GG	NN	CG	NN	CC	NN	CC	CG	NN	CG	CG	GG	GG	CC
X1407	T/C	5	5159	+	slaf	S	NA	NA	fish	NA	CT	NN	CT	CC	CC	CT	CC	CT	NN	NN	CC	NN	NN	NN	CT	CC	TT	CC	CT	TT	NN	CT	TT	TT	CT	TT	NN	CT	NN	CC	CC	NN	CT	NN	CT	CT	NN	NN	NN
X1406	C/G	5	5159	+	slaf	S	NA	NA	fish	NA	CG	NN	CG	CC	CC	CG	CC	CG	NN	NN	CC	NN	NN	NN	CG	CC	GG	CC	CG	GG	NN	CG	GG	GG	CG	GG	NN	CG	NN	CC	CC	NN	CG	CG	CG	CG	NN	NN	NN
X3174	A/T	5	5312	+	slaf	S	NA	NA	fish	NA	NN	AT	AA	NN	AA	NN	NN	NN	AT	AT	AA	AT	AT	AA	NN	AA	AT	NN	AA	AT	AT	NN	AT	AT	NN	AT	AT	NN	AT	AA	AA	NN	AA	AT	AA	NN	AT	AT	AT
X3175	T/C	5	5312	+	slaf	S	NA	NA	fish	NA	NN	CT	TT	NN	TT	NN	NN	NN	CT	CT	TT	CT	CT	TT	NN	TT	CT	NN	TT	CT	CT	TT	CT	CT	NN	CT	CT	NN	CT	TT	TT	NN	TT	CT	TT	NN	CT	CT	CT
X173	A/C	5	5312	+	slaf	S	NA	NA	fish	NA	AA	NN	AA	AC	NN	AA	NN	AA	AC	NN	AA	AC	AC	AA	AA	AA	NN	AC	AA	AC	AC	AA	NN	NN	AA	NN	AC	NN	AC	AC	NN	AC	AA	NN	AC	AA	NN	NN	NN
X37	A/T	5	5516	+	slaf	S	NA	NA	fish	NA	TT	TT	TT	AT	AT	TT	AT	TT	AT	TT	AT	AT	AT	AT	TT	AT	TT	AT	AT	TT	TT	TT	TT	TT	TT	TT	AT	TT	AT	AT	AT	TT	TT	TT	TT	TT	AT	TT	AT
X3402	A/G	5	5516	+	slaf	S	NA	NA	fish	NA	AG	AG	AG	GG	GG	AG	GG	AG	GG	AG	GG	GG	GG	GG	AG	GG	AG	GG	GG	AG	AG	AG	AG	AG	AG	AG	GG	AG	GG	GG	GG	AG	AG	AG	AG	AG	GG	AG	GG
X3172	A/T	5	5516	+	slaf	S	NA	NA	fish	NA	NN	AT	AT	NN	AA	NN	NN	NN	AA	AT	AA	NN	AA	NN	NN	NN	AT	NN	AA	AT	AT	NN	AT	AT	NN	AT	AA	NN	AA	AA	AA	NN	NN	AT	TT	NN	AA	AT	AA
X3173	T/C	5	5516	+	slaf	S	NA	NA	fish	NA	NN	CT	CC	NN	CC	NN	NN	NN	CT	CT	CC	CT	CT	CC	NN	CC	CT	NN	CC	CT	CT	CC	CT	CT	NN	CT	CT	NN	CT	CC	CC	NN	CC	CT	CC	NN	CT	CT	CT
X3176	A/G	5	5516	+	slaf	S	NA	NA	fish	NA	NN	AG	GG	NN	GG	NN	NN	NN	AG	AG	GG	AG	AG	GG	NN	NN	AG	NN	GG	AG	AG	NN	AG	AG	NN	AG	AG	NN	AG	GG	GG	NN	GG	AG	GG	NN	AG	AG	AG
X36	C/G	5	5567	+	slaf	S	NA	NA	fish	NA	GG	GG	GG	CG	CG	GG	CG	GG	CG	GG	CG	CG	CG	CG	GG	CG	GG	CG	CG	GG	GG	GG	GG	GG	GG	GG	CG	GG	CG	CG	CG	GG	GG	GG	GG	GG	CG	GG	CG
X3983	T/C	5	5567	+	slaf	S	NA	NA	fish	NA	CC	NN	CC	CT	CT	CC	CT	CC	TT	NN	CT	TT	TT	CT	CC	CT	NN	CT	CT	NN	NN	CC	NN	NN	NN	NN	TT	CC	TT	CT	CT	CC	CC	NN	CC	CC	TT	NN	TT
X3403	A/G	5	5669	+	slaf	S	NA	NA	fish	NA	AG	AA	AG	GG	GG	AG	GG	AG	AG	AA	GG	NN	GG	GG	AG	GG	AA	GG	GG	AA	AA	AG	NN	AA	AG	AA	GG	AG	NN	GG	GG	AG	AG	AA	AG	AG	NN	AA	AG
X6070	T/C	5	6285	+	slaf	S	NA	NA	fish	NA	CT	CT	CT	NN	TT	CT	NN	CT	TT	CT	TT	TT	TT	TT	CT	TT	CT	TT	TT	CT	CT	CT	CT	NN	CT	CT	TT	NN	TT	TT	TT	CT	NN	CT	CT	CT	TT	CT	TT
X1094	A/G	5	6489	+	slaf	S	NA	NA	fish	NA	AG	AG	GG	GG	GG	AG	GG	AG	GG	AG	GG	GG	GG	GG	AG	GG	AG	GG	GG	AG	AG	AG	AG	AG	AG	AG	GG	GG	GG	GG	GG	AG	AG	AG	AG	AG	GG	NN	GG
X2218	T/C	5	6540	+	slaf	S	NA	NA	fish	NA	CT	TT	CC	CC	NN	CT	CC	CT	NN	TT	CC	NN	CC	NN	CT	CC	NN	CC	CC	TT	TT	CT	TT	TT	TT	TT	NN	NN	NN	CC	CC	CT	TT	TT	CT	CT	NN	TT	NN
X1096	A/G	5	6591	+	slaf	S	NA	NA	fish	NA	GG	AG	GG	GG	GG	GG	GG	GG	AG	AG	GG	GG	GG	AG	GG	GG	AG	GG	GG	AG	AG	GG	AG	AG	AG	AG	AG	GG	GG	GG	GG	GG	AG	AG	GG	GG	AG	GG	AG
X2220	T/C	5	6591	+	slaf	S	NA	NA	fish	NA	CT	CC	TT	TT	NN	CT	TT	CT	NN	CC	TT	NN	TT	NN	CT	TT	CC	TT	TT	CC	CC	CT	CC	CC	CC	CC	NN	NN	TT	TT	TT	CT	CC	CC	CT	CT	NN	NN	NN
X1095	T/G	5	6591	+	slaf	S	NA	NA	fish	NA	GG	GT	GG	GG	GG	GG	GG	GG	GT	GT	GG	GG	GG	GT	GG	GG	GT	GG	GG	GT	GT	GG	GT	GT	GT	GT	GT	GG	GG	GG	GG	GG	GT	NN	GG	GG	GT	GG	GT
X2219	A/G	5	6591	+	slaf	S	NA	NA	fish	NA	AG	GG	NN	AA	NN	AG	AA	AG	NN	GG	AA	NN	AA	NN	AG	AA	NN	AA	AA	GG	GG	AG	GG	GG	GG	GG	NN	NN	NN	AA	AA	AG	GG	GG	AG	AG	NN	NN	NN
X1097	T/G	5	6591	+	slaf	S	NA	NA	fish	NA	TT	GT	TT	TT	TT	TT	TT	TT	GT	GT	TT	TT	TT	GT	TT	TT	GT	TT	TT	GT	GT	TT	GT	GT	GT	GT	GT	TT	TT	TT	TT	TT	GT	GT	TT	TT	GT	TT	GT
X2221	T/C	5	6591	+	slaf	S	NA	NA	fish	NA	CT	CC	TT	TT	NN	CT	TT	CT	NN	CC	TT	NN	TT	NN	CT	TT	CC	TT	TT	CC	CC	CT	CC	CC	CC	CC	NN	NN	TT	TT	TT	CT	CC	CC	CT	CT	NN	NN	NN
X914	A/G	5	6642	+	slaf	S	NA	NA	fish	NA	AA	AG	AA	AA	AA	AA	AA	AA	AG	AG	AA	AA	AA	AG	AA	AA	AG	AA	AA	AG	AG	AA	AG	AG	AG	AG	AG	AA	AA	AA	AA	AA	AG	AG	AA	AA	AG	AA	AG
X913	T/G	5	6642	+	slaf	S	NA	NA	fish	NA	NN	GT	GT	GT	GT	NN	GT	NN	NN	GT	GT	GT	GT	GG	NN	GT	GT	GT	GT	GT	GT	TT	GT	GT	GT	GT	GG	GT	GT	GT	GT	NN	GT	GT	TT	NN	GG	NN	NN
X1590	A/G	5	6642	+	slaf	S	NA	NA	fish	NA	AG	NN	NN	NN	NN	AG	NN	AG	AG	NN	GG	NN	NN	AG	AG	GG	NN	NN	GG	AA	NN	AG	NN	AA	AA	AA	GG	NN	NN	NN	NN	AG	NN	NN	AG	AG	AG	AG	AG
X3630	T/C	5	6744	+	slaf	S	NA	NA	fish	NA	CC	CC	CT	CT	CT	CC	CT	CC	CT	CC	CT	CT	CT	CT	CC	CT	CC	CT	CT	CC	CC	CC	CC	CC	CC	CC	CT	CT	CT	CT	CT	CC	CC	CC	CC	CC	CT	CC	CT
X4792	T/G	5	7359	+	slaf	S	NA	NA	fish	NA	TT	NN	GT	GT	GT	NN	GT	NN	GT	TT	NN	NN	NN	NN	GT	GT	TT	GT	GT	TT	NN	TT	TT	GT	NN	TT	TT	GT	GT	NN	GT	TT	TT	GT	TT	TT	GT	TT	GT
X1040	A/G	5	7513	+	slaf	S	NA	NA	fish	NA	AG	GG	AG	AG	AG	AG	GG	AG	GG	GG	AG	NN	NN	GG	AG	AG	GG	AG	AG	GG	GG	AG	GG	GG	GG	GG	GG	AG	NN	NN	NN	NN	GG	NN	AG	AG	NN	AG	GG
X1769	T/C	5	7513	+	slaf	S	NA	NA	fish	NA	CT	CT	TT	TT	TT	CT	TT	NN	TT	CT	CT	TT	CT	TT	TT	TT	CT	TT	TT	CT	CT	CT	CT	TT	CT	CT	CT	TT	TT	CT	TT	CT	CT	NN	CT	CT	NN	CT	TT
X1770	A/C	5	7513	+	slaf	S	NA	NA	fish	NA	AC	AC	AA	AA	AA	AC	AA	NN	AA	AC	AC	AA	AC	AA	AA	AA	AC	AA	AA	AC	AC	AC	AC	AA	AC	AC	AC	AA	AA	AC	AA	AC	AC	NN	AC	AC	NN	AC	AA
X1821	C/G	5	7513	+	slaf	S	NA	NA	fish	NA	NN	CG	CC	CC	CC	CC	CG	CC	CG	CG	CC	NN	NN	CG	CC	CC	CG	CC	CC	CG	CG	CC	CG	CG	CG	CG	CG	NN	NN	CC	CC	CC	CG	CG	CC	CC	CG	NN	CG
X4789	A/G	5	7513	+	slaf	S	NA	NA	fish	NA	AG	AG	NN	GG	GG	AG	NN	AG	GG	AG	AG	NN	AG	GG	GG	GG	AG	GG	GG	AG	AG	AG	AG	GG	AG	AG	AG	GG	GG	AG	GG	AG	AG	NN	AG	AG	GG	AG	GG
X1820	T/C	5	7513	+	slaf	S	NA	NA	fish	NA	NN	CT	CC	CC	CC	CC	CT	CC	CT	CT	CC	CC	CC	CT	CC	CC	CT	CC	CC	CT	CT	CC	CT	CT	CT	CT	CT	CC	NN	CC	CC	CC	CT	CT	CC	CC	CT	CC	CT
X2876	T/C	5	7615	+	slaf	S	NA	NA	fish	NA	NN	NN	NN	NN	NN	CC	CT	NN	CT	CT	NN	NN	CC	CT	NN	CC	CT	CC	CC	CT	CT	CC	CT	CT	CT	CT	CT	NN	NN	NN	NN	NN	CT	NN	CC	CC	CT	NN	CT
X4791	T/C	5	7666	+	slaf	S	NA	NA	fish	NA	CT	CT	NN	TT	TT	CT	NN	CT	NN	CT	CT	NN	CT	TT	TT	NN	CT	TT	TT	CT	CT	CT	CT	TT	CT	CT	CT	TT	TT	CT	TT	CT	CT	NN	CT	CT	TT	CT	TT
X1589	A/G	5	7666	+	slaf	S	NA	NA	fish	NA	GG	AG	NN	NN	NN	GG	NN	NN	AG	AG	GG	NN	NN	AG	NN	GG	AG	GG	GG	AG	AG	GG	GG	AG	AG	AG	GG	NN	NN	GG	NN	GG	NN	AG	GG	GG	NN	GG	AG
X3631	T/C	5	7870	+	slaf	S	NA	NA	fish	NA	CC	CT	CC	CC	CC	CC	CT	CC	CT	NN	CC	CC	CC	CT	CC	CC	CC	CC	CC	CT	CT	CC	CT	CT	CT	CT	CC	CC	CC	CC	CC	CC	CT	CT	CC	CC	CT	CC	CT
X4790	A/G	5	8330	+	slaf	S	NA	NA	fish	NA	AG	AG	NN	AA	AA	AG	NN	AG	AA	AG	AG	NN	AG	AA	AA	NN	AG	AA	AA	AG	AG	AG	AG	AA	AG	AG	AG	AA	AA	AG	AA	AG	AG	NN	AG	AG	AA	AG	AA
X1216	T/C	5	8381	+	slaf	S	NA	NA	fish	NA	CT	CT	CC	NN	NN	NN	NN	NN	CT	CT	CC	NN	CC	CT	CC	CC	NN	NN	CC	CT	NN	CC	NN	NN	NN	CT	CC	CC	CC	NN	NN	CC	NN	CT	CC	CC	NN	CC	NN
X6444	A/C	5	8483	+	slaf	S	NA	NA	fish	NA	AA	AA	AC	AC	AC	NN	AC	NN	AC	NN	AA	AC	NN	AC	AC	AC	NN	AC	AC	NN	NN	AC	AA	AC	NN	AA	AA	AC	AC	NN	NN	NN	NN	NN	AA	AA	AC	NN	AC
X6520	A/T	5	8483	+	slaf	S	NA	NA	fish	NA	AT	NN	NN	NN	NN	NN	NN	AT	TT	AT	AT	NN	AT	NN	NN	NN	AT	NN	TT	AT	AT	TT	AT	NN	AT	AT	AT	NN	NN	AT	TT	AT	AT	NN	AT	AT	NN	AT	NN
X2309	T/C	5	8534	+	slaf	S	NA	NA	fish	NA	TT	TT	CC	CT	CT	CT	CT	CT	CT	TT	CT	CC	CT	CT	CC	CC	CT	CC	CC	TT	TT	CT	TT	CT	TT	TT	CT	CC	CC	CT	CC	CT	TT	CT	CT	CT	CT	CT	CT
X2308	T/G	5	8790	+	slaf	S	NA	NA	fish	NA	GT	GT	GG	GT	GT	GG	GT	GG	GT	GT	GG	GG	GG	GT	GG	GG	GG	GG	GG	GT	GT	GG	GT	GT	GT	GT	GG	GG	GG	GG	GG	GG	GT	GT	GG	GG	GT	GG	GT
X4150	T/C	5	8892	+	slaf	S	NA	NA	fish	NA	CT	CT	TT	CT	CT	TT	CT	TT	CT	CT	TT	TT	TT	CT	TT	TT	NN	TT	TT	CT	CT	TT	TT	CT	CT	CT	TT	NN	TT	TT	TT	TT	CT	CT	TT	TT	CT	NN	CT
X2471	T/G	5	8892	+	slaf	S	NA	NA	fish	NA	TT	TT	NN	NN	NN	GT	NN	GT	NN	TT	GT	NN	GT	NN	GG	GG	GT	GG	GG	TT	TT	GG	GT	NN	TT	TT	GT	GG	GG	GT	GG	GT	TT	NN	GT	GT	NN	GT	NN
X6443	A/G	5	10417	+	slaf	S	NA	NA	fish	NA	AA	AA	AG	AA	AA	AG	NN	AG	AA	NN	AG	AG	AG	NN	AG	AG	NN	AG	AG	NN	NN	AG	AG	NN	NN	AA	AG	NN	AG	AG	AG	AG	NN	NN	AG	AG	AA	AG	NN
X6442	A/G	5	10417	+	slaf	S	NA	NA	fish	NA	GG	GG	AG	GG	GG	AG	NN	AG	GG	NN	AG	AG	AG	NN	AG	AG	NN	AG	AG	NN	NN	AG	AG	NN	NN	GG	AG	NN	AG	AG	AG	AG	NN	NN	AG	AG	GG	AG	NN
X3292	T/G	5	10519	+	slaf	S	NA	NA	fish	NA	GT	GT	NN	GT	GT	GG	GT	GG	GT	NN	GG	NN	GG	GT	NN	NN	GG	NN	NN	GT	GT	NN	GG	GT	GG	GT	GG	NN	NN	GG	NN	GG	GT	GT	GG	GG	GT	NN	GT
X6517	A/T	5	11607	+	slaf	S	NA	NA	fish	NA	AT	AT	AA	AT	AT	AT	AT	AA	AT	AT	AT	AA	AA	AT	AA	AA	AT	AA	AT	AA	AT	AT	AT	AT	AT	AT	AA	AA	AT	AA	AT	NN	AT	AT	AA	AA	AT	AT	AA
X2781	A/T	5	11914	+	slaf	S	NA	NA	fish	NA	AT	AA	NN	AA	AA	AA	NN	AT	AA	AA	AA	AT	NN	AA	AT	AT	AT	AT	AA	AT	AA	AT	NN	AA	NN	AA	AT	AT	AA	AT	AA	AT	NN	AA	AT	AT	AA	AT	AT
X2783	T/G	5	11914	+	slaf	S	NA	NA	fish	NA	TT	GT	GT	GT	GT	GG	NN	TT	GT	GT	GG	GT	GT	GT	GT	NN	GT	GT	GT	TT	GG	TT	NN	GG	NN	GT	TT	NN	GG	NN	NN	GT	GT	GG	TT	GT	GT	TT	TT
X2780	C/G	5	11914	+	slaf	S	NA	NA	fish	NA	CC	CG	CG	CG	CG	GG	NN	CC	CG	CG	GG	CG	CG	CG	CG	NN	CG	CG	CG	CC	GG	CC	NN	GG	NN	CG	CC	NN	GG	NN	NN	CG	CG	GG	CC	CG	CG	CC	CC
X2779	C/G	5	12016	+	slaf	S	NA	NA	fish	NA	GG	GG	NN	GG	GG	CG	NN	GG	GG	GG	CG	CG	NN	GG	CG	NN	CG	CG	GG	GG	CG	GG	NN	CG	NN	GG	GG	NN	CG	NN	GG	CG	NN	CG	GG	CG	GG	GG	GG
X261	A/G	5	12271	+	slaf	S	NA	NA	fish	NA	GG	NN	GG	NN	NN	AG	AG	NN	NN	GG	AG	AG	NN	NN	NN	GG	AG	AG	NN	GG	AG	GG	GG	AG	NN	NN	GG	NN	AG	GG	AG	NN	NN	AG	GG	GG	NN	NN	GG
X260	A/T	5	12271	+	slaf	S	NA	NA	fish	NA	AA	NN	AA	NN	NN	AT	AT	NN	NN	AA	AT	AT	NN	NN	NN	AA	AT	AT	NN	AA	NN	AA	AA	AT	NN	NN	AA	NN	AT	AA	AT	NN	NN	AT	AA	AA	NN	NN	AA
X2782	C/G	5	12271	+	slaf	S	NA	NA	fish	NA	CG	GG	NN	GG	GG	GG	NN	CG	GG	GG	GG	CG	NN	NN	CG	CG	CG	NN	NN	NN	GG	CG	NN	GG	NN	GG	NN	NN	GG	CG	NN	CG	NN	NN	CG	NN	GG	NN	CG
X2840	A/G	5	12373	+	slaf	S	NA	NA	fish	NA	AA	AA	NN	AA	AA	AG	AG	AA	AA	AA	AG	AG	NN	AA	AG	AA	AG	AG	AA	AA	AG	AA	AA	AG	NN	AA	AA	AA	AG	AA	AG	AG	AA	AG	AA	AA	NN	AA	AA
X5575	C/G	5	12424	+	slaf	S	NA	NA	fish	NA	NN	NN	GG	NN	GG	CG	NN	NN	GG	GG	CG	CG	GG	NN	CG	NN	CG	CG	GG	GG	CG	GG	GG	CG	NN	GG	GG	NN	NN	GG	CG	CG	GG	CG	GG	GG	GG	GG	NN
X2981	A/G	5	12424	+	slaf	S	NA	NA	fish	NA	AA	AG	AG	AG	AG	AG	AG	AG	AG	AG	AG	NN	AG	AG	AA	AA	AA	AA	AG	AA	AG	AA	NN	AG	AG	AG	AA	NN	NN	NN	AG	NN	AG	AG	NN	AA	AG	NN	NN
X2984	T/C	5	12424	+	slaf	S	NA	NA	fish	NA	CT	TT	TT	TT	NN	TT	NN	NN	TT	NN	TT	CT	TT	TT	CT	CT	CT	CT	TT	CT	NN	CT	CT	NN	TT	TT	CT	CT	CT	CT	TT	NN	TT	NN	CT	CT	NN	CT	CT
X2983	A/G	5	12424	+	slaf	S	NA	NA	fish	NA	AA	AG	AG	AG	AG	AG	AG	AG	AG	AG	AG	NN	AG	AG	AA	AA	AA	AA	AG	AA	AG	AA	NN	AG	AG	AG	AA	NN	NN	NN	AG	NN	AG	AG	NN	AA	NN	NN	NN
X3622	T/G	5	12424	+	slaf	S	NA	NA	fish	NA	TT	GT	GT	GT	GT	NN	TT	GT	GT	NN	TT	NN	GT	GT	TT	GT	NN	TT	GT	GT	NN	GT	GT	TT	GT	GT	GT	NN	NN	NN	NN	TT	GT	NN	GT	GT	GT	GT	NN
X5551	A/G	5	12424	+	slaf	S	NA	NA	fish	NA	AG	AA	AA	AA	AA	AA	AA	NN	AA	AA	AA	AG	AA	AA	AG	AG	AG	AG	AA	AG	AA	AG	AG	AA	NN	AA	AG	AG	AG	AG	AA	AG	AA	NN	AG	AG	AA	AG	AG
X601	T/G	5	12424	+	slaf	S	NA	NA	fish	NA	GT	NN	NN	NN	GG	GG	NN	NN	GG	NN	GG	GT	GG	NN	GT	GT	GT	GT	GG	GT	NN	GT	GT	NN	NN	GG	GT	GT	GT	GT	NN	GT	GG	NN	GT	GT	GG	GT	GT
X4095	A/G	5	12424	+	slaf	S	NA	NA	fish	NA	AG	AG	AG	AG	AG	NN	NN	AG	AG	AG	GG	NN	AG	AG	NN	AG	GG	GG	AG	AG	GG	AG	AG	GG	AG	AG	AG	AG	GG	AG	NN	NN	AG	NN	AG	AG	AG	AG	AG
X4051	A/G	5	12475	+	slaf	S	NA	NA	fish	NA	AG	AA	AA	NN	AA	AG	AG	NN	AA	AA	AG	AG	NN	AA	AG	AA	AG	AG	AA	AA	AG	AA	AA	AG	AA	AA	AA	AA	AG	AA	AG	AG	NN	AG	AA	AA	AA	NN	AA
X385	T/C	5	12475	+	slaf	S	NA	NA	fish	NA	NN	NN	NN	CT	CT	NN	NN	CT	CT	CT	TT	NN	CT	CT	NN	CT	NN	NN	CT	CT	NN	CT	CT	TT	CT	CT	CT	CT	NN	CT	NN	NN	CT	NN	CT	CT	CT	CT	CT
X3198	T/C	6	0	+	slaf	S	NA	NA	fish	NA	CT	TT	CT	TT	NN	NN	CT	CT	CT	CT	TT	NN	NN	NN	NN	NN	NN	CT	NN	CT	CT	NN	NN	CT	CT	CT	TT	CT	NN	CT	NN	TT	CT	NN	CT	TT	NN	CT	CT
X67	T/C	6	204	+	slaf	S	NA	NA	fish	NA	NN	CT	CT	CT	CT	CT	CT	NN	NN	NN	CT	NN	NN	NN	CT	CT	CT	NN	CT	TT	NN	NN	CT	TT	NN	TT	NN	NN	CT	NN	CT	CT	NN	NN	TT	CT	NN	NN	NN
X4579	A/G	6	357	+	slaf	S	NA	NA	fish	NA	NN	NN	NN	NN	NN	GG	NN	NN	AG	NN	NN	NN	NN	NN	GG	NN	GG	AG	NN	AA	AG	NN	NN	NN	NN	NN	NN	NN	GG	AG	NN	NN	AG	NN	NN	GG	NN	AG	AG
X4578	T/C	6	408	+	slaf	S	NA	NA	fish	NA	NN	NN	NN	NN	NN	CC	NN	NN	CT	NN	NN	NN	NN	NN	CC	NN	CC	CT	NN	TT	CT	NN	NN	NN	NN	NN	CC	NN	CC	CT	NN	NN	CT	NN	NN	CC	NN	CT	CT
X4062	T/G	6	1180	+	slaf	S	NA	NA	fish	NA	GT	NN	NN	TT	GT	NN	NN	NN	TT	NN	NN	NN	NN	GT	GT	TT	GT	GT	GT	TT	NN	GT	GT	NN	GT	TT	TT	NN	NN	GT	GT	NN	GT	NN	NN	GT	GT	NN	GT
X4063	T/G	6	1180	+	slaf	S	NA	NA	fish	NA	GT	NN	NN	TT	GT	NN	NN	NN	TT	NN	NN	NN	NN	GT	GT	TT	GT	GT	GT	TT	NN	GT	GT	NN	GT	TT	TT	NN	NN	GT	GT	NN	GT	NN	NN	GT	GT	NN	GT
X4306	T/C	6	1180	+	slaf	S	NA	NA	fish	NA	CT	CT	CT	CT	TT	TT	CC	TT	CC	CT	CT	CC	TT	TT	TT	CT	CT	CT	CT	CT	CC	TT	TT	CT	CT	CC	CT	CT	TT	TT	TT	CC	TT	TT	CC	TT	TT	CT	TT
X4305	A/G	6	1180	+	slaf	S	NA	NA	fish	NA	AG	AG	AG	AG	GG	GG	AA	GG	AA	AG	AG	AA	GG	GG	GG	AG	AG	AG	AG	AG	AA	GG	GG	AG	AG	AA	AG	AG	GG	GG	GG	AA	GG	GG	AA	GG	GG	AG	GG
X4064	T/G	6	1231	+	slaf	S	NA	NA	fish	NA	GT	NN	NN	GG	GT	NN	NN	NN	GG	NN	NN	NN	NN	GT	GT	GG	GT	GT	GT	GG	NN	GT	GT	NN	GT	GG	GG	NN	GT	GT	GT	NN	GT	NN	NN	GT	GT	NN	GT
X4061	A/C	6	1231	+	slaf	S	NA	NA	fish	NA	NN	AC	AC	AC	AC	AC	NN	NN	AA	NN	NN	NN	AC	AC	AC	AC	NN	NN	NN	AC	NN	NN	AC	NN	NN	AA	AC	AC	AC	AC	AC	NN	AC	AC	NN	AC	AC	AC	AC
X4304	T/C	6	1231	+	slaf	S	NA	NA	fish	NA	CT	CT	CT	CT	TT	TT	CC	TT	CC	CT	CT	CC	TT	TT	TT	CT	CT	CT	CT	CT	CC	TT	TT	CT	CT	CC	CT	CT	TT	TT	TT	CC	TT	TT	CC	TT	TT	CT	TT
X6008	T/C	6	1282	+	slaf	S	NA	NA	fish	NA	CT	CT	CT	CT	NN	NN	NN	CC	TT	NN	CT	NN	NN	CC	CC	NN	CT	CT	CT	CT	NN	NN	NN	CT	CT	TT	CT	CT	NN	NN	NN	TT	NN	NN	TT	NN	CC	NN	NN
X1375	A/G	6	1282	+	slaf	S	NA	NA	fish	NA	NN	AG	AG	AG	AA	NN	NN	NN	GG	NN	NN	GG	NN	NN	NN	AG	NN	NN	NN	AG	GG	AA	NN	AG	NN	GG	AG	AG	NN	AA	NN	GG	AA	NN	GG	NN	AA	NN	NN
X4065	A/C	6	1333	+	slaf	S	NA	NA	fish	NA	NN	AC	AC	AC	AC	AC	NN	NN	CC	NN	NN	NN	AC	AC	AC	AC	NN	NN	NN	AC	NN	AC	AC	NN	NN	CC	AC	AC	AC	AC	AC	NN	AC	AC	NN	AC	AC	AC	AC
X410	A/G	6	1486	+	slaf	S	NA	NA	fish	NA	AA	AG	AG	AG	AG	AG	AA	NN	AG	AG	AA	NN	AA	AG	AG	AG	AA	AA	AG	AG	AA	AG	AG	NN	NN	AA	AG	AG	AG	AG	NN	AA	AG	AG	AA	AG	AG	NN	NN
X6468	A/T	6	1588	+	slaf	S	NA	NA	fish	NA	NN	AA	NN	NN	AT	AT	NN	NN	AA	AT	AT	AA	AT	AT	AT	AA	AT	AT	AT	AA	AA	AT	AT	NN	AT	AA	AA	AA	AT	AT	AT	AA	AT	NN	AA	AT	AT	NN	AT
X444	C/G	6	1588	+	slaf	S	NA	NA	fish	NA	GG	CG	CG	CG	CG	CG	GG	GG	CG	CG	GG	NN	GG	CG	CG	CG	GG	GG	CG	CG	GG	CG	CG	CG	NN	GG	CG	CG	CG	CG	CG	GG	CG	CG	GG	CG	CG	CG	CG
X3802	A/T	6	1588	+	slaf	S	NA	NA	fish	NA	NN	AT	AT	AT	NN	AT	NN	NN	NN	AT	TT	NN	TT	AT	AT	AT	NN	NN	AT	AT	NN	AT	AT	AT	NN	NN	AT	NN	AT	AT	AT	NN	AT	AT	NN	AT	NN	NN	AT
X6469	A/T	6	1588	+	slaf	S	NA	NA	fish	NA	NN	TT	NN	NN	AT	AT	NN	NN	TT	AT	AT	TT	AT	AT	AT	TT	AT	AT	AT	TT	TT	AT	AT	NN	AT	TT	TT	TT	AT	AT	AT	TT	AT	NN	TT	AT	AT	NN	AT
X445	A/C	6	1639	+	slaf	S	NA	NA	fish	NA	AC	AA	AA	AA	AC	AC	AA	AC	AA	AC	AC	NN	AC	AC	AC	AC	AC	AC	AC	AA	AA	AC	AC	AA	AC	AA	AA	NN	AC	AC	AC	AA	AC	AC	AA	AC	AC	AA	AC
X443	T/C	6	1639	+	slaf	S	NA	NA	fish	NA	CC	CT	CT	CT	CT	CT	CC	CC	CT	CT	CC	NN	CC	CT	CT	CT	CC	CC	CT	CT	CC	CT	CT	CT	NN	CC	CT	CT	CT	CT	CT	CC	CT	CT	CC	CT	CT	CT	CT
X4610	T/G	6	1792	+	slaf	S	NA	NA	fish	NA	GG	GT	GT	GT	GG	NN	GT	GG	GT	NN	GG	GT	GG	GG	NN	NN	NN	GG	NN	GT	GT	NN	GG	GT	NN	GT	GT	GT	NN	GG	NN	GG	GG	NN	GT	NN	NN	GT	NN
X3364	A/G	6	1843	+	slaf	S	NA	NA	fish	NA	AG	GG	GG	GG	AG	AG	GG	AG	GG	AG	AG	GG	AG	AG	AG	AG	AG	AG	AG	GG	GG	AG	AG	GG	AG	GG	GG	GG	AG	AG	AG	GG	AG	AG	GG	AG	AG	NN	AG
X5275	A/G	6	1894	+	slaf	S	NA	NA	fish	NA	AA	AA	AG	AG	AG	AG	AA	NN	AG	AG	AA	AA	NN	AG	AG	AG	AA	AG	AG	AG	AA	AG	AG	AG	AA	AA	AG	NN	AG	AG	AG	AA	AG	AG	AA	AG	AG	AG	AG
X4324	T/C	6	1894	+	slaf	S	NA	NA	fish	NA	NN	CC	CT	CT	CT	CT	NN	NN	NN	CT	NN	NN	NN	CT	CT	CT	NN	CT	CT	NN	CC	CT	CT	CT	NN	CC	CT	NN	CT	CT	CT	CC	CT	CT	NN	CT	CT	CT	CT
X1223	T/C	6	1894	+	slaf	S	NA	NA	fish	NA	CT	CT	TT	TT	TT	TT	CT	CT	TT	TT	CT	CT	CT	TT	TT	TT	CT	TT	TT	TT	CT	TT	TT	TT	CT	CT	TT	TT	TT	TT	TT	CT	TT	TT	CT	TT	TT	TT	TT
X1182	A/C	6	1894	+	slaf	S	NA	NA	fish	NA	AC	AC	AA	AA	AA	AA	AC	AC	AA	AA	AC	AC	AC	AA	AA	AA	AC	AA	AA	AA	AC	AA	AA	AA	AC	AC	AA	AA	AA	AA	AA	AC	AA	AA	AC	AA	AA	AA	AA
X1222	T/G	6	1894	+	slaf	S	NA	NA	fish	NA	TT	TT	GT	GT	GT	GT	TT	TT	GT	GT	TT	TT	TT	GT	GT	GT	TT	GT	GT	GT	TT	GT	GT	GT	TT	TT	GT	GT	GT	GT	GT	TT	GT	TT	TT	GT	GT	GT	GT
X4325	A/C	6	1945	+	slaf	S	NA	NA	fish	NA	NN	AC	AC	AC	CC	NN	AC	NN	AC	NN	AC	NN	NN	CC	CC	CC	NN	NN	CC	AC	AC	CC	CC	AC	NN	AC	AC	AC	NN	CC	NN	AC	NN	CC	AC	NN	CC	NN	NN
X727	C/G	6	1945	+	slaf	S	NA	NA	fish	NA	NN	GG	CG	CG	CC	NN	NN	NN	CG	NN	GG	NN	NN	CC	NN	NN	NN	NN	CC	CG	NN	NN	NN	CG	NN	GG	CG	CG	NN	NN	NN	GG	NN	NN	GG	NN	CC	NN	NN
X4432	A/G	6	2047	+	slaf	S	NA	NA	fish	NA	NN	GG	AG	AG	NN	NN	GG	NN	AG	NN	GG	NN	NN	NN	NN	NN	NN	NN	NN	AG	NN	NN	AA	AG	NN	GG	AG	AG	NN	NN	NN	NN	AA	NN	GG	AA	NN	AG	NN
X1785	T/C	6	2251	+	slaf	S	NA	NA	fish	NA	CC	NN	CT	CT	CT	CT	NN	NN	CT	CT	CC	CC	NN	CT	CT	CT	CC	CT	CT	NN	NN	CT	CT	CT	NN	CC	CT	CT	CT	CT	CT	CC	CT	NN	CC	CT	NN	CT	CT
X1225	T/C	6	2251	+	slaf	S	NA	NA	fish	NA	NN	CC	CC	CC	CT	CT	NN	NN	NN	CT	CC	CC	NN	CT	CT	CT	CT	CT	CT	CC	NN	CT	CT	CC	CT	CC	NN	NN	CT	CT	CT	CC	CT	CT	CC	CC	CT	NN	CT
X6783	A/T	6	2302	+	slaf	S	NA	NA	fish	NA	AA	AA	AT	AT	AT	AT	AA	AA	NN	AT	AA	AA	AA	AT	AT	AT	AA	AT	AT	AT	AA	AT	AT	AT	AA	AA	AT	AT	AT	AT	NN	AA	AT	AT	AA	AT	AA	AT	AT
X1224	A/G	6	2353	+	slaf	S	NA	NA	fish	NA	NN	AA	AA	AA	AG	AG	AA	NN	NN	AG	AA	AA	NN	AG	AG	AG	NN	AG	AG	AA	NN	AG	AG	AA	AG	AA	NN	NN	AG	AG	AG	AA	AG	AG	AA	AA	AG	NN	AG
X1784	A/G	6	2404	+	slaf	S	NA	NA	fish	NA	AG	AG	AA	AA	AA	NN	AG	AG	NN	AA	AG	AG	AG	NN	NN	AA	AG	AA	AA	NN	AG	NN	AA	NN	AG	AG	AA	NN	NN	NN	AA	AG	AA	NN	AG	NN	AG	NN	AA
X5247	A/T	6	2660	+	slaf	S	NA	NA	fish	NA	NN	TT	AT	TT	AT	AT	TT	NN	NN	AT	TT	TT	NN	AT	AT	AT	NN	AT	AT	NN	TT	AT	AT	TT	NN	TT	TT	NN	AT	AT	AT	TT	AT	AT	TT	AT	NN	AT	AT
X6590	A/G	6	2711	+	slaf	S	NA	NA	fish	NA	AG	AG	GG	AG	GG	GG	AG	AG	NN	GG	AG	NN	AG	GG	NN	NN	AG	NN	GG	GG	AG	GG	GG	GG	NN	AG	GG	NN	GG	NN	GG	AG	GG	NN	NN	GG	AG	NN	GG
X6784	C/G	6	2711	+	slaf	S	NA	NA	fish	NA	CG	CC	CC	CC	NN	CG	CC	CG	NN	CG	CC	CC	CG	CG	CG	CG	CG	CG	CG	CC	CC	CG	CG	NN	CG	CC	NN	NN	CG	CG	CG	CC	CG	CG	CC	CC	CG	CC	CG
X5354	A/G	6	2711	+	slaf	S	NA	NA	fish	NA	AG	AA	AA	AA	AG	AG	AA	AG	AA	AG	AA	AA	AG	AG	AG	AG	AG	AG	AG	AA	AA	AG	AG	AA	AG	AA	AA	AA	AG	AG	AG	AA	AG	AG	AA	AA	AG	AA	AG
X1786	T/C	6	2711	+	slaf	S	NA	NA	fish	NA	TT	CT	CT	CT	TT	NN	CT	NN	CT	TT	CT	CT	NN	NN	NN	TT	TT	TT	TT	CT	CT	NN	TT	CT	NN	CT	CT	CT	NN	NN	TT	CT	TT	NN	CT	CT	NN	CT	TT
X4253	C/G	6	2711	+	slaf	S	NA	NA	fish	NA	CG	NN	NN	CC	NN	CG	NN	CG	NN	CG	NN	NN	NN	CG	CG	CG	NN	CG	CG	CC	NN	NN	CG	NN	CG	NN	NN	NN	NN	CG	CG	NN	CG	CG	NN	CC	CG	NN	CG
X6576	T/G	6	2762	+	slaf	S	NA	NA	fish	NA	GT	GG	NN	GG	GT	GT	GG	GT	NN	GT	GG	GG	GT	GT	GT	GT	GT	GT	GT	GG	GG	GT	GT	GG	GT	GG	GG	GG	GT	GT	GT	GG	GT	GT	GG	GG	GT	NN	NN
X6591	T/G	6	3068	+	slaf	S	NA	NA	fish	NA	GT	NN	GG	GT	GT	GT	NN	GT	NN	GT	GG	NN	GT	GT	GT	GT	GT	GT	GT	GG	NN	GT	GT	GG	NN	GG	GT	NN	GT	GT	GT	GG	NN	GT	NN	GG	GT	NN	NN
X6588	A/G	6	3068	+	slaf	S	NA	NA	fish	NA	AG	AG	GG	AG	GG	GG	AG	AG	NN	GG	AG	NN	AG	GG	NN	NN	AG	NN	GG	GG	AG	GG	GG	GG	NN	AG	GG	NN	GG	NN	GG	AG	GG	NN	NN	GG	AG	NN	GG
X6589	T/C	6	3119	+	slaf	S	NA	NA	fish	NA	CT	NN	TT	CT	CT	CT	NN	CT	NN	NN	TT	NN	CT	CT	CT	CT	CT	CT	CT	TT	NN	CT	CT	TT	NN	TT	CT	NN	CT	CT	CT	TT	NN	CT	NN	TT	CT	NN	TT
X6119	T/C	6	3375	+	slaf	S	NA	NA	fish	NA	CC	CC	CT	CC	NN	CC	CT	NN	CT	NN	CT	CT	NN	CC	NN	CC	NN	CC	CC	CT	CT	CC	CC	CT	NN	CT	CC	CC	CC	CC	NN	CT	CC	NN	CT	CT	CC	CT	CC
X6116	A/G	6	3375	+	slaf	S	NA	NA	fish	NA	AA	NN	AG	AA	AG	AG	NN	NN	AG	AG	AA	AG	NN	AG	AG	AA	NN	AG	AG	AG	AA	AG	AG	AG	NN	NN	AG	AG	AG	AG	AG	NN	AG	AG	AA	AG	AA	AG	AG
X6115	T/G	6	3375	+	slaf	S	NA	NA	fish	NA	TT	NN	GT	TT	NN	TT	GT	NN	GT	NN	GT	GT	NN	TT	NN	TT	NN	TT	TT	GT	GT	TT	TT	GT	NN	GT	TT	TT	TT	TT	NN	GT	TT	NN	GT	GT	TT	GT	TT
X6117	A/G	6	3375	+	slaf	S	NA	NA	fish	NA	AA	NN	NN	AA	AG	AG	AG	NN	GG	NN	AG	NN	NN	AG	AG	AA	NN	AG	AG	GG	AG	AG	AG	NN	NN	AG	AG	GG	AG	AG	AG	AG	AG	AG	AG	GG	NN	GG	AG
X2098	T/C	6	3426	+	slaf	S	NA	NA	fish	NA	CC	CC	CT	CC	CT	CC	CC	CC	CT	CT	CC	CT	CC	NN	CT	CC	CC	CT	CT	CT	CC	CT	NN	CT	CC	CC	CT	CT	CT	CT	CT	CC	CT	CT	CC	CT	CC	CT	CT
X5008	C/G	6	3426	+	slaf	S	NA	NA	fish	NA	CC	CC	CG	CC	CG	CC	CC	CC	CG	CG	CC	CG	CC	CG	CG	CC	CC	CG	CG	CG	CC	CG	CG	CG	CC	CC	CG	CG	CG	CG	CG	CC	CG	CG	CC	CG	CC	CG	CG
X6118	T/C	6	3426	+	slaf	S	NA	NA	fish	NA	TT	NN	CT	TT	NN	TT	CT	NN	CT	NN	CT	NN	NN	TT	NN	TT	NN	TT	TT	CT	CT	NN	TT	CT	NN	CT	TT	TT	TT	TT	NN	CT	TT	NN	CT	CT	NN	CT	TT
X5966	T/G	6	3477	+	slaf	S	NA	NA	fish	NA	TT	TT	GG	TT	GT	TT	GT	TT	NN	GT	GT	NN	TT	NN	GT	TT	NN	NN	GG	NN	GT	GT	GT	GG	TT	GT	GT	NN	GT	NN	GT	GT	NN	GT	GT	GG	TT	NN	GT
X5965	A/T	6	3477	+	slaf	S	NA	NA	fish	NA	AA	AA	AT	AA	AT	AA	AA	AA	AA	AT	AA	AT	AA	NN	AT	AA	AA	NN	AT	AT	AA	AT	AT	AT	AA	AA	AT	NN	AT	NN	AT	AA	NN	AT	AA	AT	AA	AT	AT
X2099	T/C	6	3477	+	slaf	S	NA	NA	fish	NA	CT	CT	NN	CT	CT	CT	TT	CT	TT	CT	TT	NN	CT	CT	CT	CT	CT	CT	TT	TT	TT	CT	CT	TT	CT	TT	CT	NN	CT	CT	CT	TT	CT	NN	TT	TT	CT	TT	CT
X645	A/C	6	3477	+	slaf	S	NA	NA	fish	NA	CC	CC	AC	CC	AC	CC	NN	NN	NN	AC	CC	AC	CC	AC	AC	CC	NN	AC	AC	AC	CC	AC	NN	NN	NN	NN	AC	NN	AC	NN	AC	NN	AC	AC	NN	AC	NN	NN	NN
X2235	T/G	6	3477	+	slaf	S	NA	NA	fish	NA	GT	GT	NN	GT	NN	GT	NN	NN	NN	NN	GT	NN	GT	NN	TT	GT	GT	NN	NN	TT	GT	TT	TT	NN	GT	GT	TT	NN	NN	TT	TT	NN	TT	NN	GT	NN	GT	NN	NN
X2638	A/G	6	3477	+	slaf	S	NA	NA	fish	NA	AG	AG	GG	NN	GG	NN	AG	AG	GG	GG	AG	NN	AG	GG	GG	AG	AG	GG	GG	GG	AG	GG	GG	GG	NN	AG	GG	GG	GG	GG	GG	AG	GG	GG	AG	GG	AG	GG	GG
X5010	A/G	6	3477	+	slaf	S	NA	NA	fish	NA	GG	GG	AG	GG	AG	GG	GG	GG	AG	AG	GG	AG	GG	AG	AG	GG	GG	AG	AG	AG	GG	AG	AG	AG	GG	GG	AG	AG	AG	AG	AG	GG	AG	AG	GG	AG	GG	AG	AG
X644	A/G	6	3477	+	slaf	S	NA	NA	fish	NA	AA	AA	AG	AA	AG	AA	NN	NN	NN	AG	AA	AG	AA	AG	AG	AA	NN	AG	AG	AG	AA	AG	NN	NN	NN	NN	AG	NN	AG	NN	AG	NN	AG	AG	NN	AG	NN	NN	NN
X5007	A/T	6	3477	+	slaf	S	NA	NA	fish	NA	AA	AA	AT	AA	AT	AA	AA	AA	AT	AT	AA	AT	AA	AT	AT	AA	AA	AT	AT	AT	AA	AT	AT	AT	AA	AA	AT	AT	AT	AT	AT	AA	AT	AT	AA	AT	AA	AT	AT
X5967	A/G	6	3477	+	slaf	S	NA	NA	fish	NA	GG	GG	AA	GG	AG	GG	AG	GG	NN	AG	AG	NN	GG	NN	AG	GG	NN	NN	AA	NN	AG	AG	AG	AA	GG	AG	AG	NN	AG	NN	AG	AG	NN	AG	AG	AA	GG	NN	AG
X2236	T/C	6	3477	+	slaf	S	NA	NA	fish	NA	CT	CT	NN	NN	CT	CT	CC	CT	NN	CT	CC	NN	CT	CT	CT	CT	NN	CT	CC	CC	CC	CT	CT	NN	CT	NN	CT	NN	NN	CT	CT	NN	CT	CT	NN	NN	CT	NN	CT
X646	A/G	6	3579	+	slaf	S	NA	NA	fish	NA	NN	NN	AG	AA	AG	AA	NN	NN	NN	AG	AA	AG	AA	AG	AG	AA	AA	AG	AG	AG	NN	AG	NN	NN	NN	NN	AG	NN	AG	NN	AG	NN	AG	AG	NN	AG	NN	NN	NN
X2602	T/C	6	3579	+	slaf	S	NA	NA	fish	NA	NN	NN	CT	NN	NN	NN	NN	NN	CT	CT	NN	CT	NN	CT	CT	NN	NN	CT	CT	CT	NN	CT	CT	NN	NN	NN	CT	CT	CT	CT	CT	NN	CT	CT	NN	CT	NN	CT	NN
X3548	A/G	6	3630	+	slaf	S	NA	NA	fish	NA	AG	AG	NN	AG	GG	AG	AG	AG	GG	NN	AG	NN	AG	NN	GG	AG	AG	NN	GG	NN	NN	GG	GG	GG	AG	AG	GG	GG	NN	NN	NN	AG	NN	NN	AG	NN	AG	NN	NN
X794	A/T	6	3630	+	slaf	S	NA	NA	fish	NA	AT	AT	TT	AT	TT	AT	AT	AT	NN	NN	AT	TT	AT	TT	TT	AT	AT	TT	TT	TT	TT	TT	NN	NN	AT	AT	TT	TT	TT	TT	TT	AT	TT	NN	AT	TT	AT	NN	NN
X6213	A/G	6	3630	+	slaf	S	NA	NA	fish	NA	AG	AG	NN	AG	NN	AG	AG	AG	NN	NN	AG	NN	AG	NN	NN	AG	AG	GG	GG	GG	GG	GG	NN	NN	AG	AG	GG	GG	NN	GG	NN	AG	GG	NN	AG	GG	AG	NN	GG
X5898	A/G	6	3630	+	slaf	S	NA	NA	fish	NA	GG	GG	AG	GG	AG	GG	GG	GG	AG	AG	GG	AG	GG	AG	AG	GG	GG	AG	AG	AG	AG	AG	AG	AG	GG	GG	AG	AG	AG	AG	AG	GG	AG	AG	GG	AG	GG	AG	AG
X6319	T/C	6	3630	+	slaf	S	NA	NA	fish	NA	CC	CC	CT	CC	CT	CC	CC	CC	CT	CT	CC	CT	CC	CT	CT	CC	CC	CT	CT	CT	CT	CT	CT	CT	CC	CC	CT	CT	CT	CT	CT	CC	CT	CT	CC	CT	CC	CT	CT
X793	A/T	6	3630	+	slaf	S	NA	NA	fish	NA	AT	AT	NN	AT	AA	AT	AT	AT	NN	AA	AT	NN	AT	AA	AA	AT	AT	AA	AA	AA	NN	AA	NN	NN	AT	AT	AA	NN	AA	AA	NN	AT	NN	NN	AT	NN	AT	NN	NN
X1233	A/T	6	3630	+	slaf	S	NA	NA	fish	NA	AT	AT	AA	AT	NN	AT	AT	AT	AA	AA	AT	NN	AT	AA	AA	AT	AT	AA	AA	AA	NN	AA	AA	AA	AT	AT	AA	AA	AA	AA	AA	AT	AA	NN	AT	AA	AT	NN	NN
X4364	A/G	6	3630	+	slaf	S	NA	NA	fish	NA	NN	AA	AG	NN	AG	NN	NN	NN	AG	AG	AA	AG	NN	AG	AG	AA	AA	AG	AG	AG	AG	AG	AG	AG	NN	AA	AG	AG	NN	NN	AG	AA	AG	AG	NN	AG	AA	NN	AG
X3016	A/T	6	3630	+	slaf	S	NA	NA	fish	NA	AT	AT	AA	AT	AA	AT	AT	AT	AA	NN	AT	AA	AT	NN	AA	AT	AT	AA	AA	AA	AA	AA	AA	AA	AT	AT	AA	NN	AA	AA	AA	AT	AA	AA	AT	AA	AT	NN	AA
X4365	T/G	6	3630	+	slaf	S	NA	NA	fish	NA	NN	TT	GT	NN	GT	NN	NN	NN	GT	GT	TT	GT	NN	GT	GT	TT	TT	GT	GT	GT	GT	GT	GT	GT	NN	TT	GT	GT	NN	NN	GT	TT	GT	GT	NN	GT	TT	NN	GT
X6304	A/C	6	3630	+	slaf	S	NA	NA	fish	NA	AA	AA	AC	AA	AC	AA	AA	AA	AC	AC	AA	AC	AA	AC	AC	AA	AA	AC	AC	AC	AC	AC	AC	AC	AA	AA	AC	AC	AC	AC	NN	AA	AC	NN	AA	AC	AA	AC	AA
X75	C/G	6	3630	+	slaf	S	NA	NA	fish	NA	CG	CG	CC	CG	CC	CG	CG	CG	CC	CC	CG	NN	CG	CC	CC	CG	CG	CC	CC	CC	CC	CC	CC	CC	CG	CG	CC	CC	CC	CC	CC	CG	CC	CC	CG	CC	CG	NN	CC
X162	T/C	6	3630	+	slaf	S	NA	NA	fish	NA	CT	CT	NN	CT	NN	CT	CT	CT	NN	NN	CT	NN	CT	NN	NN	CT	CT	CC	NN	NN	NN	NN	NN	NN	NN	CT	CC	NN	NN	NN	NN	NN	NN	NN	CT	CC	CT	NN	NN
X797	A/G	6	3630	+	slaf	S	NA	NA	fish	NA	GG	GG	AG	GG	AG	GG	GG	GG	AG	AG	GG	AG	GG	AG	AG	GG	GG	AG	AG	AG	AG	AG	AG	AG	GG	GG	AG	AG	AG	AG	AG	GG	AG	AG	GG	AG	GG	AG	AG
X6029	T/C	6	3630	+	slaf	S	NA	NA	fish	NA	NN	NN	CT	NN	NN	NN	NN	NN	CT	CT	NN	NN	TT	CT	CT	NN	NN	CT	NN	CT	CT	CT	CT	CT	NN	NN	CT	NN	CT	CT	NN	NN	CT	CT	TT	CT	NN	CT	CT
X1580	T/C	6	3630	+	slaf	S	NA	NA	fish	NA	CT	CT	TT	CT	TT	CT	CT	CT	TT	TT	CT	TT	CT	TT	TT	CT	CT	TT	TT	TT	TT	TT	TT	TT	CT	CT	TT	TT	TT	TT	TT	CT	TT	TT	CT	TT	CT	TT	TT
X6320	A/G	6	3630	+	slaf	S	NA	NA	fish	NA	GG	GG	AG	GG	AG	GG	GG	GG	AG	AG	GG	NN	GG	AG	AG	GG	GG	AG	AG	AG	AG	AG	AG	AG	GG	GG	AG	AG	AG	AG	AG	GG	AG	AG	GG	AG	GG	AG	AG
X1234	C/G	6	3630	+	slaf	S	NA	NA	fish	NA	CG	CG	CC	CG	NN	CG	CG	CG	CC	CC	CG	NN	CG	CC	CC	CG	CG	CC	CC	CC	NN	CC	CC	CC	CG	CG	CC	CC	CC	CC	CC	CG	CC	NN	CG	CC	CG	NN	CC
X1231	A/T	6	3630	+	slaf	S	NA	NA	fish	NA	AT	AT	AA	AT	NN	AT	AT	AT	AA	AA	AT	NN	AT	AA	AA	AT	AT	AA	AA	AA	NN	AA	AA	AA	AT	AT	AA	AA	AA	AA	AA	AT	AA	NN	AT	AA	AT	NN	AA
X6302	A/G	6	3630	+	slaf	S	NA	NA	fish	NA	NN	GG	AG	GG	AG	GG	GG	GG	AG	AG	GG	AG	GG	NN	AG	GG	GG	AG	AG	AG	AG	AG	AG	AG	GG	GG	AG	AG	AG	AG	NN	GG	AG	AG	GG	AG	GG	AG	GG
X6303	A/G	6	3630	+	slaf	S	NA	NA	fish	NA	AA	AA	AG	AA	AG	AA	AA	AA	AG	AG	AA	AG	AA	NN	AG	AA	AA	AG	AG	AG	AG	AG	AG	AG	AA	AA	AG	AG	AG	AG	NN	AA	AG	AG	AA	AG	AA	AG	AA
X238	T/G	6	3630	+	slaf	S	NA	NA	fish	NA	TT	TT	GT	NN	GT	TT	NN	TT	GT	GT	NN	GT	TT	GT	GT	NN	TT	GT	GT	GT	GT	GT	GT	GT	TT	TT	GT	GT	GT	GT	GT	NN	GT	GT	TT	GT	TT	GT	GT
X6547	T/C	6	3630	+	slaf	S	NA	NA	fish	NA	CT	CT	TT	CT	TT	CT	CT	CT	TT	TT	CT	TT	CT	NN	TT	CT	CT	TT	NN	TT	TT	TT	NN	TT	CT	CT	TT	TT	NN	TT	TT	CT	TT	NN	CT	TT	CT	TT	TT
X6028	A/G	6	3630	+	slaf	S	NA	NA	fish	NA	NN	NN	AG	NN	NN	NN	NN	NN	AG	AG	NN	NN	GG	AG	AG	NN	NN	AG	NN	AG	AG	AG	AG	AG	GG	NN	AG	AG	AG	AG	NN	NN	AG	AG	GG	AG	NN	AG	AG
X4533	A/G	6	3630	+	slaf	S	NA	NA	fish	NA	AA	NN	AG	AA	AG	AA	AA	AA	AG	AG	AA	AG	AA	AG	AA	AA	AA	AG	AG	AG	AG	AG	AG	AG	AA	NN	AG	NN	NN	AG	AG	NN	AG	AG	AA	AG	AA	AG	AG
X6301	A/G	6	3630	+	slaf	S	NA	NA	fish	NA	AG	AG	GG	NN	NN	NN	AG	AG	GG	GG	AG	GG	AG	GG	GG	AG	AG	GG	GG	GG	GG	GG	GG	GG	AG	AG	GG	GG	GG	GG	GG	AG	GG	GG	AG	GG	AG	GG	GG
X6305	A/G	6	3630	+	slaf	S	NA	NA	fish	NA	GG	GG	AG	GG	AG	GG	GG	GG	AG	AG	GG	AG	GG	AG	AG	GG	GG	AG	AG	AG	AG	AG	AG	AG	GG	GG	AG	AG	AG	AG	NN	GG	AG	AG	GG	AG	GG	AG	GG
X1232	T/C	6	3630	+	slaf	S	NA	NA	fish	NA	CT	CT	TT	CT	NN	CT	CT	CT	TT	TT	CT	NN	CT	TT	TT	CT	CT	TT	TT	TT	NN	TT	TT	TT	CT	CT	TT	TT	TT	TT	TT	CT	TT	NN	CT	TT	CT	NN	TT
X74	C/G	6	3630	+	slaf	S	NA	NA	fish	NA	CG	CG	CC	CG	CC	CG	CG	CG	CC	CC	CG	NN	CG	CC	CC	CG	CG	CC	CC	CC	CC	CC	CC	CC	CG	CG	CC	CC	CC	CC	CC	CG	CC	CC	CG	CC	CG	CC	CC
X2062	T/C	6	3630	+	slaf	S	NA	NA	fish	NA	NN	NN	CT	NN	NN	CC	NN	NN	CT	NN	CC	CT	CC	TT	NN	NN	NN	TT	CT	CT	CT	TT	NN	TT	NN	CC	TT	CT	NN	NN	CT	CC	CT	NN	NN	CT	CC	CT	NN
X76	A/G	6	3681	+	slaf	S	NA	NA	fish	NA	AG	AG	AA	AG	AA	AG	AG	AG	AA	AA	AG	NN	AG	AA	AA	AG	AG	AA	AA	AA	AA	AA	AA	AA	AG	AG	AA	AA	AA	AA	AA	AG	AA	AA	AG	AA	AG	NN	AA
X4532	T/C	6	3681	+	slaf	S	NA	NA	fish	NA	CC	NN	CT	CC	CT	CC	CC	CC	CT	CT	CC	CT	CC	CT	CC	CC	CC	CT	CT	CT	CT	CT	CT	CT	CC	NN	CT	NN	NN	CT	CT	NN	CT	CT	CC	CT	CC	CT	CT
X3372	A/C	6	3681	+	slaf	S	NA	NA	fish	NA	NN	NN	AC	NN	AC	NN	NN	NN	AC	AC	NN	AC	NN	AC	AC	NN	NN	NN	AC	AC	AC	AC	AC	AC	CC	CC	AC	AC	AC	AC	AC	CC	AC	AC	NN	AC	CC	AC	NN
X3373	T/G	6	3681	+	slaf	S	NA	NA	fish	NA	TT	NN	GT	TT	GT	TT	TT	TT	GT	GT	TT	GT	TT	GT	GT	TT	NN	GT	GT	GT	GT	GT	GT	GT	TT	TT	GT	GT	GT	GT	GT	TT	GT	GT	TT	GT	TT	GT	GT
X5705	A/G	6	3681	+	slaf	S	NA	NA	fish	NA	AA	AA	AG	AA	AG	AA	AA	NN	AG	AG	AA	AG	AA	AG	AG	AA	AA	AG	AG	AG	AG	AG	AG	AG	NN	AA	AG	NN	AG	AG	AG	AA	AG	AG	AA	AG	AA	AG	AG
X796	T/C	6	3681	+	slaf	S	NA	NA	fish	NA	NN	NN	CT	TT	CT	TT	TT	TT	CT	CT	TT	CT	TT	CT	CT	NN	TT	CT	CT	CT	CT	CT	CT	CT	NN	TT	CT	CT	CT	CT	CT	TT	CT	CT	TT	CT	TT	CT	CT
X1230	A/G	6	3681	+	slaf	S	NA	NA	fish	NA	AG	AG	GG	AG	NN	AG	AG	AG	GG	GG	AG	NN	AG	GG	GG	AG	AG	GG	GG	GG	NN	GG	GG	GG	AG	AG	GG	GG	GG	GG	GG	AG	GG	NN	AG	GG	AG	NN	GG
X5009	T/C	6	3681	+	slaf	S	NA	NA	fish	NA	CC	CC	CT	CC	CC	CC	CT	CC	CT	CC	CT	CT	CC	CC	CC	CC	CC	CC	CT	CT	CT	CC	CC	CC	CC	CT	CC	CT	CC	CC	CC	CT	CT	NN	CC	CT	CC	CT	CC
X792	T/C	6	3681	+	slaf	S	NA	NA	fish	NA	CT	CT	TT	CT	TT	CT	CT	CT	NN	NN	CT	NN	CT	TT	TT	CT	CT	TT	TT	TT	NN	TT	NN	NN	CT	CT	TT	TT	TT	TT	NN	CT	TT	NN	CT	TT	CT	NN	NN
X2330	A/G	6	3681	+	slaf	S	NA	NA	fish	NA	GG	GG	AG	GG	AG	GG	GG	GG	AG	AG	GG	AG	NN	AG	AG	GG	NN	AG	AG	AG	AG	AG	NN	AG	GG	GG	AG	AG	AG	AG	AG	NN	AG	AG	GG	AG	GG	AG	AG
X795	T/C	6	3681	+	slaf	S	NA	NA	fish	NA	TT	TT	CT	TT	CT	TT	TT	TT	CT	CT	TT	CT	TT	CT	CT	TT	TT	CT	CT	CT	CT	CT	CT	CT	TT	TT	CT	CT	CT	CT	CT	TT	CT	CT	TT	CT	TT	CT	CT
X2285	A/G	6	3681	+	slaf	S	NA	NA	fish	NA	AG	AG	NN	AG	AG	AG	AA	AG	AA	AG	AA	AA	AG	AG	AG	AG	AG	AG	AA	AA	AA	AG	AG	AG	AG	AA	AG	NN	AG	AG	AG	AA	AA	AG	AG	NN	AG	AA	AG
X2286	A/T	6	3681	+	slaf	S	NA	NA	fish	NA	AT	AT	NN	AT	AT	AT	TT	AT	TT	AT	TT	TT	AT	AT	AT	AT	AT	AT	TT	TT	TT	AT	AT	AT	AT	TT	AT	NN	AT	AT	AT	NN	TT	NN	NN	NN	AT	TT	AT
X5900	A/G	6	3732	+	slaf	S	NA	NA	fish	NA	AA	AA	AG	AA	AA	AA	AG	AA	AG	AA	AG	AG	AA	AA	AA	AA	AA	AA	AG	AG	AG	AA	AA	AA	AA	AA	AA	AG	AA	AA	AA	AG	AG	AA	AA	AG	AA	AG	AA
X5899	T/C	6	3732	+	slaf	S	NA	NA	fish	NA	CC	CC	CT	CC	CC	CC	CT	CC	CT	CC	CT	CT	CC	CC	CC	CC	CC	CC	CT	CT	CT	CC	CC	CC	CC	CC	CC	CT	CC	CC	CC	CT	CT	CC	CC	CT	CC	CT	CC
X2554	T/C	6	3783	+	slaf	S	NA	NA	fish	NA	CT	CT	TT	CT	CT	CT	NN	CT	TT	NN	NN	TT	CT	NN	CT	NN	CT	CT	TT	TT	NN	CT	NN	NN	CT	CT	NN	TT	CT	CT	TT	NN	TT	NN	CT	TT	CT	NN	NN
X4887	A/C	6	3783	+	slaf	S	NA	NA	fish	NA	AA	AA	CC	AA	AC	AA	AC	AA	CC	AC	AC	CC	AA	AC	AC	AA	AA	AC	CC	CC	CC	AC	AC	AC	AA	AA	AC	CC	AC	AC	AC	AC	CC	AC	AA	CC	AA	CC	AC
X3549	A/G	6	3783	+	slaf	S	NA	NA	fish	NA	NN	NN	NN	GG	AG	NN	AG	NN	AA	AG	NN	NN	GG	AG	AG	NN	NN	NN	AA	NN	NN	AG	AG	AG	NN	GG	AG	NN	AG	AG	NN	AG	NN	NN	GG	NN	GG	NN	NN
X4888	T/G	6	3783	+	slaf	S	NA	NA	fish	NA	GG	GG	TT	GG	GT	GG	GT	GG	TT	GT	GT	TT	GG	GT	GT	GG	GG	GT	TT	TT	TT	GT	GT	GT	GG	GG	GT	TT	GT	GT	GT	GT	TT	GT	GG	TT	GG	TT	GT
X2556	T/C	6	3783	+	slaf	S	NA	NA	fish	NA	NN	NN	CT	NN	CC	NN	NN	NN	CT	CC	CT	CT	NN	CC	CC	NN	NN	CC	CT	NN	NN	CC	CC	CC	NN	CC	CC	CT	CC	CC	CC	CT	CT	CC	NN	CT	NN	NN	NN
X3545	A/C	6	3783	+	slaf	S	NA	NA	fish	NA	NN	AC	NN	AC	AC	AC	NN	AC	NN	AC	CC	NN	NN	AC	AC	AC	AC	NN	CC	NN	NN	AC	AC	AC	NN	AC	AC	CC	AC	AC	NN	CC	NN	AC	AC	NN	AC	NN	NN
X3929	T/G	6	3783	+	slaf	S	NA	NA	fish	NA	GG	GG	TT	GG	NN	GG	GT	NN	TT	GT	GT	NN	GG	GT	GT	GG	GG	GT	TT	TT	NN	GT	GT	GT	GG	GG	GT	TT	GT	GT	GT	GT	TT	GT	GG	TT	GG	TT	GT
X6317	T/C	6	3783	+	slaf	S	NA	NA	fish	NA	TT	TT	CC	TT	CT	TT	CT	NN	CC	CT	CT	CC	TT	CT	CT	TT	TT	CT	CC	CC	CC	CT	CT	CT	TT	TT	CT	CC	CT	CT	CT	CT	CC	CT	TT	CC	TT	CC	CT
X3330	A/G	6	3783	+	slaf	S	NA	NA	fish	NA	AA	AA	NN	AA	AG	AA	NN	AA	GG	AG	AG	NN	AA	AG	AG	AA	AA	AG	GG	GG	GG	AG	AG	AG	AA	AA	AG	NN	AG	AG	AG	NN	GG	AG	AA	GG	AA	NN	AG
X3546	A/T	6	3783	+	slaf	S	NA	NA	fish	NA	NN	NN	NN	NN	AT	NN	AT	NN	TT	NN	NN	NN	AA	AT	AT	NN	NN	NN	TT	NN	NN	AT	AT	AT	NN	AA	NN	NN	AT	AT	NN	AT	NN	NN	AA	NN	AA	NN	NN
X6100	T/C	6	3783	+	slaf	S	NA	NA	fish	NA	NN	CC	TT	NN	CT	CC	CT	NN	NN	CT	CT	NN	CC	CT	CT	NN	CC	CT	TT	NN	TT	CT	CT	CT	NN	CC	CT	NN	CT	CT	CT	CT	TT	CT	CC	TT	CC	NN	CT
X1183	C/G	6	3783	+	slaf	S	NA	NA	fish	NA	CC	CC	GG	CC	CG	CC	CG	CC	GG	CG	CG	GG	CC	CG	CG	CC	CC	CG	GG	GG	GG	CG	CG	NN	CC	CC	CG	GG	CG	CG	CG	CG	GG	CG	CC	GG	CC	GG	CG
X3544	T/G	6	3783	+	slaf	S	NA	NA	fish	NA	NN	NN	NN	GG	GT	NN	GT	NN	TT	GT	NN	NN	GG	GT	GT	NN	NN	NN	TT	NN	NN	GT	GT	GT	NN	GG	GT	TT	GT	GT	NN	GT	NN	NN	GG	NN	GG	NN	NN
X4534	T/G	6	3783	+	slaf	S	NA	NA	fish	NA	GG	NN	TT	GG	GT	GG	GT	GG	NN	GT	GT	NN	GG	GT	NN	GG	GG	GT	TT	TT	TT	GT	GT	GT	GG	NN	GT	NN	NN	GT	GT	GT	TT	GT	GG	TT	NN	NN	GT
X3547	A/T	6	3783	+	slaf	S	NA	NA	fish	NA	NN	NN	NN	NN	AT	NN	AT	NN	NN	NN	NN	NN	AA	AT	AT	NN	NN	NN	TT	NN	NN	AT	AT	AT	NN	AA	NN	TT	AT	AT	NN	AT	NN	NN	AA	NN	AA	NN	NN
X2555	A/G	6	3783	+	slaf	S	NA	NA	fish	NA	NN	NN	AG	NN	AA	NN	NN	NN	AG	AA	NN	AG	NN	AA	AA	NN	NN	AA	AG	AG	NN	AA	AA	AA	NN	AA	AA	NN	AA	AA	AA	AG	AG	AA	NN	AG	NN	NN	NN
X6318	T/C	6	3783	+	slaf	S	NA	NA	fish	NA	TT	TT	CC	TT	CT	TT	CT	NN	CC	CT	CT	CC	TT	CT	CT	TT	TT	CT	CC	CC	CC	CT	CT	CT	TT	TT	CT	CC	CT	CT	CT	CT	CC	CT	TT	CC	TT	CC	CT
X6101	T/C	6	3783	+	slaf	S	NA	NA	fish	NA	NN	CC	TT	NN	CT	CC	CT	NN	NN	CT	CT	NN	CC	CT	CT	NN	CC	CT	TT	NN	TT	CT	CT	CT	NN	CC	CT	NN	CT	CT	CT	CT	TT	CT	CC	TT	CC	NN	CT
X1592	A/G	6	3834	+	slaf	S	NA	NA	fish	NA	GG	GG	AA	GG	AG	GG	AG	GG	AA	AG	AG	AA	GG	AG	AG	GG	GG	AG	AA	AA	AA	AG	AG	AG	GG	GG	AG	AA	AG	AG	AG	AG	AA	AG	GG	AA	GG	AA	AG
X1591	T/C	6	3834	+	slaf	S	NA	NA	fish	NA	TT	TT	CC	TT	CT	TT	CT	TT	CC	CT	CT	CC	TT	CT	CT	TT	TT	CT	CC	CC	CC	CT	CT	CT	TT	TT	CT	CC	CT	CT	CT	CT	CC	CT	TT	CC	TT	CC	CT
X1593	T/C	6	3834	+	slaf	S	NA	NA	fish	NA	TT	TT	CC	TT	CT	TT	CT	TT	CC	CT	CT	CC	TT	CT	CT	TT	TT	CT	CC	CC	CC	CT	CT	CT	TT	TT	CT	CC	CT	CT	CT	CT	CC	CT	TT	CC	TT	CC	CT
X1647	A/C	6	3885	+	slaf	S	NA	NA	fish	NA	AC	AC	NN	AC	CC	AC	AA	AC	AA	NN	AA	NN	AC	CC	CC	AC	AC	CC	AA	AA	AA	CC	CC	CC	AC	AC	CC	AA	CC	CC	CC	AA	AA	CC	AC	AA	AC	NN	NN
X5089	A/T	6	3936	+	slaf	S	NA	NA	fish	NA	NN	NN	TT	AA	NN	NN	NN	NN	NN	NN	NN	NN	NN	AT	AT	NN	NN	NN	TT	TT	TT	AT	AT	AT	NN	AA	AT	TT	NN	NN	AT	AT	NN	NN	NN	TT	NN	NN	AT
X1025	A/T	6	3987	+	slaf	S	NA	NA	fish	NA	AT	NN	TT	AT	AT	AT	TT	AT	NN	NN	TT	AT	AT	AT	AT	AT	AT	AT	TT	TT	NN	AT	AT	AT	AT	AT	AT	NN	AT	AT	AT	NN	NN	NN	AT	TT	AT	NN	NN
X358	T/G	6	3987	+	slaf	S	NA	NA	fish	NA	GG	NN	GT	GG	GT	NN	GG	NN	GT	GT	GG	NN	GG	GT	GT	NN	NN	GT	GT	GT	GT	GT	GT	GT	NN	GG	GT	GT	GT	GT	NN	NN	GT	GT	GG	GT	GG	NN	GT
X357	A/T	6	3987	+	slaf	S	NA	NA	fish	NA	TT	NN	AT	TT	AT	NN	NN	NN	AT	AT	TT	NN	TT	AT	AT	NN	NN	AT	AT	AT	AT	AT	AT	AT	TT	TT	AT	AT	AT	AT	NN	NN	AT	AT	TT	AT	TT	NN	AT
X359	A/G	6	4038	+	slaf	S	NA	NA	fish	NA	AG	AG	GG	AG	GG	NN	AG	AG	GG	NN	AG	NN	AG	GG	GG	AG	NN	NN	GG	GG	NN	NN	NN	GG	AG	AG	GG	NN	NN	NN	NN	NN	NN	NN	AG	GG	GG	NN	GG
X5148	T/G	6	4038	+	slaf	S	NA	NA	fish	NA	GG	GG	GT	GG	GT	GG	GG	GG	GT	GT	GG	GT	GG	GT	GT	GG	GG	GT	GT	GT	GT	GT	GT	GT	GG	GG	GT	GT	GT	GT	GT	GG	GT	GT	GG	GT	GG	GT	GT
X6347	C/G	6	4089	+	slaf	S	NA	NA	fish	NA	CC	NN	CG	CC	CG	CC	CC	CC	CG	CG	CC	CG	CC	CG	CG	CC	CC	CG	CG	CG	CG	CG	CG	CG	CC	CC	CG	CG	CG	CG	CG	CC	CG	CG	CC	CG	CC	CG	CG
X2370	T/C	6	4191	+	slaf	S	NA	NA	fish	NA	CT	NN	NN	CT	CT	CT	CC	CT	NN	CT	CC	CT	NN	CT	CT	NN	NN	CT	CC	NN	CC	CT	CT	CT	CT	CT	CT	NN	NN	CT	NN	CC	NN	CT	CT	CC	CT	NN	CT
X5090	T/G	6	4191	+	slaf	S	NA	NA	fish	NA	NN	NN	TT	GG	NN	NN	NN	NN	NN	NN	NN	GT	NN	GT	GT	NN	NN	GT	NN	NN	TT	GT	GT	GT	NN	GG	GT	GT	NN	NN	GT	NN	NN	NN	NN	TT	NN	NN	GT
X5091	A/T	6	4191	+	slaf	S	NA	NA	fish	NA	NN	NN	TT	AA	AT	NN	NN	NN	NN	NN	NN	AT	NN	AT	AT	NN	NN	AT	NN	NN	TT	AT	AT	AT	NN	AA	AT	AT	NN	NN	AT	NN	NN	NN	NN	TT	NN	NN	AT
X4431	A/G	6	4446	+	slaf	S	NA	NA	fish	NA	NN	GG	NN	AG	AG	AG	GG	NN	AG	NN	GG	GG	NN	AG	AG	NN	NN	AG	NN	NN	AG	NN	AG	AG	NN	GG	AG	NN	NN	AG	NN	GG	NN	NN	GG	AG	NN	NN	NN
X6657	A/T	6	4548	+	slaf	S	NA	NA	fish	NA	NN	NN	AT	AA	AT	NN	NN	NN	AT	AT	AA	NN	AA	AT	AT	AA	NN	AT	AT	AT	AT	AT	AT	AT	NN	AA	AT	AT	AT	AT	AT	NN	AT	AA	AT	AT	NN	NN	AT
X4176	T/C	6	4548	+	slaf	S	NA	NA	fish	NA	CT	CT	CC	CT	CC	CT	CT	CT	CC	CC	NN	CT	CT	CC	CC	CT	CT	NN	CC	CC	CC	CC	NN	CC	CT	CT	CC	NN	NN	CC	NN	CT	CC	CT	CC	CC	CT	CC	NN
X1780	A/T	6	4702	+	slaf	S	NA	NA	fish	NA	NN	NN	TT	AT	NN	AT	AT	NN	TT	NN	AT	NN	AT	NN	NN	NN	AT	NN	TT	TT	TT	NN	NN	NN	NN	AT	NN	TT	NN	NN	NN	AT	TT	NN	AT	TT	AT	NN	NN
X3933	T/C	6	4957	+	slaf	S	NA	NA	fish	NA	TT	CT	CT	TT	CT	TT	NN	TT	CT	CT	TT	TT	NN	CT	CT	TT	TT	CT	CT	CT	CT	CT	CT	CT	NN	TT	CT	CT	CT	CT	CT	NN	CT	NN	CT	CT	TT	CT	CT
X3230	A/G	6	4957	+	slaf	S	NA	NA	fish	NA	AG	AG	NN	AG	NN	AG	AA	AG	NN	AG	AA	NN	AG	AA	AG	AG	AG	AG	AA	AA	AA	AG	AG	NN	AG	NN	AG	AA	AG	AG	AG	NN	AA	NN	AG	AA	NN	AA	AG
X3931	A/T	6	5008	+	slaf	S	NA	NA	fish	NA	TT	AT	AT	TT	AT	TT	NN	TT	AT	AT	TT	NN	NN	AT	AT	TT	TT	AT	AT	AT	AT	AT	AT	AT	NN	TT	AT	AT	AT	AT	AT	NN	AT	NN	AT	AT	TT	AT	AT
X1779	A/G	6	5008	+	slaf	S	NA	NA	fish	NA	AG	AG	AA	NN	AG	AG	AA	AG	AA	AG	AA	AG	AG	AG	AG	NN	NN	AG	AA	AA	AA	AG	AG	AG	NN	AG	AG	AA	AG	AG	NN	AA	AA	AG	AG	AA	AA	AA	AG
X3934	T/G	6	5110	+	slaf	S	NA	NA	fish	NA	TT	GT	GT	TT	GT	TT	NN	TT	GT	GT	TT	TT	TT	GT	GT	TT	TT	GT	GT	GT	GT	GT	GT	GT	NN	TT	GT	GT	GT	GT	GT	NN	GT	NN	GT	GT	TT	GT	GT
X4173	A/C	6	5110	+	slaf	S	NA	NA	fish	NA	NN	CC	AC	CC	CC	CC	AC	CC	AC	CC	AC	CC	CC	CC	CC	NN	CC	NN	AC	AC	AC	CC	NN	CC	NN	CC	CC	AC	NN	CC	NN	AC	AC	CC	AC	AC	AC	AC	NN
X4175	T/C	6	5110	+	slaf	S	NA	NA	fish	NA	NN	CC	CT	CC	CC	CC	CT	CC	CT	CC	CT	CC	CC	CC	CC	NN	CC	NN	CT	CT	CT	CC	NN	CC	NN	CC	CC	CT	NN	CC	NN	CT	CT	CC	CT	CT	CT	CT	NN
X3932	A/G	6	5110	+	slaf	S	NA	NA	fish	NA	GG	AG	AG	GG	AG	GG	NN	NN	AG	AG	GG	GG	GG	AG	AG	GG	GG	AG	AG	AG	AG	AG	AG	AG	NN	GG	AG	AG	AG	AG	AG	NN	AG	NN	AG	AG	GG	AG	AG
X4174	T/C	6	5110	+	slaf	S	NA	NA	fish	NA	CT	CT	CC	CT	CT	CT	CC	CT	CC	CT	CC	CT	CT	CT	CT	NN	CT	CT	CC	CC	CC	CT	CT	CT	CT	CT	CT	NN	CT	CT	CT	CC	CC	CT	CC	CC	CC	CC	NN
X3935	A/G	6	5263	+	slaf	S	NA	NA	fish	NA	AA	AG	GG	AA	AG	AA	AG	NN	GG	AG	AG	NN	NN	AG	AG	AA	AA	AG	GG	GG	GG	AG	AG	AG	AG	AA	AG	GG	AG	AG	AG	NN	GG	NN	GG	GG	AG	GG	AG
X2966	A/T	6	5314	+	slaf	S	NA	NA	fish	NA	NN	AA	AT	NN	AA	NN	AT	NN	AT	NN	AT	NN	NN	NN	AA	NN	NN	NN	AT	AT	AT	AA	AA	AA	AT	NN	AA	AT	NN	AA	AA	AT	AT	NN	AT	NN	AT	AT	NN
X6007	A/C	6	5416	+	slaf	S	NA	NA	fish	NA	AC	NN	NN	AC	AA	AC	AC	AC	AA	NN	AC	AC	AC	NN	AA	AC	AC	NN	AA	AA	NN	NN	AA	NN	AC	AC	AA	NN	NN	AA	NN	AC	AA	NN	AA	AA	AC	AA	NN
X1102	T/C	6	5467	+	slaf	S	NA	NA	fish	NA	NN	CT	CC	NN	CT	NN	NN	NN	NN	CT	NN	NN	NN	CT	CT	TT	TT	CT	CC	CC	CT	CT	CT	CT	NN	TT	CT	NN	CT	CT	CT	NN	CC	NN	CC	NN	NN	CC	CT
X4945	T/C	6	5569	+	slaf	S	NA	NA	fish	NA	CT	TT	NN	CT	NN	CT	CT	CT	NN	NN	CT	CT	NN	TT	NN	CT	CT	TT	TT	TT	NN	TT	TT	NN	CT	CT	TT	NN	NN	NN	NN	CT	TT	CT	TT	TT	CT	NN	TT
X4664	T/C	6	5620	+	slaf	S	NA	NA	fish	NA	TT	CT	CT	TT	CT	TT	TT	NN	CT	CT	TT	NN	NN	CT	NN	NN	NN	CT	CT	CT	CT	CT	CT	NN	TT	TT	CT	NN	CT	CT	CT	NN	CT	NN	CT	CT	CT	CT	NN
X4665	A/C	6	5620	+	slaf	S	NA	NA	fish	NA	AA	AC	AC	AA	AC	AA	AA	AA	AC	AC	AA	NN	NN	AC	AC	NN	NN	AC	AC	AC	AC	AC	AC	NN	AA	AA	AC	NN	AC	AC	AC	NN	AC	NN	AC	AC	AC	AC	NN
X1443	A/G	6	5620	+	slaf	S	NA	NA	fish	NA	AA	AG	AG	AA	AG	AA	NN	AA	AG	AG	AA	NN	AA	AG	AG	AA	NN	AG	AG	NN	AG	AG	AG	NN	NN	AA	AG	AA	AG	AG	AG	AA	AG	AA	AG	AG	AG	AG	AG
X127	T/C	6	5620	+	slaf	S	NA	NA	fish	NA	CT	TT	TT	CT	TT	CT	CT	CT	TT	NN	CT	CT	CT	TT	TT	CT	CT	TT	TT	TT	NN	TT	TT	TT	CT	CT	TT	CT	TT	TT	TT	CT	TT	CT	TT	TT	TT	NN	TT
X4666	A/T	6	5620	+	slaf	S	NA	NA	fish	NA	NN	AT	AT	NN	AT	NN	NN	NN	AT	AT	TT	NN	NN	AT	AT	NN	NN	AT	AT	AT	AT	AT	AT	NN	NN	TT	AT	NN	AT	AT	AT	NN	AT	NN	AT	AT	AT	NN	NN
X3217	T/C	6	5620	+	slaf	S	NA	NA	fish	NA	CT	NN	CC	CT	NN	CT	CT	CT	CC	NN	NN	CT	CT	NN	CT	NN	CT	CT	CC	CC	CT	CC	CT	NN	NN	CT	CT	NN	CC	CT	CT	NN	CC	CT	CC	CC	NN	NN	NN
X1444	C/G	6	5773	+	slaf	S	NA	NA	fish	NA	GG	CG	CG	GG	CG	GG	NN	NN	CG	CG	GG	NN	GG	CG	CG	GG	GG	CG	CG	NN	CG	CG	CG	NN	NN	GG	CG	GG	CG	CG	CG	GG	CG	GG	CG	CG	CG	CG	CG
X4668	T/C	6	5773	+	slaf	S	NA	NA	fish	NA	CC	CT	CT	CC	CT	CC	CC	CC	CT	CT	CC	NN	NN	CT	NN	NN	NN	CT	CT	CT	CT	CT	CT	NN	CC	CC	CT	NN	CT	CT	CT	NN	CT	NN	CT	CT	CT	CT	NN
X4667	A/C	6	5773	+	slaf	S	NA	NA	fish	NA	CC	AC	AC	CC	AC	CC	CC	NN	NN	AC	CC	NN	NN	AC	NN	NN	NN	AC	AC	AC	AC	NN	AC	NN	CC	CC	AC	NN	AC	AC	AC	NN	AC	NN	AC	AC	AC	NN	NN
X1894	A/G	6	5824	+	slaf	S	NA	NA	fish	NA	GG	AG	NN	GG	AG	NN	NN	NN	AG	AG	GG	NN	GG	AG	AG	GG	GG	AG	AG	AG	AG	AG	AG	NN	NN	GG	NN	NN	NN	AG	AG	GG	NN	GG	NN	AG	AG	NN	AG
X1892	A/C	6	5824	+	slaf	S	NA	NA	fish	NA	NN	AC	NN	CC	AC	NN	NN	NN	AC	AC	CC	NN	CC	AC	AC	CC	NN	AC	AC	AC	AC	AC	AC	NN	NN	CC	NN	NN	NN	AC	AC	CC	NN	CC	NN	AC	AC	NN	AC
X736	T/C	6	6182	+	slaf	S	NA	NA	fish	NA	NN	CT	CT	TT	CT	CT	NN	CT	CT	CT	TT	NN	NN	CT	CT	NN	NN	CT	CT	CT	CT	CT	NN	CT	NN	TT	CT	NN	CT	CT	CT	NN	CT	NN	CT	CT	CT	CT	CT
X737	A/G	6	6182	+	slaf	S	NA	NA	fish	NA	NN	AG	AG	AA	AG	AG	NN	AG	AG	AG	AA	NN	NN	AG	AG	NN	AA	AG	AG	AG	AG	AG	NN	AG	NN	AA	AG	NN	AG	AG	AG	NN	AG	NN	AG	AG	AG	AG	AG
X3399	A/G	6	6182	+	slaf	S	NA	NA	fish	NA	GG	AG	NN	GG	AG	AG	GG	AG	AG	AG	GG	GG	GG	AG	AG	NN	NN	AG	AG	AG	AG	AG	GG	AG	NN	GG	AG	GG	AG	AG	AG	GG	AG	NN	AG	AG	AG	AG	AG
X1893	A/G	6	6182	+	slaf	S	NA	NA	fish	NA	GG	AG	NN	AG	AG	NN	AG	AG	GG	AG	GG	NN	AG	AG	AG	AG	AG	NN	GG	GG	NN	AG	GG	AG	NN	AG	AG	NN	AG	AG	NN	NN	NN	AG	NN	GG	NN	NN	AG
X214	A/C	6	6284	+	slaf	S	NA	NA	fish	NA	CC	AA	AC	NN	AA	AA	NN	NN	AC	NN	CC	NN	CC	NN	NN	NN	NN	AC	AC	AC	AA	AA	CC	NN	CC	CC	NN	NN	NN	AA	AA	NN	AC	NN	AC	AC	AC	AC	AA
X734	T/C	6	6437	+	slaf	S	NA	NA	fish	NA	NN	NN	CT	CC	CT	CT	NN	NN	NN	CT	CC	NN	NN	CT	CT	NN	CC	CT	NN	NN	CT	CT	NN	CT	NN	CC	CT	NN	CT	CT	CT	NN	CT	NN	CT	NN	CT	CT	NN
X1550	A/G	6	6795	+	slaf	S	NA	NA	fish	NA	NN	AG	AG	AA	AG	AG	NN	AG	AG	NN	AA	NN	AA	AG	AG	AA	AA	AG	AG	AG	NN	NN	NN	AG	NN	AA	AG	NN	AG	AA	NN	AA	AG	NN	AG	AG	AG	NN	AA
X1548	A/T	6	6795	+	slaf	S	NA	NA	fish	NA	NN	AT	AT	AA	AT	AT	NN	AT	AT	NN	AA	NN	AA	AT	AT	AA	AA	AT	AT	AT	NN	NN	NN	AT	NN	AA	AT	NN	AT	AA	NN	AA	AT	NN	AT	AT	AT	NN	AA
X735	T/C	6	6846	+	slaf	S	NA	NA	fish	NA	CT	NN	CT	TT	TT	NN	NN	NN	CT	TT	CT	NN	NN	NN	NN	NN	TT	NN	CT	CT	NN	NN	NN	TT	NN	TT	TT	CT	NN	TT	TT	NN	CT	NN	NN	CT	CT	NN	NN
X1549	T/G	6	6846	+	slaf	S	NA	NA	fish	NA	NN	GT	GT	GG	GT	GT	NN	GT	GT	NN	GG	NN	GG	GT	GT	GG	GG	GT	GT	GT	NN	NN	NN	GT	NN	GG	GT	NN	GT	GG	NN	GG	GT	NN	GT	GT	GT	NN	GG
X1551	C/G	6	6897	+	slaf	S	NA	NA	fish	NA	CG	CC	CG	CG	CC	CC	CG	CC	CG	NN	NN	CG	NN	NN	NN	CG	CG	CG	CG	CG	NN	NN	NN	CC	NN	CG	CC	NN	NN	CG	NN	CG	CG	CG	CG	CG	CG	NN	CG
X2569	T/C	6	7101	+	slaf	S	NA	NA	fish	NA	CT	CT	CT	TT	CT	CT	TT	CT	CT	CT	TT	TT	TT	CT	CT	TT	TT	CT	CT	CT	CT	CT	TT	CT	NN	TT	CT	TT	CT	TT	CT	TT	TT	TT	CT	CT	CT	CT	TT
X2568	A/C	6	7101	+	slaf	S	NA	NA	fish	NA	NN	CC	CC	AC	CC	CC	AC	CC	CC	CC	AC	AC	AC	CC	CC	AC	AC	CC	CC	CC	CC	CC	AC	CC	AC	AC	CC	AC	CC	AC	CC	AC	AC	AC	CC	CC	CC	NN	AC
X2567	T/G	6	7101	+	slaf	S	NA	NA	fish	NA	NN	TT	TT	GT	TT	TT	GT	TT	TT	TT	GT	GT	GT	TT	TT	GT	GT	TT	TT	TT	TT	TT	GT	TT	GT	GT	TT	GT	TT	GT	TT	GT	GT	GT	TT	TT	TT	NN	GT
X6293	A/C	6	7152	+	slaf	S	NA	NA	fish	NA	NN	AC	NN	AC	AC	AC	AC	AC	CC	AC	CC	NN	AC	AC	AC	AC	AC	NN	CC	CC	AC	AC	NN	AC	NN	AC	AC	NN	AC	AC	NN	AC	CC	NN	NN	CC	NN	NN	AC
X5973	A/G	6	7203	+	slaf	S	NA	NA	fish	NA	AA	AG	NN	NN	NN	AG	GG	NN	NN	NN	AG	NN	GG	AG	AG	GG	NN	AA	AA	AA	AG	AG	AG	NN	NN	NN	AG	NN	AG	GG	AG	NN	AG	NN	NN	AA	NN	AG	NN
X5974	T/C	6	7459	+	slaf	S	NA	NA	fish	NA	CC	NN	NN	CT	NN	CC	CT	CC	NN	NN	CT	CT	CT	NN	CC	CT	CT	CC	CC	CC	NN	CC	CT	CC	CC	CT	CC	CT	CC	CT	CC	CT	CT	CT	NN	CC	NN	NN	CT
X3132	T/C	6	7612	+	slaf	S	NA	NA	fish	NA	CT	NN	CT	NN	CT	CT	NN	NN	NN	NN	NN	NN	NN	CT	CT	CC	CC	NN	CT	CT	CT	CT	NN	NN	CT	NN	NN	NN	CT	NN	NN	NN	CC	NN	CT	CT	CT	CC	NN
X3131	T/C	6	7612	+	slaf	S	NA	NA	fish	NA	CT	NN	NN	NN	CT	CT	NN	NN	NN	NN	NN	NN	NN	CT	CT	CC	CC	NN	CT	CT	CT	CT	NN	NN	CT	NN	NN	NN	CT	NN	NN	NN	CC	NN	NN	CT	CT	CC	NN
X5876	T/C	6	7714	+	slaf	S	NA	NA	fish	NA	CT	CT	CT	CC	CT	CT	CC	CT	CC	CC	CC	CC	CC	CT	CT	CC	CC	CT	CT	CT	CT	CT	CC	CT	CT	CC	CT	CC	CT	CC	CT	CC	CC	CC	CT	CT	CT	CC	CC
X5879	A/G	6	7714	+	slaf	S	NA	NA	fish	NA	AG	AG	AG	AA	AG	AG	AA	AG	AA	AA	AA	AA	AA	AG	AG	AA	AA	AG	AG	AG	AG	AG	AA	AG	AG	AA	AG	AA	AG	AA	AG	AA	AA	AA	AG	AG	AG	AA	AA
X4208	A/G	6	7765	+	slaf	S	NA	NA	fish	NA	AG	AG	AG	GG	AG	AG	GG	AG	GG	GG	GG	NN	GG	AG	AG	NN	GG	AG	AG	AG	NN	AG	GG	AG	AG	GG	AG	NN	AG	GG	AG	GG	GG	NN	AG	AG	AG	GG	NN
X4209	T/C	6	7765	+	slaf	S	NA	NA	fish	NA	CC	CC	CC	CT	CC	CC	CT	NN	CT	CT	CT	CT	CT	CC	CC	CT	CT	CC	CC	CC	NN	CC	CT	CC	CC	CT	CC	CT	CC	CT	CC	CT	CT	CT	CC	CC	NN	CT	CT
X2115	C/G	6	7765	+	slaf	S	NA	NA	fish	NA	NN	NN	CG	CG	NN	NN	NN	CG	NN	CG	CC	CG	CG	NN	NN	CG	CG	CG	CG	CG	NN	CG	NN	GG	CG	NN	GG	CC	NN	CG	GG	NN	CC	CG	CG	CG	CG	CC	CG
X5877	A/G	6	7816	+	slaf	S	NA	NA	fish	NA	GG	GG	GG	AG	GG	GG	AG	GG	AG	AG	AG	AG	AG	GG	GG	AG	AG	GG	GG	GG	GG	GG	AG	GG	GG	AG	GG	AG	GG	AG	GG	AG	AG	AG	GG	GG	GG	AG	AG
X3890	A/G	6	7867	+	slaf	S	NA	NA	fish	NA	NN	AG	AG	GG	AG	AG	GG	AG	GG	GG	GG	GG	GG	AG	AG	GG	GG	AG	AG	AG	AG	AG	GG	GG	AG	GG	AG	GG	AG	GG	AG	GG	GG	GG	AG	AG	AG	NN	GG
X333	C/G	6	7867	+	slaf	S	NA	NA	fish	NA	CG	CG	CG	CC	CG	CG	CC	CG	CC	CC	CC	CC	NN	CG	CG	CC	CC	CG	CG	CG	CG	CG	NN	CC	CG	CC	CG	NN	CG	NN	CG	NN	CC	NN	CG	CG	CG	CC	NN
X2199	T/C	6	7867	+	slaf	S	NA	NA	fish	NA	TT	TT	TT	CT	TT	NN	CT	NN	CT	CT	CT	CT	CT	NN	NN	CT	CT	NN	TT	NN	NN	NN	CT	CT	NN	CT	NN	CT	NN	CT	NN	CT	CT	NN	TT	TT	NN	CT	CT
X6570	C/G	6	7867	+	slaf	S	NA	NA	fish	NA	CG	NN	CG	NN	CG	CG	NN	CG	NN	NN	NN	NN	NN	CG	CG	CC	CC	NN	CG	CG	CG	CG	NN	NN	CG	NN	CG	NN	CG	CC	CG	NN	CC	NN	CG	CG	CG	NN	NN
X334	C/G	6	7867	+	slaf	S	NA	NA	fish	NA	CG	CG	CG	GG	CG	CG	NN	CG	GG	NN	NN	NN	NN	CG	CG	NN	NN	CG	CG	CG	CG	CG	NN	NN	CG	GG	CG	NN	CG	NN	CG	NN	GG	NN	CG	CG	CG	NN	NN
X2198	A/T	6	7867	+	slaf	S	NA	NA	fish	NA	AT	AT	AT	AA	AT	AT	NN	AT	NN	NN	AA	AA	AA	AT	AT	AA	NN	AT	AT	AT	NN	AT	NN	AA	NN	AA	AT	NN	AT	AA	AT	NN	NN	NN	AT	AT	AT	NN	NN
X336	A/G	6	7867	+	slaf	S	NA	NA	fish	NA	GG	AG	GG	AA	AG	GG	NN	GG	AG	AG	AA	AA	NN	AG	AG	AA	AA	GG	GG	GG	AG	GG	AG	NN	NN	AA	NN	AG	AG	NN	NN	NN	AG	NN	GG	GG	GG	AG	NN
X2663	A/G	6	7969	+	slaf	S	NA	NA	fish	NA	NN	AG	AG	NN	AG	NN	NN	AG	NN	NN	NN	NN	NN	AG	AG	NN	NN	AG	AG	AG	AG	AG	GG	GG	NN	GG	AG	NN	NN	GG	AG	GG	NN	NN	AG	AG	AG	NN	NN
X335	T/G	6	7969	+	slaf	S	NA	NA	fish	NA	GT	GT	GT	GG	GT	GT	NN	GT	GG	GG	NN	NN	NN	GT	GT	NN	NN	GT	GT	GT	GT	GT	NN	NN	GT	GG	GT	NN	GT	NN	GT	NN	GG	NN	GT	GT	GT	NN	NN
X5878	A/T	6	7969	+	slaf	S	NA	NA	fish	NA	AA	AT	AA	AT	AT	AA	AT	AA	AA	AA	AT	AT	AT	AT	AT	AT	AT	AA	AA	AA	AT	AA	AA	AT	AA	AT	AT	AA	AT	AT	AT	AT	AA	AT	AA	AA	AA	AA	AT
X3534	A/G	7	0	+	slaf	S	NA	NA	fish	NA	AA	AA	AG	AG	AG	AA	AG	AG	AG	AG	AA	NN	AA	AG	AA	AG	AG	AA	AA	AG	AA	AA	AG	NN	NN	AA	AA	AG	AA	AA	AA	AA	AG	NN	AA	AG	AG	AA	AA
X1392	A/T	7	102	+	slaf	S	NA	NA	fish	NA	NN	NN	AT	AT	NN	AA	AT	AT	AT	AT	AA	NN	NN	AT	AA	AT	NN	AA	AA	AT	AA	AA	AT	AA	NN	AA	AA	AT	NN	NN	AA	AA	AT	NN	AA	AT	AT	NN	AA
X5512	A/C	7	255	+	slaf	S	NA	NA	fish	NA	NN	AC	AA	AA	AC	NN	AC	AC	NN	NN	AA	AC	AA	AA	NN	NN	NN	AC	AA	NN	AC	AC	AC	AA	AA	AC	AA	NN	AC	AC	AC	NN	NN	NN	AA	AC	AC	AC	NN
X1390	A/C	7	306	+	slaf	S	NA	NA	fish	NA	NN	NN	CC	CC	AC	CC	AC	AC	CC	CC	CC	AC	NN	CC	CC	CC	NN	AC	CC	CC	AC	AC	AC	CC	NN	AC	CC	NN	AC	AC	AC	CC	CC	NN	CC	AC	AC	NN	CC
X1389	A/T	7	306	+	slaf	S	NA	NA	fish	NA	NN	NN	AA	AA	AT	AA	AT	AT	AA	AA	AA	AT	NN	AA	AA	AA	NN	AT	AA	AA	AT	AT	AT	AA	NN	AT	AA	NN	AT	AT	AT	AA	AA	NN	AA	AT	AT	NN	AA
X2845	A/G	7	306	+	slaf	S	NA	NA	fish	NA	AG	AG	AA	AA	AA	NN	AA	AA	AA	AA	AG	AG	NN	AA	AG	NN	AA	AG	AG	AA	AG	AA	AA	AG	AA	AG	AG	AA	NN	NN	NN	AG	AA	AA	AG	AA	AA	AG	AG
X1391	A/C	7	306	+	slaf	S	NA	NA	fish	NA	NN	NN	AA	AA	AC	AA	AC	AC	AA	AA	AA	AC	NN	AA	AA	AA	NN	AC	AA	AA	AC	AC	AC	AA	NN	AC	AA	NN	AC	AC	AC	AA	AA	NN	AA	AC	AC	NN	AA
X3533	A/T	7	408	+	slaf	S	NA	NA	fish	NA	AT	AA	AT	AT	AT	AT	AA	NN	AT	AT	AT	NN	AT	AT	AT	AT	AT	AA	AT	AT	AA	AA	NN	AT	AT	AA	AT	NN	AA	AA	AA	AT	AT	AT	AT	AA	AA	AA	AT
X2076	T/C	7	561	+	slaf	S	NA	NA	fish	NA	NN	CT	NN	NN	NN	NN	NN	NN	NN	NN	CC	NN	NN	NN	NN	NN	NN	CT	CC	NN	CT	CT	NN	NN	NN	CT	CT	NN	CT	CT	NN	NN	NN	NN	NN	NN	NN	CT	NN
X1289	T/G	7	612	+	slaf	S	NA	NA	fish	NA	GT	NN	NN	NN	NN	GT	NN	NN	NN	NN	GT	NN	GT	NN	NN	NN	NN	GG	GT	TT	NN	NN	NN	GT	GT	GG	NN	NN	GG	GT	GT	NN	NN	NN	GT	NN	GT	NN	GT
X6062	C/G	7	714	+	slaf	S	NA	NA	fish	NA	NN	NN	CG	CG	CG	CG	NN	NN	NN	CG	CG	NN	CG	CG	CG	CG	CG	CC	CG	CG	NN	NN	NN	CG	CG	CC	CC	NN	NN	NN	NN	CG	CG	CG	CG	NN	CG	NN	CG
X856	A/G	7	868	+	slaf	S	NA	NA	fish	NA	AA	AA	AG	AG	AG	AA	AG	AG	AG	AG	AA	AA	AA	AG	AA	AA	AG	AA	AA	AG	AA	AA	AG	AA	AA	AA	AA	NN	AA	AG	AG	AA	AG	AA	AA	AG	AA	AA	AA
X6065	T/C	7	919	+	slaf	S	NA	NA	fish	NA	NN	NN	CT	CT	CT	NN	CT	CT	CT	NN	CC	NN	NN	CT	NN	CC	CT	CC	NN	CT	NN	NN	CT	NN	NN	CC	CC	CT	NN	CT	CT	NN	CT	NN	NN	CT	NN	NN	CC
X6063	A/T/C	7	919	+	slaf	S	NA	NA	fish	NA	AC	AC	AT	AT	AT	NN	AT	AT	AT	AT	AC	NN	AC	AT	AC	AC	AT	AC	AC	AT	AC	AC	AT	AC	AC	AC	AC	AT	AC	AT	AT	AT	AT	AC	AC	AT	NN	AC	AC
X6064	C/G	7	919	+	slaf	S	NA	NA	fish	NA	CG	CG	NN	GG	GG	NN	NN	NN	NN	NN	CG	NN	CG	NN	CG	CG	GG	CG	CG	GG	CG	CG	NN	CG	CG	CG	CG	NN	CG	NN	NN	NN	NN	CG	CG	NN	NN	CG	CG
X1288	C/G	7	970	+	slaf	S	NA	NA	fish	NA	NN	NN	NN	CG	CG	CC	NN	CG	NN	CG	NN	NN	CC	CG	NN	NN	CG	CC	CC	CG	CC	CC	NN	NN	NN	CC	CC	CG	CC	CG	CG	CG	NN	NN	NN	NN	NN	NN	NN
X1291	A/C	7	970	+	slaf	S	NA	NA	fish	NA	NN	NN	NN	AC	AC	CC	NN	AC	NN	AC	NN	NN	CC	AC	NN	NN	AC	CC	CC	AC	CC	CC	NN	NN	NN	CC	CC	AC	CC	AC	AC	AC	NN	NN	NN	NN	NN	NN	NN
X1290	C/G	7	1021	+	slaf	S	NA	NA	fish	NA	CG	CG	NN	CC	NN	CG	NN	NN	NN	NN	CG	CG	CG	NN	NN	CG	NN	CG	CG	CC	CG	CG	NN	CG	CG	CG	CG	NN	CG	NN	NN	NN	NN	CG	CG	NN	CG	NN	CG
X1189	T/C	7	1072	+	slaf	S	NA	NA	fish	NA	TT	TT	CT	CT	CT	TT	CT	CT	CT	CT	TT	TT	TT	CT	TT	TT	CT	TT	TT	CT	TT	TT	CT	TT	TT	TT	TT	CT	NN	CT	CT	CT	CT	TT	TT	CT	TT	TT	TT
X1187	T/G	7	1072	+	slaf	S	NA	NA	fish	NA	TT	TT	GT	GT	GT	TT	GT	GT	GT	GT	TT	TT	TT	GT	TT	TT	GT	TT	TT	GT	TT	TT	GT	TT	TT	TT	TT	GT	NN	GT	GT	GT	GT	TT	TT	GT	TT	TT	TT
X1169	T/C	7	1072	+	slaf	S	NA	NA	fish	NA	TT	CT	CT	CT	CT	TT	CC	CC	CC	CT	TT	CT	TT	CT	TT	TT	CT	CT	TT	CT	TT	CT	CC	TT	TT	CT	CT	CT	CT	CC	CC	CT	CT	NN	TT	CC	TT	CT	TT
X1186	T/C	7	1174	+	slaf	S	NA	NA	fish	NA	CC	CC	CT	CT	CT	CC	CT	CT	CT	CT	CC	CC	CC	CT	CC	CC	CT	CC	CC	CT	CC	CC	CT	CC	CC	CC	CC	CT	NN	CT	CT	CT	CT	CC	CC	CT	CC	CC	CC
X1188	T/C	7	1174	+	slaf	S	NA	NA	fish	NA	TT	TT	CT	CT	CT	TT	CT	CT	CT	CT	TT	TT	TT	CT	TT	TT	CT	TT	TT	CT	TT	TT	CT	TT	TT	TT	TT	CT	NN	CT	CT	CT	CT	TT	TT	CT	TT	TT	TT
X5783	T/C	7	1225	+	slaf	S	NA	NA	fish	NA	NN	NN	CC	NN	NN	NN	CT	NN	CC	CC	NN	NN	NN	CC	NN	NN	CC	NN	NN	CC	NN	NN	NN	CC	NN	NN	NN	CC	NN	CT	CT	CC	CC	NN	NN	CC	NN	NN	NN
X984	T/C	7	1429	+	slaf	S	NA	NA	fish	NA	CT	CT	TT	NN	TT	CT	TT	CT	TT	TT	CT	CT	CT	TT	CT	CT	NN	CT	CT	TT	CT	CT	TT	TT	CT	CT	CT	NN	CT	TT	TT	TT	TT	CT	CT	TT	CT	CT	CT
X3850	A/T	7	1429	+	slaf	S	NA	NA	fish	NA	NN	NN	NN	NN	NN	NN	AT	AT	AT	AT	NN	AT	AA	NN	NN	NN	NN	AT	AA	AA	NN	AT	AT	NN	NN	AT	AT	NN	NN	AT	AT	NN	AA	NN	NN	AT	AA	NN	NN
X985	A/C	7	1429	+	slaf	S	NA	NA	fish	NA	AC	AC	AA	NN	AA	AC	AA	AC	AA	AA	AC	AC	AC	AA	AC	AC	NN	AC	AC	AA	AC	AC	AA	AA	AC	AC	AC	NN	AC	AA	AA	AA	AA	AC	AC	AA	AC	AC	AC
X5150	T/C	7	1429	+	slaf	S	NA	NA	fish	NA	NN	CC	CT	CT	CT	CC	CT	NN	CT	CT	CC	CC	CC	CT	CC	CC	CT	CC	CC	CT	CC	CC	CT	CT	CC	CC	CC	CT	NN	CT	CT	CT	CT	CC	CC	CT	CC	CC	CC
X983	A/C	7	1429	+	slaf	S	NA	NA	fish	NA	AC	AC	CC	NN	CC	AC	CC	AC	CC	CC	AC	AC	AC	CC	AC	AC	NN	AC	AC	CC	AC	AC	CC	CC	AC	AC	AC	NN	AC	CC	CC	CC	CC	AC	AC	CC	AC	AC	AC
X3852	A/G	7	1633	+	slaf	S	NA	NA	fish	NA	NN	NN	AG	AG	AG	NN	AG	GG	GG	AG	NN	NN	GG	AG	NN	GG	AG	NN	GG	AG	NN	GG	AG	AG	NN	GG	GG	AG	NN	AG	AG	AG	GG	NN	NN	AG	GG	NN	NN
X3851	A/G	7	1633	+	slaf	S	NA	NA	fish	NA	NN	NN	AG	AG	AG	NN	AG	AA	AA	AG	NN	NN	AA	AG	NN	AA	AG	NN	AA	AG	NN	AA	AG	AG	NN	AA	AA	AG	NN	AG	AG	AG	AA	NN	NN	AG	AA	NN	AA
X3854	C/G	7	1633	+	slaf	S	NA	NA	fish	NA	CG	NN	CG	CG	CG	CG	NN	CC	CC	NN	CG	NN	CG	CG	CG	CG	CG	NN	CG	CG	CG	CC	CC	CG	NN	CC	CC	CG	CG	NN	NN	NN	CG	CG	CG	CC	CG	NN	CG
X3853	T/G	7	1684	+	slaf	S	NA	NA	fish	NA	NN	NN	GT	GT	GT	NN	GT	GG	GG	GT	NN	NN	GG	GT	NN	NN	GT	NN	GG	GT	NN	GG	GT	GT	NN	GG	GG	GT	NN	GT	NN	GT	GG	NN	NN	GT	NN	NN	GG
X3271	A/C	7	1684	+	slaf	S	NA	NA	fish	NA	AC	NN	AA	AA	AA	AC	AC	NN	NN	NN	AC	NN	AC	AA	AC	AC	AA	NN	AA	AA	AA	NN	AC	AA	AC	NN	NN	NN	AC	AC	NN	AA	AC	AC	NN	AC	AC	NN	AC
X498	A/C	7	1888	+	slaf	S	NA	NA	fish	NA	AC	NN	NN	NN	NN	NN	NN	NN	AC	NN	NN	NN	AC	CC	AC	AC	NN	AC	AC	CC	AC	AC	NN	NN	AC	NN	AC	NN	AC	CC	NN	NN	AC	NN	AC	CC	NN	NN	AC
X1526	T/C	7	1939	+	slaf	S	NA	NA	fish	NA	CC	CC	CC	CC	CC	CT	NN	CT	CT	NN	CT	CT	CT	CC	CT	CT	CC	NN	CT	CC	CT	CT	NN	CC	CT	CT	CT	NN	CT	NN	NN	NN	CT	CT	CT	CC	CT	CT	CT
X1525	T/G	7	1939	+	slaf	S	NA	NA	fish	NA	TT	TT	TT	TT	TT	GT	NN	GT	GT	NN	GT	GT	GT	TT	GT	GT	TT	NN	GT	TT	GT	GT	NN	TT	GT	GT	GT	NN	GT	NN	NN	NN	GT	GT	GT	TT	GT	GT	GT
X5453	A/T	7	1939	+	slaf	S	NA	NA	fish	NA	AT	AA	AT	AT	AT	AT	AA	AA	AA	AA	AT	AA	AT	AT	AT	AT	AT	AA	AT	AT	AT	AA	AA	AT	AT	AA	AA	AT	AT	AA	AA	AT	AT	NN	AT	AA	AT	AA	AT
X5452	A/C	7	1939	+	slaf	S	NA	NA	fish	NA	AC	CC	AC	AC	AC	AC	CC	CC	CC	CC	AC	CC	AC	AC	AC	AC	AC	CC	AC	AC	AC	CC	CC	AC	AC	CC	CC	AC	AC	CC	CC	AC	AC	NN	AC	CC	AC	CC	AC
X1524	T/C	7	1939	+	slaf	S	NA	NA	fish	NA	TT	TT	TT	TT	TT	CT	NN	CT	CT	NN	CT	CT	CT	TT	CT	CT	TT	NN	CT	TT	CT	CT	NN	TT	CT	CT	CT	NN	CT	NN	NN	NN	CT	CT	CT	TT	CT	CT	CT
X494	T/G	7	1939	+	slaf	S	NA	NA	fish	NA	GG	GT	GT	GT	GT	NN	GT	NN	NN	GT	NN	NN	NN	GT	NN	NN	GT	NN	NN	GT	GG	GG	GT	GT	NN	NN	NN	GT	NN	GT	GT	GT	GG	NN	NN	GT	NN	NN	NN
X1523	T/C	7	1939	+	slaf	S	NA	NA	fish	NA	CC	CC	CC	CC	CC	CT	NN	CT	CT	NN	CT	CT	CT	CC	CT	CT	CC	NN	CT	CC	CT	CT	NN	CC	CT	CT	CT	NN	CT	NN	NN	NN	CT	CT	CT	CC	CT	CT	CT
X495	T/G	7	1939	+	slaf	S	NA	NA	fish	NA	GT	NN	TT	NN	NN	GT	NN	GT	NN	NN	NN	GT	GT	NN	NN	GT	NN	GT	GT	TT	GT	GT	NN	NN	GT	GT	GT	TT	GT	TT	NN	NN	GT	GT	GT	TT	GT	GT	GT
X1522	T/C	7	1939	+	slaf	S	NA	NA	fish	NA	TT	TT	TT	TT	TT	CT	NN	CT	CT	NN	CT	CT	CT	TT	CT	CT	TT	NN	CT	TT	CT	CT	NN	TT	CT	CT	CT	NN	CT	NN	NN	NN	CT	CT	CT	TT	CT	CT	CT
X497	T/C	7	1939	+	slaf	S	NA	NA	fish	NA	TT	CT	CT	CT	CT	NN	CT	NN	NN	CT	NN	NN	NN	CT	NN	NN	NN	NN	NN	CT	TT	TT	CT	CT	NN	NN	NN	CT	NN	CT	CT	CT	TT	NN	NN	CT	NN	NN	NN
X493	T/C	7	1939	+	slaf	S	NA	NA	fish	NA	TT	CT	CT	CT	CT	TT	CT	TT	TT	CT	TT	TT	TT	CT	TT	TT	CT	TT	TT	CT	TT	TT	CT	CT	TT	TT	TT	CT	TT	CT	CT	CT	TT	TT	TT	CT	TT	TT	TT
X2470	T/C	7	1939	+	slaf	S	NA	NA	fish	NA	TT	CT	CT	CT	CT	TT	CT	TT	TT	CT	TT	TT	TT	CT	TT	TT	CT	TT	TT	CT	TT	TT	CT	CT	TT	TT	TT	CT	TT	CT	CT	CT	TT	TT	TT	CT	TT	NN	TT
X496	A/G	7	1939	+	slaf	S	NA	NA	fish	NA	AA	AG	AG	AG	AG	NN	AG	NN	NN	AG	NN	NN	NN	AG	NN	NN	AG	NN	NN	AG	AA	AA	AG	AG	NN	NN	NN	AG	NN	AG	AG	AG	AA	NN	NN	AG	NN	NN	NN
X426	A/T	7	1990	+	slaf	S	NA	NA	fish	NA	NN	NN	AT	AT	AT	TT	NN	AT	AT	NN	TT	AT	NN	NN	NN	TT	AT	NN	TT	AT	NN	AT	NN	AT	NN	NN	AT	NN	TT	NN	NN	NN	NN	NN	NN	NN	NN	AT	NN
X161	A/G	7	1990	+	slaf	S	NA	NA	fish	NA	NN	AG	AG	AG	AG	NN	AG	NN	NN	AG	NN	NN	NN	AG	GG	NN	AG	GG	NN	AG	NN	GG	AG	AG	NN	GG	NN	AG	NN	AG	AG	AG	NN	NN	GG	AG	NN	NN	NN
X160	A/G	7	1990	+	slaf	S	NA	NA	fish	NA	NN	AG	AG	AG	AG	NN	AG	NN	NN	AG	NN	NN	NN	AG	GG	NN	AG	GG	GG	AG	NN	GG	AG	AG	NN	GG	NN	AG	NN	AG	AG	AG	NN	NN	GG	AG	NN	NN	NN
X429	T/C	7	1990	+	slaf	S	NA	NA	fish	NA	NN	CT	CT	CT	CT	TT	NN	TT	TT	CT	TT	NN	NN	CT	NN	TT	CT	NN	TT	CT	NN	TT	CT	CT	NN	NN	TT	NN	TT	CT	CT	NN	TT	NN	NN	NN	NN	NN	NN
X1874	A/G	7	2041	+	slaf	S	NA	NA	fish	NA	NN	AG	AG	AG	AG	NN	AG	NN	GG	AG	GG	NN	NN	AG	NN	GG	AG	NN	GG	AG	GG	NN	AG	AG	NN	GG	GG	AG	NN	AG	AG	AG	GG	NN	NN	AG	NN	NN	NN
X5455	A/C	7	2041	+	slaf	S	NA	NA	fish	NA	AA	CC	AC	AC	AC	AA	CC	AC	AC	CC	AA	AC	AA	AC	AA	AA	AC	AC	AA	AC	AA	AC	CC	AC	AA	AC	AC	AC	AA	CC	CC	AC	AA	NN	AA	CC	AA	AC	AA
X1873	T/G	7	2041	+	slaf	S	NA	NA	fish	NA	NN	GT	GT	GT	GT	NN	GT	NN	TT	GT	TT	NN	NN	GT	NN	TT	GT	NN	TT	GT	TT	NN	GT	GT	NN	TT	TT	GT	NN	GT	GT	GT	TT	NN	NN	GT	NN	NN	NN
X5015	A/T	7	2041	+	slaf	S	NA	NA	fish	NA	AA	AT	AT	AT	AT	NN	AT	AA	AA	AT	NN	NN	NN	NN	NN	AA	AT	AA	AA	AT	AA	NN	AT	AT	NN	AA	AA	AA	NN	AT	AT	AT	NN	NN	AA	AT	AA	NN	NN
X5454	T/C	7	2041	+	slaf	S	NA	NA	fish	NA	CC	TT	CT	CT	CT	CC	TT	CT	CT	TT	CC	CT	CC	CT	CC	CC	CT	CT	CC	CT	CC	CT	TT	CT	CC	CT	CT	CT	CC	TT	TT	CT	CC	NN	CC	TT	CC	CT	CC
X35	A/G	7	2041	+	slaf	S	NA	NA	fish	NA	AG	GG	GG	NN	NN	AG	GG	AG	AG	GG	AG	AG	AG	GG	AG	AG	GG	AG	AG	GG	AG	AG	GG	GG	AG	AG	AG	NN	AG	GG	GG	GG	AG	AG	AG	GG	AG	AG	AG
X5451	A/C	7	2041	+	slaf	S	NA	NA	fish	NA	AC	AA	AA	AA	AA	AC	AA	AC	AC	AA	AC	AC	AC	AA	AC	AC	AA	AC	AC	AA	AC	AC	AA	AA	AC	AC	AC	AA	AC	AA	AA	AA	AC	AC	AC	AA	AC	AC	AC
X5016	A/C	7	2041	+	slaf	S	NA	NA	fish	NA	CC	AC	AC	AC	AC	NN	AC	CC	CC	AC	NN	NN	NN	AC	NN	CC	AC	CC	CC	AC	CC	NN	AC	AC	NN	CC	CC	CC	CC	AC	AC	AC	NN	NN	CC	AC	CC	NN	NN
X1872	A/G	7	2041	+	slaf	S	NA	NA	fish	NA	NN	AG	AG	AG	AG	NN	AG	NN	AA	AG	AA	NN	NN	AG	NN	AA	AG	NN	AA	AG	AA	NN	AG	AG	NN	AA	AA	AG	NN	AG	AG	AG	AA	NN	NN	AG	NN	NN	NN
X5185	A/G	7	2041	+	slaf	S	NA	NA	fish	NA	AA	GG	AG	AG	AG	AA	GG	AG	AG	GG	AA	AG	AA	AG	AA	AA	AG	AG	AA	AG	AA	AG	GG	AG	AA	AG	AG	AG	AA	GG	GG	AG	AA	AA	AA	GG	AA	AG	AA
X4881	A/G	7	2092	+	slaf	S	NA	NA	fish	NA	AA	AG	AG	AG	AG	AA	AG	AA	AA	AG	AA	AA	AA	AG	AA	AA	AG	AA	NN	AG	NN	AA	AG	AG	NN	AA	AA	AG	NN	AG	AG	AG	AA	NN	NN	AG	NN	AA	NN
X6715	A/C	7	2092	+	slaf	S	NA	NA	fish	NA	NN	AC	AC	AC	AC	NN	AC	NN	NN	AC	CC	NN	NN	AC	CC	NN	NN	NN	CC	AC	NN	NN	AC	AC	NN	CC	NN	NN	NN	AC	AC	AC	CC	NN	CC	AC	CC	NN	NN
X3257	T/C	7	2092	+	slaf	S	NA	NA	fish	NA	CC	CT	CT	CT	CT	CC	CT	CT	CC	CT	CT	CC	CC	CT	NN	NN	CT	CC	CC	CT	CT	CC	CT	CT	CC	CT	CC	CT	CT	CT	CT	CT	CC	CC	CT	CT	CC	CC	CC
X5601	A/G	7	2092	+	slaf	S	NA	NA	fish	NA	NN	AG	AG	AG	AG	AA	AG	NN	NN	AG	AA	NN	AA	NN	AA	NN	AG	NN	AA	AG	NN	NN	AG	AG	NN	NN	NN	NN	NN	AG	AG	AG	NN	NN	NN	AG	AA	NN	AA
X4893	A/C	7	2092	+	slaf	S	NA	NA	fish	NA	AA	CC	AC	AC	AC	AA	CC	AC	NN	CC	AA	AC	AA	AC	AA	AA	AC	AC	AA	AC	AA	AC	CC	AC	AA	AC	AC	AC	AA	CC	CC	AC	AA	AA	AA	CC	AA	AC	AA
X428	A/T	7	2092	+	slaf	S	NA	NA	fish	NA	NN	NN	AT	AT	AT	TT	NN	AT	AT	NN	TT	AT	NN	NN	NN	NN	AT	NN	TT	AT	NN	NN	NN	AT	NN	NN	AT	NN	TT	NN	NN	NN	NN	NN	NN	NN	NN	AT	NN
X4825	A/C	7	2092	+	slaf	S	NA	NA	fish	NA	NN	CC	AC	AC	AC	AA	CC	NN	AC	CC	AA	AC	AA	AC	AA	NN	AC	AC	AA	AC	AA	AC	NN	AC	NN	AC	AC	AC	AA	CC	NN	AC	AA	NN	AA	CC	AA	NN	AA
X427	A/T	7	2092	+	slaf	S	NA	NA	fish	NA	NN	AT	NN	TT	NN	TT	AT	AT	AT	AT	TT	AT	NN	NN	NN	NN	TT	AT	TT	TT	NN	NN	AT	TT	NN	AT	AT	NN	TT	AT	AT	NN	NN	NN	NN	AT	NN	AT	NN
X2178	A/G	7	2092	+	slaf	S	NA	NA	fish	NA	AA	GG	AG	AG	AG	AA	GG	AG	AG	GG	AA	NN	AA	AG	AA	AA	NN	AG	AA	AG	NN	AG	GG	AG	AA	AG	AG	AG	AA	GG	NN	AG	AA	AA	NN	GG	NN	AG	AA
X2100	T/C	7	2092	+	slaf	S	NA	NA	fish	NA	CC	CT	CC	CC	CC	CC	CT	CT	CT	CT	CC	CT	CC	CC	CC	CC	CC	CT	CC	CC	CC	CT	CT	CC	CC	CT	CT	CC	CC	CT	CT	CC	CC	CC	CC	CT	CC	CT	CC
X5749	T/C	7	2092	+	slaf	S	NA	NA	fish	NA	TT	CC	CT	CT	CT	TT	CC	CT	CT	CC	TT	CT	TT	CT	TT	TT	CT	CT	TT	CT	TT	CT	CC	CT	TT	CT	CT	CT	TT	CC	CC	CT	TT	TT	TT	CC	TT	CT	TT
X5748	A/G	7	2092	+	slaf	S	NA	NA	fish	NA	GG	AA	AG	AG	AG	GG	AA	AG	AG	AA	GG	AG	GG	AG	GG	GG	AG	AG	GG	AG	GG	AG	AA	AG	GG	AG	AG	AG	GG	AA	AA	AG	GG	GG	GG	AA	GG	AG	GG
X34	T/C	7	2092	+	slaf	S	NA	NA	fish	NA	CC	CT	CC	NN	NN	CC	CT	CT	CT	CT	CC	CT	CC	CC	CC	CC	CC	CT	CC	CC	CC	CT	CT	CC	CC	CT	CT	NN	CC	CT	CT	CC	CC	CC	CC	CT	CC	CT	CC
X1373	T/G	7	2092	+	slaf	S	NA	NA	fish	NA	GG	TT	GT	GT	GT	GG	TT	GT	GT	TT	GG	GT	GG	GT	GG	GG	GT	GT	GG	GT	GG	GT	TT	GT	GG	GT	GT	GT	GG	TT	TT	GT	GG	NN	GG	TT	GG	GT	NN
X4826	T/C	7	2092	+	slaf	S	NA	NA	fish	NA	NN	TT	CT	CT	CT	CC	TT	NN	CT	TT	CC	CT	CC	CT	CC	NN	CT	CT	CC	CT	CC	CT	NN	CT	NN	CT	CT	CT	CC	TT	NN	CT	CC	NN	CC	TT	CC	NN	CC
X1374	T/G	7	2092	+	slaf	S	NA	NA	fish	NA	GG	TT	GT	GT	GT	GG	TT	GT	GT	TT	GG	GT	GG	GT	GG	GG	GT	GT	GG	GT	GG	GT	TT	GT	GG	GT	GT	GT	GG	TT	TT	GT	GG	NN	GG	TT	GG	GT	NN
X4894	T/G	7	2143	+	slaf	S	NA	NA	fish	NA	NN	GG	GT	GT	GT	TT	NN	GT	GT	NN	TT	GT	TT	GT	TT	TT	GT	GT	TT	GT	NN	GT	GG	GT	NN	GT	GT	GT	NN	GG	NN	NN	TT	NN	TT	GG	NN	GT	TT
X2522	A/C	7	2450	+	slaf	S	NA	NA	fish	NA	NN	AC	CC	CC	CC	CC	CC	AC	NN	NN	CC	NN	CC	CC	CC	NN	CC	NN	CC	CC	NN	AC	AC	CC	NN	CC	NN	NN	CC	AC	AC	CC	CC	NN	CC	CC	CC	NN	CC
X2545	A/C	7	2450	+	slaf	S	NA	NA	fish	NA	AC	AA	AA	AA	AC	AC	AA	AC	AC	AA	AC	AA	AC	AA	AC	AC	AA	AC	AC	AA	AC	AA	AA	AA	AC	AC	AC	AA	AC	NN	NN	AA	AC	AC	AC	AA	AC	AC	AC
X544	T/C	7	2450	+	slaf	S	NA	NA	fish	NA	CT	CC	CC	CC	CT	CT	CC	CT	CT	NN	CT	CC	CT	CC	CT	CT	NN	CT	CT	CC	CT	CC	NN	CC	CT	CT	CT	NN	CT	CC	NN	CC	CT	CT	CT	CC	CT	CT	CT
X610	A/G	7	2450	+	slaf	S	NA	NA	fish	NA	AG	NN	GG	NN	AG	AG	NN	AG	AG	NN	AG	NN	AG	NN	AG	AG	GG	AG	AG	GG	NN	GG	GG	NN	AG	AG	AG	NN	NN	GG	GG	GG	AG	NN	AG	GG	AG	NN	AG
X2523	A/C	7	2450	+	slaf	S	NA	NA	fish	NA	NN	AC	AA	AA	AA	AA	AA	AC	NN	NN	AA	NN	AA	AA	AA	NN	AA	NN	AA	AA	NN	AC	AC	AA	NN	AA	NN	NN	AA	AC	AC	AA	AA	NN	AA	AA	AA	NN	AA
X24	C/G	7	2552	+	slaf	S	NA	NA	fish	NA	CG	GG	CG	CG	CG	CG	NN	GG	GG	GG	CG	GG	GG	CG	CG	CG	CG	GG	CG	CG	CG	GG	GG	CG	CG	GG	GG	CG	CG	GG	GG	CG	CG	CG	CG	CG	CG	NN	CG
X25	A/C	7	2552	+	slaf	S	NA	NA	fish	NA	AC	CC	AC	AC	AC	AC	NN	CC	CC	NN	AC	CC	CC	AC	AC	AC	AC	CC	AC	AC	AC	CC	CC	AC	AC	CC	CC	AC	AC	CC	CC	AC	AC	AC	AC	AC	AC	NN	AC
X611	A/T	7	2552	+	slaf	S	NA	NA	fish	NA	NN	AT	AT	AT	TT	NN	AT	TT	TT	AT	TT	AT	TT	AT	TT	TT	AT	TT	TT	AT	NN	AT	AT	AT	NN	TT	TT	AT	NN	AT	AT	AT	TT	NN	TT	AT	TT	NN	TT
X690	A/G	7	2603	+	slaf	S	NA	NA	fish	NA	NN	AG	AA	NN	NN	NN	AG	AG	AG	AG	NN	AG	AG	NN	NN	NN	NN	AG	NN	AA	NN	AG	AG	NN	NN	AG	AG	AA	NN	AG	AG	NN	NN	NN	NN	NN	NN	AG	NN
X22	A/T	7	2603	+	slaf	S	NA	NA	fish	NA	AT	AA	AT	AT	AT	AT	NN	AA	AA	AA	AT	AA	AA	AT	AT	AT	AT	AA	AT	AT	AT	AA	AA	AT	AT	AA	AA	AT	AT	AA	AA	AT	AT	AT	AT	AT	AT	NN	AT
X2544	A/T	7	2603	+	slaf	S	NA	NA	fish	NA	AT	TT	AT	AT	AT	AT	TT	TT	TT	TT	AT	TT	TT	AT	AT	AT	AT	TT	AT	AT	AT	TT	TT	AT	AT	TT	TT	AT	AT	NN	NN	AT	AT	AT	AT	AT	AT	TT	AT
X23	A/G	7	2603	+	slaf	S	NA	NA	fish	NA	AG	AA	AG	AG	AG	AG	NN	AA	AA	NN	AG	AA	AA	AG	AG	AG	AG	AA	AG	AG	AG	AA	AA	AG	AG	AA	AA	AG	AG	AA	AA	AG	AG	AG	AG	AG	AG	NN	AG
X1088	T/C	7	2603	+	slaf	S	NA	NA	fish	NA	NN	CT	NN	NN	NN	TT	CT	CT	CT	CT	TT	CT	CT	NN	NN	TT	NN	CT	TT	TT	NN	CT	CT	NN	NN	CT	CT	NN	NN	CT	CT	TT	TT	NN	NN	NN	NN	CT	NN
X1834	A/G	7	2654	+	slaf	S	NA	NA	fish	NA	NN	AG	NN	GG	GG	NN	AG	NN	AG	AG	GG	AG	NN	NN	NN	GG	NN	AG	GG	GG	NN	AG	AG	GG	GG	GG	AG	NN	NN	AG	AG	GG	NN	GG	GG	GG	NN	NN	NN
X1835	T/C	7	2807	+	slaf	S	NA	NA	fish	NA	CC	CT	CT	CT	CC	CC	CT	NN	CC	CT	CC	CT	CC	CT	CC	CC	CT	CC	CC	CT	CC	CT	CT	CT	CC	CC	CC	CT	CC	CT	CT	NN	CC	CC	CC	CT	CC	CC	CC
X1833	A/G	7	2807	+	slaf	S	NA	NA	fish	NA	NN	AG	AG	AG	AA	NN	AG	NN	NN	AG	NN	AG	NN	AG	NN	AA	AG	NN	AA	AG	NN	AG	AG	AG	NN	AA	AA	AG	NN	NN	AG	AG	NN	AA	AA	AG	NN	NN	NN
X4272	A/G	7	2858	+	slaf	S	NA	NA	fish	NA	AG	NN	AG	AG	AG	AG	GG	GG	GG	GG	GG	NN	GG	AG	AG	AG	AG	GG	AG	AG	AG	GG	GG	AG	AG	AG	GG	AG	AG	GG	NN	AG	AG	AG	AG	AG	AG	GG	AG
X6672	A/C	7	2858	+	slaf	S	NA	NA	fish	NA	AC	NN	CC	CC	AC	AC	NN	AC	AC	CC	AC	NN	AC	CC	AC	AC	CC	NN	AC	CC	NN	CC	NN	CC	NN	AC	AC	NN	AC	CC	NN	CC	AC	AC	NN	CC	AC	AC	AC
X3681	A/G	7	2858	+	slaf	S	NA	NA	fish	NA	GG	AG	AG	AG	GG	GG	AG	NN	NN	AG	GG	AG	NN	AG	GG	GG	AG	GG	GG	AG	GG	AG	AG	AG	NN	GG	GG	AG	NN	AG	AG	AG	GG	GG	NN	AG	GG	NN	GG
X6671	A/C	7	2960	+	slaf	S	NA	NA	fish	NA	NN	AC	AC	AC	NN	NN	AC	NN	AA	AC	AA	AC	NN	AC	NN	AA	AC	AA	AA	AC	NN	AC	AC	AC	NN	AA	AA	NN	NN	AC	AC	AC	AA	NN	AA	AC	AA	NN	AA
X3650	A/G	7	2960	+	slaf	S	NA	NA	fish	NA	NN	AG	GG	GG	NN	NN	AG	AG	AG	AG	AG	AG	AG	NN	NN	NN	GG	AG	GG	GG	NN	AG	AG	NN	NN	GG	AG	NN	NN	AG	NN	GG	GG	NN	NN	GG	NN	AG	NN
X3253	A/G	7	2960	+	slaf	S	NA	NA	fish	NA	AG	NN	AG	AG	NN	AG	GG	GG	GG	GG	GG	NN	GG	AG	AG	AG	AG	GG	AG	AG	AG	GG	GG	AG	AG	AG	GG	AG	AG	GG	GG	NN	AG	NN	AG	AG	AG	GG	NN
X835	T/C	7	3062	+	slaf	S	NA	NA	fish	NA	NN	CT	CT	CT	NN	TT	CT	TT	TT	CT	TT	CT	TT	CT	NN	TT	CT	TT	TT	CT	NN	CT	CT	CT	TT	TT	TT	CT	NN	CT	CT	CT	TT	TT	TT	CT	TT	TT	NN
X836	T/G	7	3062	+	slaf	S	NA	NA	fish	NA	NN	GT	GT	GT	NN	TT	GT	TT	TT	GT	TT	GT	TT	GT	NN	TT	GT	TT	TT	GT	TT	GT	GT	GT	TT	TT	TT	GT	NN	GT	GT	GT	TT	TT	TT	GT	TT	TT	NN
X1660	A/T	7	3062	+	slaf	S	NA	NA	fish	NA	NN	AT	AT	AT	AA	AA	AT	AA	AA	NN	AA	AT	AA	AT	AA	AA	AT	AA	AA	AT	AA	AT	AT	AT	AA	AA	AA	AT	AA	AT	AT	AT	AA	AA	AA	AT	AA	AA	AA
X774	A/G	7	3062	+	slaf	S	NA	NA	fish	NA	AG	AA	AG	AG	AG	AG	NN	NN	AA	NN	AA	NN	AA	AG	AG	AG	NN	AA	AA	AG	NN	AA	NN	AG	AG	AG	AA	AG	AG	AA	NN	AA	AG	AG	AG	AG	AG	NN	AG
X2116	C/G	7	3062	+	slaf	S	NA	NA	fish	NA	CG	NN	CG	CG	CG	CG	NN	CC	NN	CC	CC	NN	CC	CG	CG	CG	CG	CC	CC	CG	CG	NN	NN	CG	CG	CG	CC	CG	CG	CC	NN	NN	CG	CG	CG	CG	CG	CC	NN
X1662	T/C	7	3062	+	slaf	S	NA	NA	fish	NA	NN	CT	CT	CT	TT	TT	CT	TT	TT	NN	TT	CT	TT	CT	TT	TT	CT	TT	TT	CT	TT	CT	CT	CT	TT	TT	TT	CT	TT	CT	CT	CT	TT	TT	TT	CT	TT	TT	TT
X1661	A/G	7	3062	+	slaf	S	NA	NA	fish	NA	NN	AG	AG	AG	AA	AA	AG	AA	AA	NN	AA	AG	AA	AG	AA	AA	AG	AA	AA	AG	AA	AG	AG	AG	AA	AA	AA	AG	AA	AG	AG	AG	AA	AA	AA	AG	AA	AA	AA
X6670	T/C	7	3062	+	slaf	S	NA	NA	fish	NA	NN	CT	CT	CT	NN	NN	CT	NN	TT	CT	TT	CT	NN	CT	NN	TT	CT	TT	TT	CT	NN	CT	CT	CT	NN	TT	TT	NN	NN	CT	CT	CT	TT	NN	TT	CT	TT	NN	TT
X834	T/G	7	3062	+	slaf	S	NA	NA	fish	NA	NN	GT	GT	GT	NN	GG	GT	GG	GG	GT	GG	GT	GG	GT	NN	GG	GT	GG	GG	GT	NN	GT	GT	GT	GG	GG	GG	GT	NN	GT	GT	GT	GG	GG	GG	GT	GG	GG	NN
X2117	A/G	7	3266	+	slaf	S	NA	NA	fish	NA	GG	NN	NN	NN	GG	GG	NN	AG	NN	AG	AG	NN	AG	NN	GG	GG	NN	AG	AG	NN	GG	NN	NN	NN	GG	GG	AG	NN	GG	AA	NN	NN	GG	NN	GG	NN	NN	AG	GG
X853	A/C	7	3522	+	slaf	S	NA	NA	fish	NA	AC	AA	AC	AC	AC	AC	AA	AA	AA	AA	AA	AA	AA	AC	AC	AC	AC	AA	AA	AC	AC	AA	AA	AC	AC	AC	AA	AC	AC	AA	AA	AA	AC	AC	AC	AC	AC	AA	NN
X3252	A/G	7	3522	+	slaf	S	NA	NA	fish	NA	AA	AG	AG	AG	AA	AA	AG	AA	AA	AA	AA	AG	AA	AG	AA	AA	AG	AA	AA	AG	NN	AG	NN	AA	AA	AA	AA	AG	NN	AG	AG	AG	AA	NN	NN	AG	AG	AA	NN
X3254	T/C	7	3522	+	slaf	S	NA	NA	fish	NA	CC	CT	CT	CT	NN	CC	NN	CC	CC	CC	CC	CT	CC	CT	CC	CC	CT	CC	CC	CT	NN	CT	NN	CC	CC	CC	CC	NN	NN	CT	CT	CT	CC	NN	NN	CT	CT	CC	NN
X3251	A/T	7	3522	+	slaf	S	NA	NA	fish	NA	TT	AT	AT	AT	TT	TT	AT	TT	TT	TT	TT	AT	TT	AT	TT	TT	AT	TT	TT	AT	NN	AT	NN	TT	TT	TT	TT	AT	NN	AT	AT	AT	TT	NN	NN	AT	AT	TT	NN
X854	T/C	7	3573	+	slaf	S	NA	NA	fish	NA	TT	CT	CT	CT	TT	TT	CT	TT	TT	TT	TT	CT	TT	CT	TT	TT	CT	TT	TT	CT	TT	CT	CT	TT	TT	TT	TT	NN	TT	CT	CT	CT	TT	TT	TT	CT	CT	TT	TT
X855	T/C	7	3573	+	slaf	S	NA	NA	fish	NA	CC	CT	CT	CT	NN	CC	CT	CC	CC	CC	CC	CT	CC	CT	CC	CC	CT	CC	CC	CT	CC	CT	CT	NN	CC	CC	CC	NN	CC	CT	CT	CT	CC	CC	CC	CT	CT	CC	CC
X3394	T/C	7	3573	+	slaf	S	NA	NA	fish	NA	CT	NN	CT	CT	NN	CT	NN	TT	NN	TT	TT	NN	TT	CT	CT	CT	CT	TT	TT	CT	CT	NN	TT	CT	CT	CT	TT	CT	CT	NN	NN	NN	CT	CT	CT	CT	NN	TT	CT
X852	T/C	7	3573	+	slaf	S	NA	NA	fish	NA	NN	NN	CT	CT	CT	CT	NN	TT	NN	TT	TT	NN	NN	CT	CT	CT	CT	TT	TT	CT	CT	TT	NN	CT	CT	CT	TT	CT	CT	NN	NN	NN	CT	CT	CT	CT	CT	NN	CT
X5333	A/G	7	3573	+	slaf	S	NA	NA	fish	NA	NN	AA	NN	NN	GG	GG	AA	NN	AG	AG	AG	AA	AG	NN	GG	NN	NN	AG	AG	NN	NN	AA	AA	NN	GG	GG	AG	NN	NN	AA	AA	AA	GG	GG	NN	NN	NN	AG	NN
X5332	T/C	7	3573	+	slaf	S	NA	NA	fish	NA	NN	CC	NN	NN	TT	TT	CC	NN	CT	CT	CT	CC	CT	NN	TT	NN	NN	CT	CT	NN	NN	CC	CC	NN	TT	TT	CT	NN	NN	CC	CC	CC	TT	TT	NN	NN	NN	CT	NN
X4388	T/C	7	3624	+	slaf	S	NA	NA	fish	NA	NN	CT	CC	CC	NN	NN	CT	TT	TT	TT	TT	CT	TT	CC	NN	NN	CC	TT	TT	CC	NN	CT	CT	NN	NN	NN	TT	CC	NN	CT	CT	CT	NN	NN	NN	CC	CC	TT	NN
X4386	A/T	7	3624	+	slaf	S	NA	NA	fish	NA	NN	AT	AA	AA	NN	NN	AT	TT	TT	TT	TT	AT	TT	AA	NN	NN	AA	TT	TT	AA	NN	AT	AT	NN	NN	NN	TT	AA	NN	AT	AT	AT	NN	NN	NN	AA	AA	TT	NN
X4389	T/C	7	3624	+	slaf	S	NA	NA	fish	NA	NN	CT	CC	CC	NN	NN	CT	TT	TT	TT	TT	CT	TT	CC	NN	NN	CC	TT	TT	CC	NN	CT	CT	NN	NN	NN	TT	CC	NN	CT	CT	CT	NN	NN	NN	CC	CC	TT	NN
X4387	T/G	7	3624	+	slaf	S	NA	NA	fish	NA	NN	GT	TT	TT	NN	NN	GT	GG	GG	GG	GG	GT	GG	TT	NN	NN	TT	GG	GG	TT	NN	GT	GT	NN	NN	NN	GG	TT	NN	GT	GT	GT	NN	NN	NN	TT	TT	GG	NN
X3393	A/G	7	3777	+	slaf	S	NA	NA	fish	NA	NN	NN	NN	NN	NN	AA	AG	AG	AG	AG	AG	NN	AG	NN	AA	AA	NN	NN	GG	NN	AA	NN	AG	NN	AA	NN	AG	NN	NN	NN	NN	NN	AA	NN	AA	NN	NN	AG	AA
X3183	A/G	7	3828	+	slaf	S	NA	NA	fish	NA	GG	NN	NN	AA	GG	NN	NN	NN	AG	AG	AG	NN	AG	NN	NN	NN	NN	NN	AA	GG	GG	NN	NN	GG	GG	GG	AG	NN	NN	NN	NN	AA	GG	NN	GG	GG	GG	NN	GG
X5164	A/T	7	3930	+	slaf	S	NA	NA	fish	NA	NN	AT	AT	AT	TT	NN	AT	NN	TT	NN	NN	AT	NN	AT	NN	TT	AT	NN	NN	AT	TT	AT	NN	NN	NN	AT	TT	AT	NN	AT	NN	AT	NN	NN	TT	AT	AT	NN	NN
X3580	T/C	7	3930	+	slaf	S	NA	NA	fish	NA	CT	CC	CT	CC	CT	CT	CC	CC	CC	CC	CC	CC	CC	CT	CT	CT	CT	CC	CC	CT	CT	CC	CC	CT	CT	CT	CC	CT	CT	CC	CC	CC	CT	CT	CT	CT	CT	CC	CT
X3392	A/G	7	3930	+	slaf	S	NA	NA	fish	NA	AG	NN	AA	NN	AG	AG	NN	AG	AG	AG	AG	NN	AG	NN	AG	AG	NN	AG	AA	NN	AG	NN	AG	AG	AG	NN	AG	NN	AG	NN	NN	NN	AG	NN	AG	AA	NN	AG	AG
X2352	T/C	7	3930	+	slaf	S	NA	NA	fish	NA	NN	CT	NN	NN	NN	CC	CT	CT	CT	CT	CT	NN	CT	NN	CC	CC	CC	CT	NN	CC	CC	CT	CT	NN	NN	CC	CT	CC	CC	CT	CT	CT	CC	NN	CC	CC	CC	CT	CC
X3579	T/C	7	3930	+	slaf	S	NA	NA	fish	NA	CT	CC	CT	CC	CT	CT	CC	CC	CC	CC	CC	CC	CC	CT	CT	CT	CT	CC	CC	CT	CT	CC	CC	CT	CT	CT	CC	CT	CT	CC	CC	CC	CT	CT	CT	CT	CT	CC	CT
X3581	T/C	7	3930	+	slaf	S	NA	NA	fish	NA	CT	CC	CT	CC	CT	CT	CC	CC	CC	CC	CC	CC	CC	CT	CT	CT	CT	CC	CC	CT	CT	CC	CC	CT	CT	CT	CC	CT	CT	CC	CC	CC	CT	CT	CT	CT	CT	CC	CT
X5163	T/C	7	3930	+	slaf	S	NA	NA	fish	NA	NN	CT	CT	CT	CC	NN	CT	NN	CC	NN	NN	CT	NN	CT	NN	CC	CT	NN	NN	CT	CC	CT	NN	NN	NN	CT	CC	CT	NN	CT	NN	CT	NN	NN	CC	CT	CT	NN	NN
X5264	A/G	7	3930	+	slaf	S	NA	NA	fish	NA	NN	NN	NN	NN	GG	GG	AA	AG	AG	AG	AG	NN	AG	NN	NN	GG	NN	AG	NN	NN	NN	AA	AG	GG	NN	NN	AG	NN	GG	NN	NN	NN	GG	NN	NN	NN	NN	AG	NN
X4889	A/T	7	4134	+	slaf	S	NA	NA	fish	NA	TT	AT	TT	AT	TT	NN	TT	AT	AT	AT	AT	AT	AT	TT	TT	TT	NN	AT	AT	TT	TT	AT	AT	TT	NN	TT	AT	NN	NN	AT	AT	AT	TT	NN	NN	TT	TT	AT	NN
X4891	A/G	7	4134	+	slaf	S	NA	NA	fish	NA	AA	GG	AG	GG	AA	NN	AG	AG	AG	AG	GG	GG	NN	AG	AA	NN	AG	AG	GG	AG	AA	GG	AG	AA	NN	AG	AG	NN	NN	GG	GG	GG	NN	NN	NN	AG	AG	AG	NN
X4890	A/T	7	4134	+	slaf	S	NA	NA	fish	NA	AA	AT	AA	AT	AA	NN	AA	AT	AT	AT	AT	AT	AT	AA	AA	AA	AA	AT	AT	AA	AA	AT	AT	AA	NN	AA	AT	NN	NN	AT	AT	AT	AA	NN	NN	AA	AA	AT	NN
X466	A/C	7	4287	+	slaf	S	NA	NA	fish	NA	NN	NN	AC	CC	AC	AC	AC	NN	NN	CC	CC	CC	CC	AC	AC	AC	AC	CC	CC	CC	AC	CC	CC	CC	NN	AC	CC	AC	NN	CC	NN	CC	AC	NN	AC	AC	AC	NN	AC
X4892	T/C	7	4389	+	slaf	S	NA	NA	fish	NA	CC	CT	CT	CT	CC	NN	CT	CC	CC	NN	CT	CT	NN	CT	CC	CC	CT	CC	CT	CT	CC	CT	CC	CC	NN	CT	CC	CT	NN	CT	CT	CT	CC	NN	NN	CT	CT	NN	NN
X2970	T/C	7	4594	+	slaf	S	NA	NA	fish	NA	CC	CT	CT	CT	CC	CC	CC	CC	CT	CC	CT	CT	CC	CT	CC	CC	CT	CC	CT	CT	CC	CT	CC	CC	CC	CT	CC	CT	CC	CT	CT	CT	CC	CC	CC	CT	CT	CC	CT
X1304	A/G	7	4594	+	slaf	S	NA	NA	fish	NA	AG	NN	AG	GG	AG	AG	AG	GG	NN	NN	GG	NN	GG	AG	AG	NN	AG	NN	NN	AG	AG	NN	GG	NN	AG	AG	GG	AG	AG	NN	NN	NN	AG	AG	AG	AG	AG	NN	NN
X1982	A/T	7	4645	+	slaf	S	NA	NA	fish	NA	AA	AT	AT	AT	AA	AA	AA	AA	AT	AA	AT	AT	AA	AT	AA	AA	AT	AA	AT	AT	AA	AT	AA	AA	AA	AT	AA	AT	AA	AT	AT	NN	AA	AA	AA	AT	AT	AA	AT
X4861	A/T	7	4645	+	slaf	S	NA	NA	fish	NA	TT	AA	NN	NN	TT	TT	TT	AT	NN	AT	AA	NN	AT	NN	TT	TT	NN	AT	AA	NN	TT	AA	AT	AT	TT	NN	AT	NN	TT	AA	NN	NN	TT	NN	TT	NN	NN	AT	NN
X1303	T/C	7	4696	+	slaf	S	NA	NA	fish	NA	NN	CT	CT	CT	TT	NN	NN	TT	NN	NN	CT	NN	TT	CT	NN	NN	CT	NN	CT	CT	NN	CT	TT	NN	NN	CT	NN	CT	TT	CT	CT	CT	TT	NN	NN	CT	CT	NN	NN
X5729	T/G	7	4798	+	slaf	S	NA	NA	fish	NA	GT	TT	TT	NN	GT	GT	GT	GT	TT	GT	TT	NN	GT	TT	GT	GT	NN	GT	TT	TT	GT	TT	GT	GT	GT	TT	GT	GT	GT	NN	TT	TT	GT	GT	GT	GT	NN	GT	NN
X4977	A/C	7	4798	+	slaf	S	NA	NA	fish	NA	AA	AC	AC	AC	NN	AA	NN	NN	NN	NN	AC	AC	AA	AC	NN	AA	AC	NN	AC	AC	NN	AC	NN	NN	AA	AC	AA	NN	NN	AC	AC	AC	AA	AA	AA	AC	AC	NN	AC
X4776	T/C	7	4849	+	slaf	S	NA	NA	fish	NA	CT	CC	CC	CC	CT	CT	CT	CT	CC	CT	CC	CC	CT	CC	CT	CT	CC	CT	CC	CC	CT	CC	CT	CT	CT	CC	CT	CT	CT	CC	CC	CC	CT	CT	CT	CC	CC	CT	CC
X1983	A/T	7	4849	+	slaf	S	NA	NA	fish	NA	AA	AT	NN	AT	AA	AA	AA	AT	AT	AT	AT	NN	AT	AA	AA	AA	AA	AT	AT	AA	AA	AT	AT	AT	AA	AA	AT	NN	AA	NN	AT	AT	AA	AA	AA	AA	NN	AT	AA
X2209	T/C	7	5002	+	slaf	S	NA	NA	fish	NA	NN	CT	CT	CT	NN	TT	NN	NN	CT	TT	CT	CT	TT	CT	TT	TT	CT	TT	CT	CT	NN	CT	TT	NN	NN	CT	NN	NN	NN	CT	CT	CT	TT	NN	TT	CT	CT	NN	CT
X1382	T/G	7	5002	+	slaf	S	NA	NA	fish	NA	NN	GT	GT	NN	NN	GG	NN	GG	NN	GG	GT	GT	GG	GT	GG	GG	GT	NN	GT	GT	NN	GT	GG	GG	NN	GT	GG	GG	NN	NN	GT	GT	NN	NN	GG	GT	GT	GG	GT
X1383	T/C	7	5002	+	slaf	S	NA	NA	fish	NA	NN	TT	TT	TT	CT	CT	NN	NN	TT	NN	TT	TT	CT	TT	CT	CT	NN	NN	TT	TT	CT	TT	NN	CT	CT	TT	CT	NN	CT	TT	NN	TT	CT	CT	CT	NN	TT	CT	TT
X6356	A/G	7	5002	+	slaf	S	NA	NA	fish	NA	GG	AG	AG	AG	GG	GG	GG	GG	AG	GG	AG	AG	GG	AG	GG	GG	AG	GG	AG	AG	GG	AG	GG	GG	GG	AG	GG	NN	GG	AG	AG	AG	GG	NN	GG	AG	AG	GG	AG
X4777	T/C	7	5002	+	slaf	S	NA	NA	fish	NA	CT	TT	TT	TT	CT	CT	CT	CT	TT	CT	TT	TT	CT	TT	CT	CT	TT	CT	TT	TT	CT	TT	CT	CT	CT	TT	CT	CT	CT	TT	TT	TT	CT	CT	CT	TT	TT	CT	TT
X1384	A/G	7	5002	+	slaf	S	NA	NA	fish	NA	NN	GG	GG	GG	AG	AG	NN	NN	GG	NN	GG	GG	AG	GG	AG	AG	NN	NN	GG	GG	AG	GG	NN	AG	AG	GG	AG	NN	AG	GG	NN	GG	AG	AG	AG	AG	GG	AG	GG
X6357	A/G	7	5002	+	slaf	S	NA	NA	fish	NA	AG	AA	NN	AA	AG	AG	AG	AG	AA	AG	AA	NN	AG	AA	AG	AG	AA	AG	AA	AA	AG	AA	AG	AG	AG	AA	AG	AG	AG	AA	AA	AA	AG	NN	AG	AA	AA	AG	AA
X5649	A/G	7	5053	+	slaf	S	NA	NA	fish	NA	AA	AG	AG	NN	NN	AA	NN	NN	AG	NN	AG	AG	AA	AG	NN	AA	AG	NN	AG	AG	AA	AG	AA	NN	NN	AG	AA	NN	NN	AG	AG	AG	NN	NN	NN	AG	AG	NN	AG
X5648	A/G	7	5053	+	slaf	S	NA	NA	fish	NA	GG	AG	AG	NN	NN	GG	NN	NN	AG	NN	AG	AG	GG	AG	NN	GG	AG	NN	AG	AG	GG	AG	NN	NN	NN	AG	GG	NN	NN	AG	AG	AG	NN	NN	NN	AG	AG	NN	AG
X2480	A/G	7	5053	+	slaf	S	NA	NA	fish	NA	NN	AG	AG	NN	NN	NN	AA	AA	AG	NN	AG	NN	NN	NN	NN	NN	NN	NN	AG	AG	AA	AG	NN	NN	NN	AG	AA	NN	NN	NN	AG	NN	AA	NN	AA	NN	AG	NN	AG
X2867	A/C	7	5155	+	slaf	S	NA	NA	fish	NA	NN	AC	AC	CC	NN	NN	NN	NN	AC	CC	AC	AC	NN	AC	AC	CC	AC	CC	AC	AC	CC	AC	NN	NN	NN	AC	CC	NN	NN	AC	AC	AC	CC	NN	NN	AC	AC	NN	AC
X2868	T/C	7	5155	+	slaf	S	NA	NA	fish	NA	NN	CT	CT	TT	NN	NN	NN	NN	CT	TT	CT	CT	NN	CT	CT	TT	CT	TT	CT	CT	TT	CT	NN	NN	NN	CT	TT	NN	NN	CT	CT	CT	TT	NN	NN	CT	CT	NN	CT
X2870	T/C	7	5155	+	slaf	S	NA	NA	fish	NA	NN	CT	CT	TT	NN	NN	NN	NN	CT	TT	CT	CT	NN	CT	CT	TT	CT	TT	CT	CT	TT	CT	NN	NN	NN	CT	TT	NN	NN	CT	CT	CT	TT	NN	NN	CT	CT	NN	CT
X2869	A/C	7	5155	+	slaf	S	NA	NA	fish	NA	NN	AC	AC	CC	NN	NN	NN	NN	AC	CC	AC	AC	NN	AC	AC	CC	AC	CC	AC	AC	CC	AC	NN	NN	NN	AC	CC	NN	NN	AC	AC	AC	CC	NN	NN	AC	AC	NN	AC
X5730	T/G	7	5155	+	slaf	S	NA	NA	fish	NA	GT	TT	GT	NN	GT	GT	GT	TT	TT	TT	TT	NN	TT	GT	GT	GT	GT	TT	TT	GT	GT	TT	TT	TT	GT	GT	TT	GT	GT	NN	TT	TT	GT	GT	GT	GT	GT	TT	GT
X2208	A/G	7	5155	+	slaf	S	NA	NA	fish	NA	NN	AG	GG	AG	NN	GG	NN	NN	AG	NN	AG	AG	AA	GG	GG	GG	GG	AA	AG	GG	NN	AG	AA	NN	NN	GG	NN	NN	NN	AG	AG	AG	GG	NN	GG	GG	NN	NN	GG
X2871	T/C	7	5206	+	slaf	S	NA	NA	fish	NA	CT	NN	NN	CT	CT	CT	CT	CT	NN	CT	CC	NN	CT	NN	NN	CT	NN	CT	CC	CC	CT	CC	CT	NN	CT	NN	CT	NN	CT	CC	NN	NN	CT	NN	NN	NN	NN	CT	NN
X5870	A/C	7	5206	+	slaf	S	NA	NA	fish	NA	NN	AC	AC	NN	NN	NN	NN	NN	AC	NN	AC	AC	NN	AC	AC	NN	AC	NN	AC	AC	NN	AC	NN	NN	NN	AC	NN	NN	NN	AC	AC	AC	NN	NN	NN	AC	AC	NN	AC
X2163	T/C	7	5206	+	slaf	S	NA	NA	fish	NA	NN	CT	NN	CT	NN	NN	NN	CT	CT	CT	CT	CT	CT	NN	CC	NN	CC	CT	CT	CC	CC	CT	CT	CT	CC	CC	CT	NN	NN	CT	CT	CT	CC	NN	NN	CC	CC	CT	NN
X4775	A/T	7	5206	+	slaf	S	NA	NA	fish	NA	AA	AT	AA	AT	AA	AA	AA	AT	AT	AT	AT	AT	AT	AA	AA	AA	AA	AT	AT	AA	AA	AT	AT	AT	AA	AA	AT	AA	AA	AT	AT	AT	AA	AA	AA	AA	AA	AT	AA
X5869	A/T	7	5666	+	slaf	S	NA	NA	fish	NA	NN	NN	NN	NN	NN	NN	NN	NN	AT	AT	AT	NN	AT	NN	AA	NN	NN	AT	NN	AA	NN	AT	NN	AT	NN	NN	AT	NN	NN	NN	NN	AT	NN	NN	NN	AA	AA	NN	NN
X5871	A/G	7	5768	+	slaf	S	NA	NA	fish	NA	AG	NN	NN	NN	AG	AG	AG	NN	NN	NN	NN	AG	NN	AG	NN	NN	NN	NN	AA	AG	AG	AA	NN	NN	NN	AG	NN	AG	AG	NN	NN	NN	AG	NN	NN	AG	AG	AG	AG
X5872	A/G	7	5768	+	slaf	S	NA	NA	fish	NA	NN	AG	AG	NN	NN	NN	NN	NN	AG	NN	AG	AG	NN	AG	AG	NN	AG	NN	AG	AG	NN	AG	NN	NN	NN	AG	NN	NN	NN	AG	AG	AG	NN	NN	NN	AG	AG	NN	AG
X2873	A/G	7	5768	+	slaf	S	NA	NA	fish	NA	NN	NN	NN	AG	NN	NN	NN	AG	NN	AG	GG	AG	AG	AG	AG	AA	NN	AG	GG	AG	NN	GG	NN	NN	NN	NN	AG	NN	NN	NN	NN	NN	NN	AG	NN	AG	NN	NN	AG
X4619	A/G	7	5768	+	slaf	S	NA	NA	fish	NA	GG	AG	NN	AG	NN	GG	GG	AG	AG	AG	AG	NN	AG	NN	GG	GG	AG	AG	AG	GG	GG	AG	AG	AG	GG	NN	AG	NN	NN	AG	AG	AG	GG	AG	AG	GG	GG	GG	AG
X2872	A/C	7	5768	+	slaf	S	NA	NA	fish	NA	NN	AC	NN	AC	NN	NN	NN	AC	AC	AC	AC	NN	AC	NN	NN	AA	AC	AC	AC	AA	AA	AC	NN	AC	NN	NN	AC	NN	NN	AC	AC	AC	AA	AC	AC	NN	NN	NN	NN
X2479	A/G	7	5768	+	slaf	S	NA	NA	fish	NA	GG	AA	NN	AG	NN	NN	NN	AG	NN	AG	AA	NN	AG	NN	NN	NN	NN	AG	AA	NN	NN	AA	AG	AG	GG	NN	AG	GG	NN	AA	NN	AA	GG	AG	AG	NN	NN	NN	NN
X4944	A/C	7	5870	+	slaf	S	NA	NA	fish	NA	AC	NN	NN	AC	AC	AC	AC	AC	NN	AC	AA	NN	AC	AA	NN	AC	AA	AC	AA	AA	AC	AA	AC	AC	AC	AA	NN	NN	AC	NN	AA	AC	AC	AC	AC	AA	NN	AC	NN
X4943	A/G	7	5922	+	slaf	S	NA	NA	fish	NA	AG	NN	NN	AG	AG	AG	AG	AG	NN	AG	AA	NN	AG	AA	NN	AG	AA	AG	AA	AA	AG	AA	AG	AG	AG	AA	NN	NN	AG	NN	AA	AG	AG	AG	AG	AA	NN	AG	NN
X2002	C/G	7	5973	+	slaf	S	NA	NA	fish	NA	GG	CC	CG	CG	GG	GG	GG	CG	CG	CG	CC	CG	CG	CG	CG	NN	CC	CG	CC	CG	GG	CC	CG	CG	NN	CG	CC	GG	GG	CC	CG	CG	GG	CG	CG	CG	CG	NN	CG
X2003	A/G	7	6075	+	slaf	S	NA	NA	fish	NA	AG	GG	AG	GG	AG	AG	AG	GG	AG	GG	GG	AG	GG	AG	AG	AG	GG	GG	GG	AG	AG	GG	GG	GG	AG	AG	GG	AG	AG	GG	AG	NN	AG	GG	GG	AG	AG	NN	AG
X785	A/T	8	0	+	slaf	S	NA	NA	fish	NA	AT	AT	AT	AT	AT	NN	TT	AT	AT	AT	TT	AT	AT	TT	AT	AT	AT	TT	TT	TT	AT	AT	NN	TT	NN	TT	AT	AT	NN	TT	AT	AT	TT	NN	AT	TT	TT	AT	TT
X6159	C/G	8	51	+	slaf	S	NA	NA	fish	NA	CG	CC	CC	CC	CG	CG	NN	CG	CG	CC	CG	CG	CC	CC	CC	CG	CC	CG	CC	CG	CC	CG	CC	CC	CC	CC	CG	CG	CG	CC	CC	CC	CG	CC	CC	CG	CG	CC	CG
X65	A/G	8	255	+	slaf	S	NA	NA	fish	NA	AG	AA	AG	AA	AG	GG	AG	AG	AG	AA	GG	NN	AA	AG	AA	AG	NN	GG	AG	GG	NN	AG	AG	AG	AG	AG	AG	AG	GG	AG	AA	NN	GG	AG	AA	GG	GG	AA	NN
X66	A/G	8	255	+	slaf	S	NA	NA	fish	NA	AG	AA	AG	AA	AG	GG	AG	AG	AG	AA	GG	NN	AA	AG	AA	AG	NN	NN	AG	GG	NN	AG	AG	AG	AG	AG	AG	AG	GG	AG	AA	NN	GG	AG	AA	GG	NN	AA	NN
X3648	T/C	8	562	+	slaf	S	NA	NA	fish	NA	CT	CC	CT	NN	CT	CT	CT	CT	CT	NN	CT	CT	NN	CC	NN	CT	NN	CT	CC	CT	NN	CT	CC	NN	NN	NN	NN	CT	NN	NN	NN	NN	CT	NN	NN	CT	CT	NN	NN
X2447	A/G	8	562	+	slaf	S	NA	NA	fish	NA	AG	AA	AG	AA	AG	AG	AG	AG	AG	AA	AG	AG	AA	AA	AA	AG	AA	AG	AA	AG	AA	AG	NN	AA	NN	AA	AA	AG	AG	AA	AA	AA	AG	AA	AA	AG	AG	AA	AG
X4603	T/C	8	562	+	slaf	S	NA	NA	fish	NA	CT	TT	CT	TT	CT	CT	NN	CT	CT	TT	CT	CT	TT	TT	TT	CT	TT	CT	TT	CT	TT	CT	TT	TT	TT	TT	TT	CT	CT	TT	NN	TT	CT	TT	TT	CT	CT	TT	CT
X3649	A/T	8	562	+	slaf	S	NA	NA	fish	NA	AT	AA	AT	NN	AT	AT	AT	AT	AT	NN	AT	AT	NN	AA	NN	AT	NN	AT	AA	AT	NN	AT	AA	NN	NN	NN	NN	AT	NN	NN	NN	NN	AT	NN	NN	AT	AT	NN	AT
X1739	A/G	8	664	+	slaf	S	NA	NA	fish	NA	AG	NN	AG	NN	AG	NN	AG	AG	AG	GG	AG	AG	NN	GG	NN	AG	GG	AG	GG	AG	NN	AG	GG	GG	GG	GG	GG	AG	AG	GG	NN	GG	AG	GG	GG	AG	AG	AG	AG
X4602	T/C	8	766	+	slaf	S	NA	NA	fish	NA	CC	CC	NN	CC	CC	CT	CT	CC	CC	CC	CT	CC	CC	CT	CC	CC	CC	CT	CT	CT	CC	CC	CT	CT	CT	CT	CC	CC	CT	CT	CC	CC	CT	CT	CC	CT	CT	CC	CT
X1535	A/T	8	1642	+	slaf	S	NA	NA	fish	NA	TT	AT	NN	AT	TT	NN	NN	TT	TT	AT	NN	TT	AT	AT	AT	TT	AT	NN	AT	NN	AT	TT	AT	AT	AT	AT	AT	TT	NN	AT	AT	AT	NN	AT	AT	TT	TT	TT	NN
X4343	A/T	8	1693	+	slaf	S	NA	NA	fish	NA	AT	AT	TT	AT	AT	TT	TT	AT	AT	AT	TT	AT	TT	TT	AT	AT	AT	TT	TT	TT	AT	AT	TT	TT	TT	AT	AT	AT	TT	TT	AT	AT	TT	AT	AT	TT	TT	AT	TT
X643	A/T	8	1744	+	slaf	S	NA	NA	fish	NA	AT	AT	TT	AT	AT	TT	TT	AT	AT	AT	TT	AT	TT	TT	AT	AT	AT	TT	TT	TT	AT	AT	TT	TT	TT	AT	AT	AT	TT	TT	AT	AT	TT	AT	AT	TT	TT	AT	TT
X5463	T/G	8	1744	+	slaf	S	NA	NA	fish	NA	GT	GT	GG	GT	GT	GG	GG	GT	GT	GT	GG	GT	GG	GG	GT	GT	GT	GG	GG	GG	GT	GT	GG	GG	NN	GT	GT	GT	GG	GG	GT	GT	GG	GT	GT	GG	GG	GT	GG
X3135	A/G	8	1846	+	slaf	S	NA	NA	fish	NA	AG	AG	GG	AG	AG	NN	NN	AG	AG	AG	GG	AG	NN	GG	AG	AG	AG	NN	GG	GG	NN	AG	NN	NN	NN	AG	AG	AG	NN	NN	AG	AG	NN	NN	AG	GG	GG	AG	NN
X6478	A/G	8	1846	+	slaf	S	NA	NA	fish	NA	AG	NN	AG	AG	AG	AG	AG	AG	AG	AA	AG	AG	AA	NN	AA	AG	AA	AG	AA	AG	NN	NN	AA	AA	NN	AA	AA	AG	AG	AA	AA	AA	AG	NN	AA	AG	AG	NN	AG
X2775	A/G	8	1846	+	slaf	S	NA	NA	fish	NA	GG	GG	AG	GG	GG	AG	AG	GG	GG	GG	AG	GG	AG	AG	GG	GG	GG	AG	AG	AG	GG	GG	AG	AG	AG	GG	GG	GG	AG	AG	GG	GG	AG	GG	GG	AG	AG	GG	AG
X4344	A/T	8	1846	+	slaf	S	NA	NA	fish	NA	AT	TT	AT	AT	AT	AT	AT	AT	AT	TT	AT	AT	TT	TT	TT	AT	TT	AT	TT	AT	TT	AT	TT	TT	TT	TT	TT	AT	AT	TT	TT	TT	AT	TT	TT	AT	AT	AT	AT
X3134	A/T	8	1846	+	slaf	S	NA	NA	fish	NA	AT	AT	TT	AT	AT	NN	NN	AT	AT	AT	TT	AT	NN	TT	AT	AT	AT	NN	TT	TT	NN	AT	NN	NN	NN	AT	AT	AT	NN	NN	AT	AT	NN	NN	AT	TT	TT	AT	NN
X3793	T/C	8	1846	+	slaf	S	NA	NA	fish	NA	TT	TT	CT	TT	TT	CT	CT	TT	TT	NN	CT	NN	CT	CT	TT	TT	NN	CT	CT	CT	TT	NN	CT	CT	CT	TT	TT	NN	CT	CT	TT	TT	CT	NN	NN	CT	CT	NN	NN
X124	T/C	8	1846	+	slaf	S	NA	NA	fish	NA	CT	NN	CT	CT	CT	CT	CT	CT	CT	TT	CT	CT	TT	TT	TT	CT	TT	CT	TT	CT	TT	CT	TT	TT	NN	TT	TT	CT	CT	TT	NN	TT	CT	TT	NN	CT	CT	CT	CT
X125	A/C	8	1846	+	slaf	S	NA	NA	fish	NA	AC	NN	AC	AC	AC	AC	AC	AC	AC	CC	AC	AC	CC	CC	CC	AC	CC	AC	CC	AC	CC	AC	CC	CC	NN	CC	CC	AC	AC	CC	NN	CC	AC	CC	NN	AC	AC	AC	AC
X5295	T/C	8	1948	+	slaf	S	NA	NA	fish	NA	CT	CC	CT	CT	NN	CT	CT	CT	CT	CT	CT	CT	NN	NN	NN	CT	CC	CT	CC	CT	NN	CT	NN	NN	NN	NN	CC	CT	CT	NN	NN	NN	CT	NN	NN	CT	CT	CT	NN
X5462	A/C	8	1948	+	slaf	S	NA	NA	fish	NA	CC	AC	CC	CC	CC	CC	CC	CC	CC	CC	CC	NN	AC	AC	AC	CC	AC	CC	AC	CC	AC	CC	AC	AC	AC	AC	AC	CC	CC	AC	AC	AC	CC	AC	AC	CC	CC	NN	CC
X2774	A/G	8	1948	+	slaf	S	NA	NA	fish	NA	AG	AA	AG	AG	AG	AG	AG	AG	AG	AG	AG	AG	AA	AA	AA	AG	AA	AG	AA	AG	AA	AG	AA	AA	NN	AA	AA	AG	AG	AA	AA	AA	AG	AA	AA	AG	AG	AG	AG
X5465	A/C	8	1948	+	slaf	S	NA	NA	fish	NA	CC	AC	CC	CC	CC	CC	CC	CC	CC	CC	CC	NN	AC	AC	AC	CC	AC	CC	AC	CC	AC	CC	AC	AC	AC	AC	AC	CC	CC	AC	AC	AC	CC	AC	AC	CC	CC	NN	CC
X5464	T/C	8	1948	+	slaf	S	NA	NA	fish	NA	CT	CC	CT	CT	CT	CT	CT	CT	CT	CT	CT	CT	CC	CC	CC	CT	CC	CT	CC	CT	CC	CT	CC	CC	NN	CC	CC	CT	CT	CC	CC	CC	CT	CC	CC	CT	CT	CT	CT
X4216	A/G	8	1999	+	slaf	S	NA	NA	fish	NA	AG	NN	NN	NN	NN	GG	NN	NN	AG	AG	GG	NN	AG	AG	AA	AG	AA	GG	AG	GG	AA	AG	NN	AG	AG	AA	AA	AG	NN	AG	NN	AA	GG	NN	AA	GG	GG	AG	GG
X4421	T/C	8	2101	+	slaf	S	NA	NA	fish	NA	CT	CT	NN	CT	CT	NN	NN	NN	CT	CT	TT	CT	NN	NN	CT	CT	CT	NN	NN	NN	CT	CT	NN	NN	NN	CT	CT	CT	NN	NN	CT	CT	NN	CT	CT	NN	NN	CT	NN
X5384	A/T	8	2152	+	slaf	S	NA	NA	fish	NA	AT	AT	TT	AT	AT	TT	TT	TT	AT	AT	TT	AT	TT	TT	TT	AT	AT	TT	TT	TT	AT	AT	TT	TT	TT	AT	AT	AT	TT	TT	AT	AT	TT	AT	AT	TT	TT	AT	TT
X4422	A/T	8	2152	+	slaf	S	NA	NA	fish	NA	AT	AT	NN	AT	AT	NN	NN	NN	AT	AT	TT	AT	NN	NN	NN	AT	AT	NN	NN	NN	AT	AT	NN	NN	NN	AT	AT	AT	NN	NN	AT	AT	NN	AT	AT	NN	NN	AT	NN
X4426	A/G	8	2152	+	slaf	S	NA	NA	fish	NA	AG	AG	NN	AG	AG	NN	NN	NN	AG	AG	GG	AG	NN	NN	NN	AG	AG	NN	NN	NN	AG	AG	NN	NN	NN	AG	AG	AG	NN	NN	AG	AG	NN	AG	AG	NN	NN	AG	NN
X6344	A/T	8	2152	+	slaf	S	NA	NA	fish	NA	AT	AT	AA	AT	AT	AA	AA	AA	AT	AT	AA	AT	AA	AA	AA	AT	AT	AA	AA	AA	AT	AT	AA	AA	AA	AT	AT	AT	AA	AA	AT	AT	AA	AT	AT	AA	AA	AT	AA
X5387	A/T	8	2152	+	slaf	S	NA	NA	fish	NA	AA	AA	AT	AA	AA	AT	AT	AT	AA	AA	AT	NN	NN	AT	AT	AA	AA	AT	AT	AT	AA	AA	AT	AT	AT	AA	AA	AA	AT	AT	AA	AA	AT	AA	AA	AT	AT	AA	NN
X3792	A/G	8	2152	+	slaf	S	NA	NA	fish	NA	GG	AG	GG	GG	GG	GG	GG	GG	GG	NN	GG	NN	AG	AG	AG	GG	NN	GG	AG	GG	AG	NN	NN	AG	NN	AG	AG	NN	NN	AG	AG	AG	GG	AG	AG	NN	AG	NN	NN
X6342	T/G	8	2203	+	slaf	S	NA	NA	fish	NA	TT	TT	GT	TT	TT	GT	GT	GT	TT	TT	GT	TT	GT	GT	GT	TT	TT	GT	GT	GT	TT	TT	GT	GT	GT	TT	TT	TT	GT	GT	TT	TT	GT	TT	TT	GT	GT	TT	GT
X5385	T/C	8	2203	+	slaf	S	NA	NA	fish	NA	TT	TT	CT	TT	TT	CT	CT	CT	TT	TT	CT	TT	NN	CT	CT	TT	TT	CT	CT	CT	TT	TT	CT	CT	NN	TT	TT	TT	CT	CT	TT	TT	CT	TT	TT	CT	CT	TT	NN
X3791	A/G	8	2203	+	slaf	S	NA	NA	fish	NA	AG	AA	AG	AG	AG	AG	AG	NN	NN	AG	AG	AG	AA	AA	AA	AG	NN	AG	AA	AG	AA	AG	NN	AA	NN	AA	AA	NN	NN	NN	AA	AA	AG	NN	NN	AG	AA	NN	AG
X4425	A/T	8	2510	+	slaf	S	NA	NA	fish	NA	AT	AT	NN	AT	AT	NN	NN	NN	AT	AT	AA	AT	NN	NN	NN	AT	AT	NN	NN	NN	AT	AT	NN	NN	NN	AT	AT	AT	NN	NN	AT	AT	NN	AT	AT	NN	NN	AT	NN
X6340	T/C	8	2510	+	slaf	S	NA	NA	fish	NA	TT	TT	CT	CT	CT	CT	CT	CT	TT	CT	CT	CT	TT	TT	TT	CT	TT	CT	TT	CT	TT	CT	CT	TT	TT	TT	TT	CT	CT	CT	TT	TT	CT	TT	TT	CT	TT	CT	TT
X5383	T/C	8	2510	+	slaf	S	NA	NA	fish	NA	TT	TT	CT	TT	TT	CT	CT	CT	TT	TT	CT	TT	CT	CT	CT	TT	TT	CT	CT	CT	TT	TT	CT	CT	CT	TT	TT	TT	CT	CT	TT	TT	CT	TT	TT	CT	CT	TT	NN
X6337	T/C	8	2510	+	slaf	S	NA	NA	fish	NA	CC	CC	CT	CT	CT	CT	CT	CT	CC	CT	CT	CT	CC	CC	CC	CT	CC	CT	CC	CT	CC	CT	CT	CC	CC	CC	CC	CT	CT	CT	CC	CC	CT	CC	CC	CT	CC	CT	CC
X6345	A/T	8	2510	+	slaf	S	NA	NA	fish	NA	AA	AA	AT	AT	AT	AT	AT	AT	AA	AT	AT	AT	AA	AA	AA	AT	AA	AT	AA	AT	AA	AT	AT	AA	AA	AA	AA	AT	AT	AT	AA	AA	AT	AA	AA	AT	AA	AT	AA
X6339	A/T	8	2510	+	slaf	S	NA	NA	fish	NA	TT	TT	AT	AT	AT	AT	AT	AT	TT	AT	AT	AT	TT	TT	TT	AT	TT	AT	TT	AT	TT	AT	AT	TT	TT	TT	TT	AT	AT	AT	TT	TT	AT	TT	TT	AT	TT	AT	TT
X6338	T/C	8	2510	+	slaf	S	NA	NA	fish	NA	TT	TT	CT	CT	CT	CT	CT	CT	TT	CT	CT	CT	TT	TT	TT	CT	TT	CT	TT	CT	TT	CT	CT	TT	TT	TT	TT	CT	CT	CT	TT	TT	CT	TT	TT	CT	TT	CT	TT
X6341	A/G	8	2510	+	slaf	S	NA	NA	fish	NA	AA	AA	AG	AG	AG	AG	AG	AG	AA	AG	AG	AG	AA	AA	AA	AG	AA	AG	AA	AG	AA	AG	AG	AA	AA	AA	AA	AG	AG	AG	AA	AA	AG	AA	AA	AG	AA	AG	AA
X6343	T/C	8	2561	+	slaf	S	NA	NA	fish	NA	CT	CT	TT	TT	TT	TT	TT	TT	CT	TT	TT	TT	CT	CT	CT	TT	CT	TT	CT	TT	CT	TT	TT	CT	CT	CT	CT	TT	TT	TT	CT	CT	TT	CT	CT	TT	CT	TT	CT
X6335	A/C	8	2561	+	slaf	S	NA	NA	fish	NA	CC	CC	AA	AC	AC	AA	AA	AA	CC	AC	AA	AC	AC	AC	AC	AC	CC	AA	AC	AA	CC	AC	AA	AC	AC	CC	CC	AC	AA	AA	CC	CC	AA	CC	CC	AA	AC	AC	AC
X5386	T/C	8	2561	+	slaf	S	NA	NA	fish	NA	CC	CC	CT	CT	CT	CT	CT	CT	CC	CT	CT	CT	CC	CC	CC	CT	CC	CT	CC	CT	CC	CT	CT	CC	CC	CC	CC	CT	CT	CT	CC	CC	CT	CC	CC	CT	CC	CT	CC
X6336	T/C	8	2561	+	slaf	S	NA	NA	fish	NA	TT	TT	CC	CT	CT	CC	CC	CC	TT	CT	CC	CT	CT	CT	CT	CT	TT	CC	CT	CC	TT	CT	CC	CT	CT	TT	TT	CT	CC	CC	TT	TT	CC	TT	TT	CC	CT	CT	CT
X4412	T/C	8	2663	+	slaf	S	NA	NA	fish	NA	CT	CT	TT	TT	CT	TT	TT	NN	CT	NN	TT	NN	CT	CT	CT	NN	CT	TT	CT	TT	CT	TT	NN	CT	CT	CT	CT	NN	TT	TT	CT	CT	TT	CT	CT	TT	CT	TT	CT
X4414	T/G	8	2663	+	slaf	S	NA	NA	fish	NA	GT	GT	TT	TT	GT	TT	TT	NN	GT	NN	TT	NN	GT	GT	GT	TT	GT	TT	GT	TT	GT	TT	NN	GT	GT	GT	GT	NN	TT	TT	GT	GT	TT	GT	GT	TT	GT	TT	GT
X2195	A/G	8	2765	+	slaf	S	NA	NA	fish	NA	NN	AA	NN	AG	AA	GG	NN	NN	AA	AG	GG	AG	AG	GG	AG	AG	AA	AG	AG	GG	AA	AG	NN	AG	NN	AA	AA	AG	GG	GG	AA	AA	GG	NN	NN	GG	AG	AG	AG
X2196	A/C	8	2816	+	slaf	S	NA	NA	fish	NA	AA	AA	AC	AC	AA	AC	AC	AC	AA	AC	AC	AC	NN	AC	AA	AC	AA	AA	AA	AC	AA	AC	NN	AA	AA	AA	AA	AC	AC	AC	AA	AA	AC	NN	NN	AC	AA	AC	AA
X88	A/G	8	2816	+	slaf	S	NA	NA	fish	NA	GG	GG	AA	AG	GG	AA	NN	NN	GG	AG	AA	AG	NN	AA	NN	AG	GG	NN	GG	AA	NN	AG	AG	NN	NN	GG	GG	AG	AA	AA	GG	GG	AA	GG	GG	AA	NN	AG	NN
X87	A/G	8	2816	+	slaf	S	NA	NA	fish	NA	GG	GG	AA	AG	GG	AA	NN	NN	GG	AG	AA	AG	NN	AA	NN	AG	GG	NN	GG	AA	NN	AG	AG	NN	NN	GG	GG	AG	AA	AA	GG	GG	AA	GG	GG	AA	NN	AG	NN
X85	T/G	8	2867	+	slaf	S	NA	NA	fish	NA	NN	NN	GG	GT	NN	GG	NN	NN	NN	GT	GG	GT	NN	GG	NN	GT	TT	NN	NN	GG	GT	GT	GT	NN	NN	NN	NN	GT	GG	GG	TT	TT	GG	NN	TT	GG	NN	GT	NN
X86	A/T	8	2867	+	slaf	S	NA	NA	fish	NA	NN	AA	TT	AT	NN	TT	NN	NN	NN	AT	TT	AT	NN	TT	NN	AT	AA	NN	AA	TT	NN	AT	AT	NN	NN	AA	NN	AT	TT	TT	AA	AA	TT	NN	AA	TT	NN	AT	NN
X84	C/G	8	2867	+	slaf	S	NA	NA	fish	NA	NN	NN	CC	CG	NN	CC	NN	NN	NN	CG	CC	CG	NN	CC	NN	CG	GG	NN	NN	CC	NN	CG	CG	NN	NN	NN	NN	CG	CC	CC	GG	GG	CC	NN	GG	CC	NN	CG	NN
X3303	A/T	8	2969	+	slaf	S	NA	NA	fish	NA	AA	NN	AT	AT	AA	AT	AT	AT	NN	AT	AT	AT	NN	AT	NN	AT	AA	AA	AA	AT	NN	AT	NN	NN	AA	AA	AA	AT	AT	AT	NN	NN	AT	NN	NN	AT	NN	AT	NN
X2045	A/G	8	3020	+	slaf	S	NA	NA	fish	NA	NN	NN	AG	AG	AA	AG	AG	AG	AA	AG	AG	AG	NN	AG	AA	AG	AA	AA	AA	AG	NN	AG	AG	AA	NN	AA	AA	AG	AG	NN	NN	AA	AG	AG	AA	AG	AA	NN	NN
X2047	A/C	8	3020	+	slaf	S	NA	NA	fish	NA	NN	CC	AC	AC	CC	AC	AC	AC	CC	AC	AC	AC	NN	AC	CC	AC	CC	CC	CC	AC	NN	AC	AC	CC	NN	CC	CC	AC	AC	AC	CC	CC	AC	AC	CC	AC	CC	AC	NN
X2043	T/C	8	3020	+	slaf	S	NA	NA	fish	NA	NN	TT	CT	CT	TT	CT	CT	CT	TT	CT	CT	CT	NN	CT	TT	CT	TT	TT	TT	CT	NN	CT	CT	TT	NN	TT	TT	CT	CT	CT	NN	TT	CT	CT	TT	CT	TT	CT	TT
X2044	A/G	8	3020	+	slaf	S	NA	NA	fish	NA	NN	NN	NN	AG	GG	AA	AA	NN	GG	AG	AA	AG	AG	NN	AG	AG	NN	AG	GG	AA	NN	AG	AG	AG	NN	GG	GG	AG	NN	NN	NN	GG	NN	NN	GG	NN	AG	AG	NN
X2046	C/G	8	3071	+	slaf	S	NA	NA	fish	NA	NN	NN	CG	CG	CC	CG	CG	CG	CC	CG	CG	CG	NN	CG	CC	CG	CC	CC	CC	CG	NN	CG	CG	CC	NN	CC	CC	CG	CG	CG	NN	CC	CG	CG	CC	CG	CC	CG	CC
X5305	A/G	8	3122	+	slaf	S	NA	NA	fish	NA	NN	GG	AG	AG	GG	AG	AG	AG	NN	AG	AG	AG	GG	NN	GG	AG	GG	GG	NN	AG	GG	AG	AG	GG	GG	GG	GG	AG	AG	AG	GG	NN	AG	AG	GG	AG	GG	NN	GG
X5306	T/C	8	3122	+	slaf	S	NA	NA	fish	NA	NN	TT	CT	CT	NN	CT	CT	CT	NN	CT	CT	CT	TT	NN	TT	CT	TT	TT	NN	CT	TT	CT	CT	TT	TT	TT	TT	CT	CT	CT	TT	NN	CT	CT	TT	CT	TT	NN	TT
X5307	A/T	8	3122	+	slaf	S	NA	NA	fish	NA	NN	TT	AT	AT	TT	AT	AT	AT	NN	AT	AT	AT	TT	NN	TT	AT	TT	TT	NN	AT	TT	AT	AT	TT	TT	TT	TT	AT	AT	AT	TT	NN	AT	AT	TT	AT	TT	AT	TT
X390	T/C	8	3173	+	slaf	S	NA	NA	fish	NA	CT	CT	TT	TT	CT	NN	NN	NN	CT	TT	TT	TT	CT	TT	CT	TT	CT	CT	CT	TT	CT	TT	TT	CT	CT	CT	CT	TT	TT	TT	CT	CT	TT	NN	CT	TT	CT	NN	CT
X3261	T/C	8	3173	+	slaf	S	NA	NA	fish	NA	CC	CC	CT	CT	NN	CT	CT	CT	CC	NN	CT	CT	CC	CT	CC	CT	CC	CC	CC	CT	CC	CT	CT	CC	NN	CC	CC	CT	CT	CT	CC	CC	CT	CT	CC	CT	CC	CT	NN
X436	C/G	8	3173	+	slaf	S	NA	NA	fish	NA	NN	CC	NN	CG	NN	NN	NN	NN	NN	CG	GG	CG	NN	NN	NN	CG	CC	NN	CC	GG	NN	CG	CG	NN	NN	NN	CC	CG	NN	GG	NN	NN	GG	CG	CC	GG	NN	CG	NN
X5308	T/C	8	3173	+	slaf	S	NA	NA	fish	NA	NN	NN	NN	CT	NN	NN	NN	NN	NN	CT	CC	CT	CT	NN	CT	CT	TT	CT	NN	CC	TT	CT	CT	CT	CT	TT	TT	CT	NN	NN	TT	NN	CC	CT	NN	CC	TT	CT	CT
X5309	T/C	8	3173	+	slaf	S	NA	NA	fish	NA	NN	NN	NN	CT	NN	NN	NN	NN	NN	CT	CC	CT	CT	NN	CT	CT	TT	CT	NN	CC	TT	CT	CT	CT	CT	TT	TT	CT	NN	CC	TT	NN	CC	CT	TT	CC	TT	CT	CT
X5310	T/G	8	3173	+	slaf	S	NA	NA	fish	NA	NN	NN	NN	GT	NN	NN	NN	NN	NN	GT	TT	GT	GT	NN	GT	GT	GG	GT	NN	TT	GG	GT	GT	GT	GT	GG	GG	GT	NN	TT	GG	NN	TT	GT	GG	TT	GG	GT	GT
X4922	A/G	8	3224	+	slaf	S	NA	NA	fish	NA	AG	AG	GG	AG	AG	GG	GG	NN	AG	AG	GG	AG	GG	GG	GG	AG	AG	GG	AG	GG	AG	AG	AG	GG	GG	AG	AG	AG	GG	GG	AG	AG	GG	AG	AG	GG	AG	AG	GG
X3262	A/C	8	3224	+	slaf	S	NA	NA	fish	NA	CC	CC	AC	AC	NN	AC	AC	AC	CC	NN	AC	AC	CC	AC	CC	AC	CC	CC	CC	AC	CC	AC	AC	CC	NN	CC	CC	AC	AC	AC	CC	CC	AC	AC	CC	AC	CC	AC	NN
X6790	A/T	8	3224	+	slaf	S	NA	NA	fish	NA	AA	AA	AT	AT	AA	AT	AT	AT	AA	AT	AT	AT	AA	AT	AA	AT	AA	AA	AA	AT	AA	AT	AT	AA	AA	AA	AA	AT	AT	AT	AA	AA	AT	AT	AA	AT	AA	AT	AA
X4921	T/C	8	3275	+	slaf	S	NA	NA	fish	NA	CT	CT	TT	CT	CT	TT	TT	NN	CT	CT	TT	CT	TT	TT	TT	CT	CT	TT	CT	TT	CT	CT	CT	NN	TT	CT	CT	CT	TT	TT	CT	CT	TT	CT	CT	TT	CT	CT	TT
X6637	C/G	8	3275	+	slaf	S	NA	NA	fish	NA	CC	NN	NN	NN	CC	NN	NN	NN	CC	CG	CG	CG	CC	NN	CC	CG	CC	CC	CC	CC	CC	CG	NN	CC	CC	CC	CC	NN	CG	CC	CC	NN	CG	CG	NN	NN	CC	CG	NN
X6640	T/C	8	3275	+	slaf	S	NA	NA	fish	NA	CC	CC	CT	NN	CC	CT	CT	CT	CC	CC	CT	CC	CT	CT	CT	CC	CC	CT	CC	CT	CC	CC	CC	CT	CT	CC	CC	CC	CT	CT	CC	NN	CT	NN	NN	CT	CC	CC	CT
X6636	T/G	8	3428	+	slaf	S	NA	NA	fish	NA	TT	TT	GT	NN	TT	NN	NN	NN	TT	GT	GT	GT	TT	NN	TT	GT	TT	TT	TT	TT	TT	GT	NN	TT	TT	TT	TT	NN	GT	TT	TT	NN	GT	GT	NN	NN	TT	GT	NN
X3366	A/G	8	3940	+	slaf	S	NA	NA	fish	NA	AA	AA	NN	NN	NN	AG	AG	AG	NN	AA	AG	NN	AG	NN	AG	AA	AA	AG	NN	AG	AA	AA	AA	AG	AG	AA	AA	AA	AG	AG	NN	AA	AG	AA	AA	AG	AA	AG	NN
X4186	T/C	8	3940	+	slaf	S	NA	NA	fish	NA	CT	NN	NN	NN	CT	NN	NN	NN	CT	NN	NN	NN	CT	NN	CT	CT	CT	CT	CT	NN	NN	NN	NN	CT	CT	CT	CT	NN	NN	NN	CT	CT	TT	NN	NN	NN	CT	NN	CT
X4886	T/C	8	3940	+	slaf	S	NA	NA	fish	NA	CC	CC	CT	CT	CC	CT	CT	CT	CC	CT	CT	CT	CC	CT	CC	CC	CC	CC	CC	CT	CT	CT	CT	CC	CC	CC	CC	NN	CT	CT	CC	CC	CT	CT	CC	CT	CC	CT	CC
X1041	A/G	8	3991	+	slaf	S	NA	NA	fish	NA	AG	AG	GG	GG	AG	GG	GG	GG	AG	GG	GG	GG	AG	GG	AG	AG	AG	AG	AG	GG	GG	GG	GG	AG	AG	AG	AG	GG	GG	GG	AG	AG	GG	GG	AG	GG	AG	GG	AG
X4185	A/C	8	3991	+	slaf	S	NA	NA	fish	NA	AC	NN	NN	NN	AC	NN	NN	NN	AC	NN	NN	NN	AC	NN	AC	AC	AC	AC	AC	NN	NN	CC	NN	AC	AC	AC	AC	NN	NN	NN	AC	AC	CC	NN	NN	NN	AC	NN	AC
X4885	C/G	8	3991	+	slaf	S	NA	NA	fish	NA	CG	CG	CC	CC	CG	CC	CC	CC	CG	CC	CC	CC	CG	CC	CG	CG	CG	CG	CG	CC	CC	CC	CC	CG	CG	CG	CG	NN	CC	CC	CG	CG	CC	CC	CG	CC	CG	CC	CG
X4277	A/C	8	3991	+	slaf	S	NA	NA	fish	NA	AA	AA	AC	AC	AA	AC	AC	AC	AA	AC	AC	AC	AA	AC	AA	AA	AA	AA	AA	AC	AC	AC	AC	AA	AA	AA	AA	AC	AC	AC	AA	AA	AC	AC	AA	AC	AA	AC	AA
X1042	T/G	8	3991	+	slaf	S	NA	NA	fish	NA	TT	TT	GT	GT	TT	GT	GT	GT	TT	GT	GT	GT	TT	GT	TT	TT	TT	TT	TT	GT	GT	GT	GT	TT	TT	TT	TT	GT	GT	GT	TT	TT	GT	GT	TT	GT	TT	GT	TT
X708	A/T	8	4042	+	slaf	S	NA	NA	fish	NA	TT	TT	AT	NN	TT	AT	AT	NN	TT	AT	AT	AT	NN	AT	TT	TT	TT	TT	TT	AT	AT	AT	AT	TT	TT	TT	TT	AT	AT	AT	NN	NN	NN	NN	TT	NN	TT	AT	NN
X6400	C/G	8	4093	+	slaf	S	NA	NA	fish	NA	NN	NN	GG	NN	GG	CG	CG	CG	NN	CG	CG	NN	NN	NN	CG	NN	NN	NN	GG	CG	CG	CG	CG	GG	NN	GG	GG	CG	CG	CG	NN	NN	CG	CG	GG	CG	GG	CG	GG
X5558	T/C	8	4093	+	slaf	S	NA	NA	fish	NA	CT	CT	NN	NN	CT	TT	TT	TT	CT	NN	NN	NN	CT	TT	TT	CT	CT	CT	CT	TT	NN	NN	NN	CT	NN	CT	CT	NN	NN	TT	CT	CT	NN	NN	CT	TT	CT	NN	CT
X6402	T/C	8	4093	+	slaf	S	NA	NA	fish	NA	NN	NN	CC	NN	CC	CT	CT	CT	NN	CT	CT	NN	NN	NN	CT	NN	NN	NN	CC	CT	CT	CT	CT	CC	NN	CC	CC	CT	CT	CT	NN	NN	CT	CT	CC	CT	CC	CT	CC
X5564	T/C	8	4093	+	slaf	S	NA	NA	fish	NA	CT	CT	NN	NN	CT	TT	TT	TT	CT	NN	NN	NN	CT	TT	TT	CT	CT	CT	CT	TT	NN	NN	NN	CT	NN	CT	CT	NN	NN	TT	CT	CT	NN	NN	CT	TT	CT	NN	CT
X3365	A/T	8	4093	+	slaf	S	NA	NA	fish	NA	TT	TT	AT	AT	NN	AT	AT	AT	NN	AT	AT	AT	TT	AT	AT	TT	TT	TT	NN	AT	AT	AT	AT	NN	TT	TT	TT	AT	AT	AT	NN	TT	AT	AT	TT	AT	TT	TT	TT
X5559	A/G	8	4093	+	slaf	S	NA	NA	fish	NA	AG	AG	NN	NN	AG	AA	AA	AA	AG	NN	NN	NN	AG	AA	AA	AG	AG	AG	AG	AA	NN	NN	NN	AG	NN	AG	AG	NN	NN	AA	AG	AG	NN	NN	AG	AA	AG	NN	AG
X5561	A/T	8	4093	+	slaf	S	NA	NA	fish	NA	AT	AT	NN	NN	AT	AA	AA	NN	AT	NN	NN	NN	AT	AA	NN	AT	AT	AT	AT	AA	NN	NN	NN	AT	NN	AT	AT	NN	NN	AA	AT	AT	NN	NN	AT	AA	AT	NN	AT
X5563	T/C	8	4144	+	slaf	S	NA	NA	fish	NA	NN	CC	NN	NN	CC	CT	CC	NN	CC	NN	CT	CT	CC	NN	CT	CC	NN	CC	NN	CT	CT	CT	NN	CC	CC	CC	CC	CT	NN	CT	NN	NN	NN	NN	CC	CC	NN	NN	NN
X6403	A/T	8	4144	+	slaf	S	NA	NA	fish	NA	NN	NN	AA	NN	AA	AT	AT	AT	NN	AT	AT	NN	NN	NN	AT	NN	NN	NN	AA	AT	AT	AT	AT	AA	NN	AA	AA	AT	AT	AT	NN	NN	AT	AT	AA	AT	AA	AT	AA
X5560	A/T/G	8	4144	+	slaf	S	NA	NA	fish	NA	AT	AT	AG	NN	AT	AG	NN	AG	AT	NN	AG	AG	AT	AG	AG	AT	AT	AT	AT	AG	AG	AG	NN	AT	AT	AT	AT	AG	NN	AG	AT	AT	AG	NN	AT	NN	AT	NN	AT
X6401	A/G	8	4144	+	slaf	S	NA	NA	fish	NA	NN	NN	AA	NN	AA	AG	AG	AG	NN	AG	AG	NN	NN	NN	AG	NN	NN	NN	AA	AG	AG	AG	AG	AA	NN	AA	AA	AG	AG	AG	NN	NN	AG	AG	AA	AG	AA	AG	AA
X5562	T/G	8	4144	+	slaf	S	NA	NA	fish	NA	NN	TT	NN	NN	TT	GT	TT	NN	TT	NN	GT	GT	TT	NN	GT	TT	NN	TT	NN	GT	GT	GT	NN	TT	TT	TT	TT	GT	NN	GT	NN	NN	NN	NN	TT	TT	NN	NN	NN
X3367	A/G	8	4144	+	slaf	S	NA	NA	fish	NA	GG	GG	NN	NN	NN	AA	AA	AA	NN	AG	AA	NN	AG	NN	AA	GG	GG	AG	NN	AA	AG	AG	AG	NN	AG	GG	GG	AG	AA	AA	NN	GG	AA	AG	GG	AA	GG	AA	NN
X5565	T/C	8	4195	+	slaf	S	NA	NA	fish	NA	NN	CC	NN	NN	CC	CT	CC	NN	CC	NN	CT	CT	CC	NN	CT	CC	NN	CC	NN	CT	CT	CT	NN	CC	CC	CC	CC	CT	NN	CT	NN	NN	NN	NN	CC	CC	CC	NN	NN
X1556	T/C	8	4246	+	slaf	S	NA	NA	fish	NA	TT	NN	CT	CT	NN	CT	CT	CT	NN	CT	CT	NN	NN	CT	CT	TT	NN	NN	TT	CT	CT	CT	CT	NN	NN	TT	TT	CT	NN	CT	TT	NN	CT	CT	NN	CT	TT	CT	TT
X300	A/T	8	4246	+	slaf	S	NA	NA	fish	NA	TT	TT	AT	NN	TT	AT	NN	AT	TT	NN	AT	TT	AT	AT	AT	TT	TT	AT	TT	AT	TT	NN	TT	AT	AT	TT	TT	NN	AT	AT	TT	TT	AT	NN	TT	AT	TT	AT	AT
X299	T/C	8	4246	+	slaf	S	NA	NA	fish	NA	CC	CC	CT	NN	CC	CT	NN	CT	CC	NN	CT	CC	CT	CT	CT	CC	CC	CT	CC	CT	CC	NN	CC	CT	CT	CC	CC	NN	CT	CT	CC	CC	CT	NN	CC	CT	CC	CT	CT
X301	T/C	8	4246	+	slaf	S	NA	NA	fish	NA	CC	CC	CT	CC	CC	CT	NN	CT	CC	NN	CT	CC	CT	CT	CT	CC	CC	CT	CC	CT	CC	NN	CC	CT	CT	CC	CC	NN	CT	CT	CC	CC	CT	NN	CC	CT	CC	CT	CT
X6585	A/G	8	4246	+	slaf	S	NA	NA	fish	NA	AG	AG	GG	GG	AG	GG	GG	GG	AG	GG	GG	GG	AG	GG	GG	AG	AG	AG	AG	GG	GG	GG	GG	AG	AG	AG	AG	GG	NN	GG	AG	AG	GG	GG	AG	GG	AG	GG	AG
X2312	A/C	8	4246	+	slaf	S	NA	NA	fish	NA	CC	CC	AC	AC	CC	AC	AC	AC	CC	AC	AC	AC	CC	AC	AC	CC	CC	CC	CC	AC	AC	AC	AC	NN	CC	CC	CC	AC	AC	AC	NN	CC	AC	AC	CC	AC	CC	AC	NN
X6584	A/G	8	4246	+	slaf	S	NA	NA	fish	NA	AG	AG	GG	GG	AG	GG	GG	GG	AG	GG	GG	GG	AG	GG	GG	AG	AG	AG	AG	GG	GG	GG	GG	AG	AG	AG	AG	GG	NN	GG	AG	AG	GG	GG	AG	GG	AG	GG	AG
X2310	A/C	8	4246	+	slaf	S	NA	NA	fish	NA	AA	AA	AC	AC	AA	AC	AC	AC	AA	AC	AC	AC	AA	AC	AC	AA	AA	AA	AA	AC	AC	AC	AC	NN	AA	AA	AA	AC	AC	AC	NN	AA	AC	AC	AA	AC	AA	AC	NN
X2311	T/G	8	4246	+	slaf	S	NA	NA	fish	NA	TT	TT	GT	GT	TT	GT	GT	GT	TT	GT	GT	GT	TT	GT	GT	TT	TT	TT	TT	GT	GT	GT	GT	NN	TT	TT	TT	GT	GT	GT	NN	TT	GT	GT	TT	GT	TT	NN	NN
X298	T/C	8	4297	+	slaf	S	NA	NA	fish	NA	CT	CT	NN	CC	CT	NN	NN	NN	CT	NN	NN	CC	CT	NN	CC	CT	CT	CT	CT	NN	CC	CC	CC	CT	CT	CT	CT	NN	NN	NN	CT	CT	NN	NN	CT	NN	CT	NN	CT
X2847	A/G	8	4348	+	slaf	S	NA	NA	fish	NA	AG	AG	NN	NN	AG	AA	NN	NN	NN	NN	AG	NN	NN	NN	NN	AG	AG	AG	AG	AA	NN	AA	NN	AG	AG	AG	AG	NN	NN	AA	AG	NN	AA	NN	AG	AA	AG	AA	AG
X1393	A/G	8	4399	+	slaf	S	NA	NA	fish	NA	GG	GG	AG	NN	GG	AG	NN	AG	GG	NN	AG	GG	NN	AG	AG	GG	GG	AG	GG	AG	GG	NN	NN	AG	AG	GG	GG	NN	AG	AG	NN	GG	AG	NN	GG	AG	GG	NN	AG
X2821	T/C	8	4451	+	slaf	S	NA	NA	fish	NA	CT	CT	NN	NN	CT	NN	TT	NN	CT	NN	CT	NN	CT	NN	NN	CT	CT	CT	CT	TT	NN	NN	NN	CT	CT	CT	CT	NN	NN	TT	NN	CT	TT	NN	CT	TT	CT	NN	CT
X1973	T/G	8	4553	+	slaf	S	NA	NA	fish	NA	GG	NN	TT	GT	GG	TT	GT	TT	GG	GT	GT	NN	GT	TT	TT	GG	NN	GT	GG	GT	GT	GT	GT	GT	GT	GG	GG	GT	GT	TT	GT	GG	TT	GT	GG	NN	GG	NN	GT
X1972	T/C	8	4553	+	slaf	S	NA	NA	fish	NA	CC	CC	TT	CT	CC	TT	CT	TT	CC	CT	CT	NN	NN	TT	TT	CC	NN	CT	CC	CT	CT	CT	CT	CT	CT	CC	CC	CT	CT	TT	CT	CC	TT	CT	CC	NN	CC	NN	CT
X2379	C/G	8	4553	+	slaf	S	NA	NA	fish	NA	GG	GG	CC	CG	GG	CC	CG	CC	GG	CG	CG	CG	CG	CC	CC	GG	GG	CG	GG	CG	CG	CG	CG	CG	NN	GG	GG	CG	CG	CC	CG	GG	CC	CG	GG	CC	GG	CC	CG
X6230	A/G	8	4553	+	slaf	S	NA	NA	fish	NA	AG	AG	GG	AG	AG	GG	AG	NN	AG	AG	GG	AG	GG	GG	NN	AG	AG	NN	AG	AG	AG	AG	AG	NN	NN	AG	AG	AG	NN	GG	AG	AG	GG	AG	AG	GG	AG	NN	NN
X6740	A/T	8	4604	+	slaf	S	NA	NA	fish	NA	NN	NN	AT	AT	NN	AT	AT	AT	NN	AT	TT	AT	NN	AT	AT	TT	TT	TT	TT	AT	AT	AT	AT	TT	TT	TT	TT	AT	TT	AT	AT	TT	AT	AT	TT	AT	TT	AT	NN
X6742	C/G	8	4604	+	slaf	S	NA	NA	fish	NA	NN	NN	CG	CG	CC	CG	CG	CG	NN	CG	CC	CG	NN	CG	CG	CC	CC	CC	CC	CG	CG	CG	CG	CC	CC	CC	CC	CG	CC	CG	CG	CC	CG	CG	CC	CG	CC	CG	NN
X1971	T/C	8	4604	+	slaf	S	NA	NA	fish	NA	TT	TT	CT	CT	TT	CT	CT	NN	TT	CT	TT	CT	NN	CT	CT	TT	NN	NN	TT	CT	CT	CT	CT	TT	NN	TT	TT	CT	NN	CT	CT	TT	CT	CT	TT	NN	TT	CT	TT
X3352	A/T	8	4706	+	slaf	S	NA	NA	fish	NA	NN	AA	TT	AT	NN	TT	AT	NN	NN	AT	NN	AT	NN	TT	TT	NN	NN	NN	AA	AT	AT	AT	AT	NN	NN	NN	AA	AT	TT	TT	AT	NN	TT	AT	AA	TT	AA	TT	NN
X3353	T/C	8	4808	+	slaf	S	NA	NA	fish	NA	NN	CC	TT	CT	NN	TT	CT	NN	NN	CT	NN	CT	NN	TT	TT	NN	NN	NN	CC	CT	CT	CT	CT	NN	NN	NN	CC	CT	TT	TT	CT	NN	TT	CT	CC	TT	NN	TT	NN
X5280	T/C	8	4808	+	slaf	S	NA	NA	fish	NA	TT	TT	CT	TT	TT	CT	NN	CT	TT	TT	CT	TT	CT	CT	CT	TT	TT	CT	TT	TT	NN	TT	TT	CT	CT	TT	TT	TT	CT	CT	TT	TT	CT	TT	TT	CT	TT	CT	CT
X5276	A/G	8	4808	+	slaf	S	NA	NA	fish	NA	AA	AA	AG	AA	AA	AG	NN	AG	AA	AA	AG	AA	AG	AG	AG	AA	AA	AG	AA	AA	NN	AA	AA	AG	AG	AA	AA	AA	AG	AG	NN	AA	AG	AA	AA	AG	AA	AG	AG
X5279	A/C	8	4808	+	slaf	S	NA	NA	fish	NA	CC	CC	AC	CC	CC	AC	NN	AC	CC	CC	AC	CC	AC	AC	AC	CC	CC	AC	CC	CC	NN	CC	CC	AC	AC	CC	CC	CC	AC	AC	CC	CC	AC	CC	CC	AC	CC	AC	AC
X6737	A/T	8	4808	+	slaf	S	NA	NA	fish	NA	TT	TT	AT	TT	TT	AT	TT	AT	TT	TT	AT	TT	AT	AT	AT	TT	TT	AT	TT	TT	TT	TT	TT	AT	NN	TT	TT	TT	AT	AT	TT	TT	AT	TT	TT	AT	TT	AT	AT
X1960	T/C	8	4808	+	slaf	S	NA	NA	fish	NA	TT	TT	CT	TT	TT	CT	TT	CT	TT	TT	CT	NN	CT	CT	CT	TT	TT	CT	TT	TT	TT	TT	TT	CT	CT	TT	TT	TT	CT	CT	TT	TT	CT	TT	TT	CT	TT	CT	CT
X1881	T/C	8	4808	+	slaf	S	NA	NA	fish	NA	NN	TT	CT	NN	TT	CT	NN	CT	NN	NN	CT	NN	CT	CT	CT	NN	TT	CT	TT	TT	TT	NN	TT	CT	CT	TT	NN	TT	CT	CT	TT	NN	CT	TT	TT	CT	NN	CT	CT
X2182	A/C	8	4808	+	slaf	S	NA	NA	fish	NA	NN	CC	NN	NN	NN	NN	NN	NN	NN	NN	AC	NN	AC	AC	AC	NN	NN	NN	NN	CC	NN	NN	NN	NN	AC	NN	NN	NN	NN	AC	CC	NN	AC	NN	NN	AC	NN	AC	AC
X2408	T/C	8	4808	+	slaf	S	NA	NA	fish	NA	CT	CT	CC	CT	CT	CC	NN	CC	CT	CT	CC	CT	CC	CC	CC	CT	CT	CC	CT	CT	CT	CT	CT	CC	NN	CT	CT	CT	NN	CC	CT	CT	CC	CT	CT	CC	CT	NN	CC
X2183	T/C	8	4808	+	slaf	S	NA	NA	fish	NA	NN	TT	NN	NN	NN	NN	NN	NN	NN	NN	CT	NN	CT	CT	CT	NN	NN	NN	NN	TT	NN	NN	NN	NN	CT	NN	NN	NN	NN	CT	TT	NN	CT	NN	NN	CT	NN	CT	CT
X6738	T/C	8	4859	+	slaf	S	NA	NA	fish	NA	TT	TT	CT	TT	TT	CT	TT	CT	TT	TT	CT	TT	CT	CT	CT	TT	TT	CT	TT	TT	TT	TT	TT	CT	NN	TT	TT	TT	CT	CT	TT	TT	CT	TT	TT	CT	TT	CT	CT
X5888	A/C	8	5165	+	slaf	S	NA	NA	fish	NA	AC	AC	NN	AC	NN	AA	AC	AA	AC	AC	AA	AC	AC	AA	AA	AC	AC	AA	AC	AC	AC	AC	AC	AA	AA	AC	AC	AC	AA	AA	AC	AC	AA	AC	AC	AA	AC	NN	AA
X4819	A/G	8	5165	+	slaf	S	NA	NA	fish	NA	NN	AG	NN	AG	AG	GG	AG	NN	AG	AG	GG	NN	AG	GG	GG	AG	AG	GG	AG	AG	AG	AG	AG	GG	NN	AG	AG	AG	GG	GG	AG	AG	GG	AG	NN	GG	AG	GG	GG
X2274	A/T	8	5165	+	slaf	S	NA	NA	fish	NA	NN	NN	AT	NN	NN	AT	AA	NN	NN	AA	AT	NN	NN	AT	AT	NN	AA	AT	NN	AA	AA	NN	AA	AT	AT	AA	AA	NN	AT	AT	NN	NN	AT	NN	AA	AT	NN	AT	AT
X5084	T/G	8	5165	+	slaf	S	NA	NA	fish	NA	GT	GT	GG	GT	GT	GG	GT	GG	GT	GT	GG	GT	GT	GG	GG	GT	GT	GG	GT	GT	GT	GT	GT	GG	GG	GT	GT	GT	GG	GG	GT	GT	GG	GT	GT	GG	GT	GG	GG
X4818	C/G	8	5165	+	slaf	S	NA	NA	fish	NA	NN	CG	NN	CG	CG	GG	CG	NN	CG	CG	GG	NN	CG	GG	GG	CG	CG	GG	CG	CG	CG	CG	CG	GG	NN	CG	CG	CG	GG	GG	CG	CG	GG	CG	NN	GG	CG	GG	GG
X5085	C/G	8	5165	+	slaf	S	NA	NA	fish	NA	CC	CC	CG	CC	CC	CG	CC	CG	CC	CC	CG	CC	CC	CG	CG	CC	CC	CG	CC	CC	CC	CC	CC	CG	CG	CC	CC	CC	CG	CG	CC	CC	CG	CC	CC	CG	CC	CG	CG
X219	A/G	9	0	+	slaf	S	NA	NA	fish	NA	GG	NN	NN	NN	AA	NN	NN	NN	GG	GG	NN	AA	NN	AG	GG	AG	NN	NN	GG	GG	NN	NN	NN	NN	NN	GG	GG	NN	NN	AG	AG	NN	NN	NN	NN	GG	GG	NN	NN
X3256	T/C	9	512	+	slaf	S	NA	NA	fish	NA	CT	NN	NN	CC	CC	CC	NN	CT	CT	CT	NN	NN	CT	CT	CT	CT	CT	CT	CT	CC	CT	CT	CC	CT	NN	CT	CT	NN	CT	CT	CT	NN	NN	NN	CT	CT	CT	CC	NN
X4009	A/T	9	512	+	slaf	S	NA	NA	fish	NA	AA	AT	AT	AT	TT	AT	AT	AT	AA	NN	AT	TT	AT	AT	AT	NN	AT	AT	AT	TT	AA	AA	TT	AT	AT	AT	AT	TT	AT	AT	AT	AT	AT	AT	AT	TT	AA	AT	AT
X2138	A/G	9	563	+	slaf	S	NA	NA	fish	NA	AG	GG	AG	GG	GG	GG	GG	AG	AG	AG	GG	GG	AG	AG	AG	AG	AG	AG	AG	GG	AG	AG	GG	AG	NN	AG	AG	GG	AG	AG	AG	GG	GG	GG	AG	AG	AG	NN	GG
X2258	T/C	9	563	+	slaf	S	NA	NA	fish	NA	CC	CT	CT	CT	TT	CT	CT	CT	CC	CC	CT	NN	CT	CT	CC	CC	CT	CC	CT	TT	CC	CC	TT	CT	CT	CT	CT	TT	CT	CT	CT	TT	CT	CT	CT	CT	CC	CT	CT
X2260	T/C	9	563	+	slaf	S	NA	NA	fish	NA	CC	CT	CT	CT	TT	CT	CT	CT	CC	CC	CT	NN	CT	CT	CC	CC	CT	CC	CT	TT	CC	CC	TT	CT	CT	CT	CT	TT	CT	CT	CT	TT	CT	CT	CT	CT	CC	CT	CT
X2139	T/C	9	563	+	slaf	S	NA	NA	fish	NA	CT	CC	CT	CC	CC	CC	CC	CT	CT	CT	CC	CC	CT	CT	CT	CT	CT	CT	CT	CC	CT	CT	CC	CT	NN	CT	CT	CC	CT	CT	CT	CC	CC	CC	CT	CT	CT	NN	CC
X1702	T/C	9	563	+	slaf	S	NA	NA	fish	NA	TT	CT	CT	CT	CC	CT	CT	CT	TT	TT	CT	CC	CT	CT	TT	TT	CT	TT	CT	CC	TT	TT	CC	CT	CT	CT	CT	CC	CT	CT	CT	CC	CT	CT	CT	CT	TT	CT	CT
X1654	A/G	9	563	+	slaf	S	NA	NA	fish	NA	GG	GG	AG	GG	AG	GG	GG	NN	GG	GG	GG	AG	NN	AG	GG	GG	AG	GG	AG	AG	GG	GG	AG	AG	GG	AG	AG	AG	AG	AG	NN	AG	GG	GG	NN	AG	GG	GG	GG
X2744	T/G	9	665	+	slaf	S	NA	NA	fish	NA	GG	TT	GT	TT	TT	TT	TT	GT	GT	NN	TT	TT	GT	GT	GG	NN	GT	GG	GT	TT	NN	GG	TT	GT	NN	GT	GT	TT	GT	GT	GT	TT	TT	NN	GT	GT	NN	NN	TT
X4133	T/C	9	920	+	slaf	S	NA	NA	fish	NA	CC	CT	CT	CT	TT	CT	NN	CT	CC	CC	NN	NN	CT	CT	CC	CC	NN	NN	CT	CT	CC	CC	TT	NN	NN	CT	CT	NN	CT	CT	CT	TT	CT	NN	CT	CC	CC	CT	CT
X4086	A/G	9	920	+	slaf	S	NA	NA	fish	NA	AG	GG	AG	GG	GG	GG	GG	NN	AG	AG	GG	NN	AG	AG	AG	AG	GG	AG	AG	AG	AG	AG	GG	GG	GG	AG	AG	GG	AG	AG	AG	GG	GG	GG	AG	AG	AG	GG	GG
X116	A/T	9	920	+	slaf	S	NA	NA	fish	NA	AT	TT	AT	TT	NN	NN	NN	NN	AT	AT	TT	NN	AT	AT	AT	AT	NN	AT	AT	AT	AT	AT	NN	NN	NN	AT	AT	NN	AT	AT	AT	NN	NN	NN	AT	AT	AT	NN	NN
X2892	A/C	9	920	+	slaf	S	NA	NA	fish	NA	AA	AC	AA	AC	AC	AC	AC	AA	AA	AA	AC	AC	AA	AA	AA	AA	AC	AA	AA	AA	AA	AA	AC	AC	AC	AA	AA	AC	AA	AA	AA	AC	AC	AC	AA	AA	AA	AC	AC
X3942	T/C	9	920	+	slaf	S	NA	NA	fish	NA	NN	NN	CT	TT	TT	TT	NN	CT	CT	CT	TT	NN	CT	CT	CT	CT	TT	CT	CT	CT	CT	CT	TT	TT	NN	CT	CT	NN	CT	CT	CT	TT	NN	NN	CT	CT	CT	TT	TT
X5457	A/T	9	920	+	slaf	S	NA	NA	fish	NA	AT	AA	AT	NN	AA	AA	NN	AT	AT	AT	AA	AA	AT	AT	AT	AT	AA	AT	AT	AT	AT	AT	AA	AA	AA	AT	AT	AA	AT	AT	AT	AA	AA	AA	AT	AT	AT	AA	AA
X2886	T/C	9	920	+	slaf	S	NA	NA	fish	NA	TT	CT	TT	CT	CT	CT	CT	TT	TT	TT	CT	CT	TT	TT	TT	TT	CT	TT	TT	TT	TT	TT	CT	CT	CT	TT	TT	CT	TT	TT	TT	CT	CT	CT	TT	TT	TT	CT	CT
X2885	A/T	9	920	+	slaf	S	NA	NA	fish	NA	TT	AT	TT	AT	AT	AT	AT	TT	TT	TT	AT	AT	TT	TT	TT	TT	AT	TT	TT	TT	TT	TT	AT	AT	AT	TT	TT	AT	TT	TT	TT	AT	AT	AT	TT	TT	TT	AT	AT
X3944	A/G	9	920	+	slaf	S	NA	NA	fish	NA	AG	NN	AG	AA	NN	AA	AA	AG	AG	AG	NN	NN	AG	AG	AG	AG	AA	AG	AG	AG	AG	AG	NN	NN	NN	NN	AG	AA	AG	AG	AG	NN	AA	AA	AG	AG	AG	AA	NN
X4488	T/G	9	920	+	slaf	S	NA	NA	fish	NA	GT	GG	GT	GG	NN	NN	NN	GT	GT	GT	GG	NN	GT	GT	GT	GT	NN	GT	GT	GT	NN	GT	GG	NN	NN	GT	GT	GG	GT	GT	NN	GG	GG	NN	NN	GT	GT	NN	GG
X3946	T/C	9	920	+	slaf	S	NA	NA	fish	NA	CT	NN	CT	CC	NN	CC	CC	CT	CT	CT	NN	NN	CT	NN	CT	CT	CC	CT	CT	CT	CT	CT	NN	NN	NN	NN	CT	CC	CT	CT	CT	NN	CC	CC	CT	CT	CT	CC	NN
X3945	A/T	9	920	+	slaf	S	NA	NA	fish	NA	AT	NN	AT	AA	NN	AA	AA	AT	AT	AT	NN	NN	AT	NN	AT	AT	AA	AT	AT	AT	AT	AT	NN	NN	NN	NN	AT	AA	AT	AT	AT	NN	AA	AA	AT	AT	AT	AA	NN
X3941	T/C	9	920	+	slaf	S	NA	NA	fish	NA	NN	NN	CT	TT	TT	TT	NN	CT	CT	CT	TT	NN	CT	CT	CT	CT	TT	CT	CT	CT	CT	CT	TT	TT	NN	CT	CT	NN	CT	CT	CT	TT	NN	NN	CT	CT	CT	TT	TT
X5328	A/C	9	920	+	slaf	S	NA	NA	fish	NA	AC	AA	NN	AA	NN	NN	NN	NN	AC	NN	AA	NN	NN	AC	AC	AC	NN	NN	AC	AC	AC	AC	NN	NN	NN	AC	AC	NN	AC	AC	AC	NN	AA	NN	AC	AC	AC	NN	AA
X4085	A/T	9	920	+	slaf	S	NA	NA	fish	NA	AT	TT	AT	TT	TT	TT	TT	NN	AT	AT	TT	NN	AT	AT	AT	AT	TT	AT	AT	AT	AT	AT	TT	TT	TT	AT	AT	TT	AT	AT	AT	TT	TT	TT	AT	AT	AT	TT	TT
X4129	A/G	9	920	+	slaf	S	NA	NA	fish	NA	AG	AG	AA	AG	AA	AG	AA	AA	AG	AG	AG	NN	AA	AA	AG	AG	AA	AA	AA	AA	AG	AG	AA	AA	AG	AA	AA	AA	NN	AA	AA	AA	AG	AG	AA	AG	AG	AG	AG
X4130	A/C	9	920	+	slaf	S	NA	NA	fish	NA	AC	AC	CC	AC	CC	AC	CC	CC	AC	AC	AC	NN	NN	CC	AC	AC	CC	CC	CC	CC	AC	AC	CC	CC	AC	CC	CC	CC	NN	CC	CC	CC	AC	AC	CC	AC	AC	AC	AC
X4487	A/T	9	1022	+	slaf	S	NA	NA	fish	NA	NN	AT	AT	AT	NN	AT	NN	AT	AA	AA	AT	NN	AT	AT	AA	AA	NN	AT	AT	AT	NN	AT	TT	TT	NN	AT	AT	TT	AT	AT	NN	TT	AT	NN	NN	AA	AA	NN	AT
X4457	A/G	9	1227	+	slaf	S	NA	NA	fish	NA	AG	AA	AG	AA	AA	AA	AA	AG	AG	AG	AA	AA	AG	AG	AG	AG	AA	AG	AG	AG	AG	AG	AA	AA	AA	AG	AG	AA	AG	AG	AG	AA	AA	AA	AG	AG	AG	AA	AA
X1543	T/C	9	1533	+	slaf	S	NA	NA	fish	NA	CT	TT	CT	TT	TT	CT	TT	CT	CT	CT	TT	TT	CT	CT	CT	CT	TT	CT	CT	CT	TT	CT	TT	TT	NN	CT	CT	TT	CT	NN	CT	TT	TT	TT	TT	CT	CT	TT	TT
X1081	A/G	9	1584	+	slaf	S	NA	NA	fish	NA	AG	GG	AG	NN	GG	AG	NN	AG	AG	AG	GG	NN	AG	AG	AG	AG	GG	NN	AG	AG	GG	AG	GG	GG	NN	AG	AG	GG	AG	AG	NN	GG	AG	NN	GG	AG	AG	NN	GG
X3406	A/G	9	1584	+	slaf	S	NA	NA	fish	NA	AG	GG	AG	NN	NN	AG	GG	AG	AG	AG	GG	NN	AG	AG	AG	AG	GG	AG	AG	AG	GG	NN	GG	GG	NN	AG	AG	NN	AG	AG	AG	NN	AG	NN	GG	NN	AG	NN	NN
X509	A/T	9	1584	+	slaf	S	NA	NA	fish	NA	NN	AT	AA	AT	AT	NN	NN	NN	AA	NN	AT	AT	AA	AA	AA	AA	AT	AA	AA	NN	NN	NN	AT	AT	AT	AA	AA	AT	NN	AA	NN	AT	AA	AT	AT	AA	AA	AT	AT
X1080	T/C	9	1584	+	slaf	S	NA	NA	fish	NA	CT	TT	CT	NN	TT	CT	NN	CT	CT	CT	TT	NN	CT	CT	CT	CT	TT	NN	CT	CT	TT	CT	TT	TT	NN	CT	CT	TT	CT	CT	NN	TT	CT	NN	TT	CT	CT	NN	TT
X3404	A/G	9	1584	+	slaf	S	NA	NA	fish	NA	NN	AG	NN	AG	AG	NN	AG	NN	GG	NN	AG	AG	NN	NN	NN	NN	AG	GG	GG	GG	AG	GG	AG	AG	AG	NN	GG	AG	NN	GG	NN	AG	GG	AG	AG	GG	NN	NN	AG
X1084	A/T	9	1584	+	slaf	S	NA	NA	fish	NA	AT	AA	AT	NN	AA	AT	NN	AT	AT	AT	AA	NN	AT	AT	AT	AT	AA	NN	AT	AT	AA	AT	AA	AA	NN	AT	AT	AA	AT	AT	NN	AA	AT	NN	AA	AT	AT	NN	AA
X3405	A/G	9	1635	+	slaf	S	NA	NA	fish	NA	NN	AG	AG	AG	NN	NN	NN	NN	NN	NN	AA	NN	NN	AG	NN	NN	AA	AG	AG	AG	AG	NN	AA	NN	AG	AG	AG	NN	AG	GG	AG	NN	GG	AG	AA	GG	NN	AG	NN
X1082	A/G	9	1686	+	slaf	S	NA	NA	fish	NA	NN	NN	AG	NN	AA	NN	NN	AG	NN	NN	NN	NN	NN	AA	AG	AG	NN	NN	AG	AG	AA	AG	NN	AA	NN	AG	AG	NN	AG	NN	NN	AA	NN	NN	NN	AG	AG	NN	NN
X2332	A/G	9	1737	+	slaf	S	NA	NA	fish	NA	NN	AG	GG	AG	AG	NN	AG	GG	GG	GG	AG	NN	GG	GG	GG	NN	AG	NN	GG	GG	AG	GG	AG	AG	AG	NN	GG	AG	GG	GG	GG	AG	GG	AG	AG	NN	NN	AG	AG
X2331	A/C	9	1788	+	slaf	S	NA	NA	fish	NA	NN	NN	AC	NN	CC	NN	NN	AC	AA	AA	CC	NN	AC	AC	AA	NN	CC	AC	AC	AC	NN	AC	CC	CC	NN	AC	AC	CC	AC	AA	AC	CC	AA	NN	NN	NN	NN	NN	NN
X2334	A/G	9	1788	+	slaf	S	NA	NA	fish	NA	NN	NN	AG	NN	AA	NN	AA	AG	GG	GG	AA	NN	AG	AG	GG	NN	AA	AG	AG	AG	NN	AG	AA	AA	NN	AG	AG	AA	AG	GG	AG	AA	GG	NN	NN	NN	NN	NN	NN
X3407	A/C	9	1890	+	slaf	S	NA	NA	fish	NA	NN	CC	AC	NN	NN	NN	NN	NN	CC	NN	AC	AC	NN	AC	NN	NN	AC	AC	AC	AC	CC	AC	AC	AC	NN	AC	AC	AC	AC	CC	AC	AC	CC	NN	AC	CC	NN	NN	NN
X508	A/G	9	2197	+	slaf	S	NA	NA	fish	NA	NN	NN	AG	NN	AA	AG	NN	AG	AG	AG	AA	AA	AG	AG	AG	AG	NN	AG	AG	AG	NN	AG	AA	AA	NN	AG	AG	AA	NN	AG	AG	AA	AG	NN	AA	AG	AG	AA	NN
X4846	A/T	9	2606	+	slaf	S	NA	NA	fish	NA	NN	NN	AA	AT	AT	NN	AT	NN	AT	AA	AT	NN	AA	NN	AA	AA	AT	NN	NN	AA	AT	NN	NN	AT	AT	AA	NN	AT	NN	NN	AA	AT	AA	AT	AT	AA	AT	NN	AT
X4847	A/G	9	2606	+	slaf	S	NA	NA	fish	NA	NN	NN	AG	AG	NN	NN	NN	AG	NN	NN	AA	NN	AG	NN	GG	GG	NN	AG	AG	NN	AG	NN	NN	NN	AG	NN	NN	NN	NN	NN	AG	NN	NN	AG	NN	GG	AG	NN	NN
X4848	T/G	9	2708	+	slaf	S	NA	NA	fish	NA	GT	GT	GG	GT	NN	GT	NN	NN	NN	GT	GG	GT	GG	NN	GT	GT	NN	NN	NN	GG	GT	NN	NN	GG	GT	GG	NN	NN	NN	GT	GG	NN	GT	GT	GG	GT	GT	GT	NN
X728	T/C	9	2861	+	slaf	S	NA	NA	fish	NA	NN	NN	CT	CC	CT	NN	CT	CT	CT	NN	CT	NN	CT	CT	NN	NN	CT	CT	CT	CT	NN	CT	CT	CT	NN	CT	NN	CT	CT	NN	CT	CT	CC	CT	CT	NN	CC	NN	NN
X4946	T/C	9	2861	+	slaf	S	NA	NA	fish	NA	NN	CT	NN	NN	CC	CT	CC	NN	CC	CT	CC	CT	CT	CT	CT	CT	CC	CT	CT	CT	CC	CT	CC	NN	NN	CT	CT	NN	CT	CT	CT	CC	CT	CC	CC	CT	CC	CT	CC
X3052	A/G	9	2861	+	slaf	S	NA	NA	fish	NA	AA	AA	AG	AA	AG	AA	AG	AG	AG	AA	AG	AA	AG	AG	AA	AA	AG	AG	AG	AG	AA	AG	AG	AG	AA	AG	AA	AG	AG	AA	AG	AG	AA	AG	AG	AA	AA	AA	AA
X3055	A/T	9	2861	+	slaf	S	NA	NA	fish	NA	TT	TT	AT	TT	AT	TT	AT	AT	AT	TT	AT	TT	AT	AT	TT	TT	AT	AT	AT	AT	TT	AT	AT	AT	TT	AT	TT	AT	AT	TT	AT	AT	TT	AT	AT	TT	TT	TT	TT
X2061	T/C	9	2861	+	slaf	S	NA	NA	fish	NA	CT	CT	NN	CT	NN	CT	NN	NN	NN	CT	CC	NN	NN	NN	CT	CT	NN	NN	NN	NN	NN	NN	CC	CC	CT	NN	CT	NN	NN	CT	NN	CC	CT	NN	NN	CT	CT	CT	NN
X4947	T/C	9	2861	+	slaf	S	NA	NA	fish	NA	NN	CT	NN	NN	TT	CT	TT	NN	TT	CT	TT	CT	CT	CT	CT	CT	TT	CT	CT	CT	TT	CT	TT	NN	NN	CT	CT	NN	CT	CT	CT	TT	CT	TT	TT	CT	TT	CT	TT
X1019	C/G	9	2912	+	slaf	S	NA	NA	fish	NA	CC	CC	NN	CG	NN	CC	GG	NN	GG	CC	GG	CC	NN	NN	CC	CC	GG	NN	NN	NN	CG	NN	GG	GG	CG	NN	CC	NN	NN	CC	NN	NN	CC	NN	GG	CC	CG	CC	CG
X1020	A/G	9	2912	+	slaf	S	NA	NA	fish	NA	GG	GG	NN	AG	NN	GG	AA	NN	AA	GG	AA	GG	NN	NN	GG	GG	AA	NN	NN	NN	AG	NN	AA	AA	AG	NN	GG	NN	NN	GG	NN	NN	GG	NN	AA	GG	AG	GG	AG
X1070	T/C	9	2912	+	slaf	S	NA	NA	fish	NA	TT	TT	NN	CT	CC	TT	NN	NN	NN	NN	CC	TT	NN	NN	TT	NN	NN	NN	NN	NN	CT	NN	CC	CC	CT	NN	TT	NN	NN	TT	NN	CC	TT	NN	CC	TT	CT	NN	CT
X3054	A/G	9	2912	+	slaf	S	NA	NA	fish	NA	GG	GG	AG	AG	AA	GG	AA	AG	AA	GG	AA	GG	AG	AG	GG	GG	AA	AG	AG	AG	AG	AG	AA	AA	AG	AG	GG	AG	AG	GG	AG	AA	GG	AA	AA	GG	AG	GG	AG
X1018	T/C	9	2912	+	slaf	S	NA	NA	fish	NA	TT	TT	NN	CT	NN	TT	CC	NN	CC	TT	CC	TT	NN	NN	TT	TT	CC	NN	NN	NN	CT	NN	CC	CC	CT	NN	TT	NN	NN	TT	NN	NN	TT	NN	CC	TT	CT	TT	CT
X4948	A/G	9	2912	+	slaf	S	NA	NA	fish	NA	NN	AA	NN	AG	AG	AA	AG	NN	AG	AA	NN	AA	AA	AA	AA	AA	AG	AA	AA	AA	AG	AA	AG	AG	NN	AA	AA	NN	AA	NN	AA	NN	AA	AG	AG	AA	NN	NN	AG
X2059	A/G	9	2963	+	slaf	S	NA	NA	fish	NA	AG	AG	AG	GG	NN	NN	NN	AG	NN	AG	GG	NN	AG	AG	NN	AG	GG	AG	GG	AG	NN	AG	GG	GG	NN	NN	AG	NN	AG	NN	AG	GG	AG	NN	NN	AG	NN	AG	NN
X2060	A/G	9	2963	+	slaf	S	NA	NA	fish	NA	AG	AG	AG	GG	NN	NN	NN	AG	NN	AG	GG	NN	AG	AG	NN	AG	GG	AG	GG	AG	NN	AG	GG	GG	NN	NN	AG	NN	AG	NN	AG	GG	AG	NN	NN	AG	NN	AG	NN
X972	T/C	9	3014	+	slaf	S	NA	NA	fish	NA	TT	TT	CT	NN	CC	NN	CC	CT	CC	NN	CC	NN	CT	CT	TT	NN	CC	CT	CT	CT	NN	CT	CC	CC	NN	CT	TT	CT	CT	NN	CT	CC	TT	CC	CC	TT	NN	NN	NN
X6777	T/C	9	3321	+	slaf	S	NA	NA	fish	NA	NN	NN	CT	NN	CT	NN	CT	CT	CT	CC	CT	NN	CT	NN	CC	NN	CT	NN	CT	CT	NN	CT	CT	CT	NN	CT	NN	NN	CC	NN	CT	CT	CC	NN	CT	NN	CC	NN	NN
X5188	C/G	9	3321	+	slaf	S	NA	NA	fish	NA	CG	CG	GG	NN	NN	NN	GG	NN	NN	CG	GG	CG	NN	GG	CG	NN	NN	NN	GG	NN	CG	GG	GG	NN	CG	NN	CG	NN	CG	CG	NN	NN	CG	NN	NN	NN	CG	CG	CG
X5187	A/G	9	3321	+	slaf	S	NA	NA	fish	NA	AG	AG	AA	NN	NN	NN	NN	NN	NN	AG	NN	AG	NN	AA	AG	AG	NN	NN	NN	NN	AG	AA	NN	NN	AG	NN	AG	NN	AG	NN	NN	NN	AG	NN	NN	NN	AG	AG	AG
X2538	A/G	9	3321	+	slaf	S	NA	NA	fish	NA	AG	AG	AG	AG	NN	AG	NN	NN	NN	AG	NN	AG	NN	NN	AG	AG	NN	GG	NN	GG	AG	NN	NN	NN	AG	NN	AG	NN	AG	AG	NN	NN	AG	NN	NN	AG	AG	AG	AG
X5550	C/G	9	3321	+	slaf	S	NA	NA	fish	NA	NN	CC	CG	CC	CG	CC	CG	CG	NN	CC	CG	CC	CG	CG	NN	CC	CG	CG	CG	CG	CC	CG	CG	CG	NN	CG	NN	CG	CC	CC	CG	CG	CC	CG	CG	CC	CC	NN	CC
X2505	C/G	9	3576	+	slaf	S	NA	NA	fish	NA	CG	CG	CC	CG	CC	CG	CC	CC	CC	CG	CC	CG	CC	CC	CG	CG	CC	CC	CC	CC	CG	CC	CC	CC	CG	CC	CG	CC	CG	CG	CC	CC	CG	CC	CC	CG	CG	CG	CG
X2506	A/C	9	3576	+	slaf	S	NA	NA	fish	NA	AC	AC	CC	AC	CC	AC	CC	CC	CC	AC	CC	AC	CC	CC	AC	AC	CC	CC	CC	CC	AC	CC	CC	CC	AC	CC	AC	CC	AC	AC	CC	CC	AC	CC	CC	AC	AC	AC	AC
X5776	T/C	9	3780	+	slaf	S	NA	NA	fish	NA	NN	CT	CC	NN	NN	NN	NN	NN	CC	NN	NN	NN	NN	NN	TT	NN	CC	NN	NN	NN	CT	NN	NN	CT	CT	NN	NN	NN	NN	CT	NN	CC	TT	NN	NN	TT	CT	NN	CT
X2865	A/T	9	4241	+	slaf	S	NA	NA	fish	NA	AA	NN	NN	AA	TT	AA	AT	NN	TT	AT	TT	AA	AT	AA	AA	AA	TT	NN	AT	AT	AT	AT	TT	AT	AA	AT	AA	AT	NN	AT	AA	NN	AA	AT	TT	AA	AT	AA	AT
X2627	C/G	9	4445	+	slaf	S	NA	NA	fish	NA	CG	CG	GG	CG	CG	CG	GG	GG	GG	CG	GG	CG	GG	CG	CG	CG	GG	GG	GG	GG	CG	GG	GG	CG	CG	GG	CG	GG	CG	CG	CG	GG	CG	GG	GG	CG	CG	CG	CG
X1860	A/G	9	4445	+	slaf	S	NA	NA	fish	NA	AA	AA	AG	AA	AA	AA	AG	AG	AG	AA	AG	AA	AG	AA	AA	AA	AG	AG	AG	AG	AA	AG	AG	AA	AA	AG	AA	AG	AA	AA	AA	AG	AA	AG	AG	AA	AA	AA	AA
X1861	T/C	9	4496	+	slaf	S	NA	NA	fish	NA	CT	CT	TT	CT	CT	CT	TT	TT	TT	CT	TT	CT	TT	CT	CT	CT	TT	TT	TT	TT	CT	TT	TT	CT	CT	TT	CT	TT	CT	CT	CT	TT	CT	TT	TT	CT	CT	CT	CT
X1255	A/G	9	4547	+	slaf	S	NA	NA	fish	NA	AG	NN	GG	AG	AG	AG	GG	GG	GG	AG	GG	AG	GG	AG	AG	AG	GG	GG	GG	GG	AG	GG	GG	AG	AG	GG	AG	GG	AG	AG	AG	GG	AG	NN	GG	AG	AG	AG	AG
X1254	T/C	9	4547	+	slaf	S	NA	NA	fish	NA	CT	NN	TT	CT	CT	CT	TT	TT	TT	CT	TT	CT	TT	CT	CT	CT	TT	TT	TT	TT	CT	TT	TT	CT	CT	TT	CT	TT	CT	CT	CT	TT	CT	NN	TT	CT	CT	CT	CT
X1253	T/C	9	4547	+	slaf	S	NA	NA	fish	NA	CT	NN	TT	CT	CT	CT	TT	TT	TT	CT	TT	CT	TT	CT	CT	CT	TT	TT	TT	TT	CT	TT	TT	CT	CT	TT	CT	TT	CT	CT	CT	TT	CT	NN	TT	CT	CT	CT	CT
X1256	T/C	9	4547	+	slaf	S	NA	NA	fish	NA	CT	NN	TT	CT	CT	CT	TT	TT	TT	CT	TT	CT	TT	CT	CT	CT	TT	TT	TT	TT	CT	TT	TT	CT	CT	TT	CT	TT	CT	CT	CT	TT	CT	NN	TT	CT	CT	CT	CT
X4768	A/G	9	5059	+	slaf	S	NA	NA	fish	NA	NN	AG	AG	GG	GG	GG	AG	AG	AG	AG	AG	AG	NN	NN	AG	NN	AG	AG	GG	AG	NN	AG	AG	GG	AG	AG	NN	AG	GG	GG	NN	AG	GG	AG	GG	GG	NN	GG	NN
X4767	A/G	9	5110	+	slaf	S	NA	NA	fish	NA	AG	AA	AA	AG	AG	AG	NN	AA	NN	NN	AA	NN	AG	AG	NN	AG	AA	AA	AG	AA	AG	NN	NN	AG	NN	AA	AG	NN	AG	NN	AG	AA	AG	NN	AG	AG	AG	AG	NN
X4998	A/C	9	5263	+	slaf	S	NA	NA	fish	NA	CC	AC	AC	CC	NN	CC	AC	AC	AC	AC	AC	NN	CC	CC	AC	CC	AC	AC	CC	AC	CC	AC	AC	CC	AC	AC	CC	AC	CC	CC	CC	AC	CC	AC	CC	CC	NN	NN	AC
X3927	A/G	9	5263	+	slaf	S	NA	NA	fish	NA	AA	AG	AG	AA	AA	AA	AG	AG	AG	AG	AG	AA	AA	AA	AG	AA	AG	AG	AA	AG	AA	AG	AG	AA	AG	AG	AA	AG	AA	AA	AA	AG	AA	AG	AA	AA	AA	AA	AG
X4938	A/G	10	0	+	slaf	S	NA	NA	fish	NA	GG	AG	GG	AG	AG	AG	AG	GG	GG	AG	GG	AG	AG	AG	NN	AG	AG	AG	AG	AG	AG	AG	AG	GG	GG	AG	AG	AG	AG	AG	AG	GG	GG	GG	AG	GG	GG	AG	GG
X922	A/C	10	307	+	slaf	S	NA	NA	fish	NA	CC	CC	AC	CC	CC	CC	AC	AC	AC	CC	AC	CC	CC	CC	AC	CC	CC	CC	CC	CC	CC	CC	CC	AC	AC	CC	CC	CC	CC	AC	CC	CC	AC	AC	CC	CC	AC	AC	AC
X3190	A/G	10	511	+	slaf	S	NA	NA	fish	NA	GG	AG	AG	GG	GG	GG	NN	NN	NN	GG	GG	GG	AG	GG	GG	GG	GG	GG	GG	GG	GG	GG	GG	AG	AG	GG	GG	GG	AG	NN	GG	NN	AG	GG	GG	GG	NN	NN	NN
X395	A/G	10	562	+	slaf	S	NA	NA	fish	NA	AG	GG	NN	AG	AG	AG	NN	NN	NN	AG	GG	AG	NN	AG	NN	AG	AG	AG	AG	AG	AG	AG	NN	NN	GG	AG	AG	AG	NN	NN	AG	AG	GG	AG	AG	AG	NN	NN	NN
X6136	A/C	10	562	+	slaf	S	NA	NA	fish	NA	AC	NN	AC	NN	AC	AC	NN	NN	AA	NN	AC	NN	NN	AC	NN	NN	NN	AC	AC	AC	NN	AC	NN	NN	AC	CC	NN	NN	NN	AC	NN	AC	NN	NN	AC	AC	AC	NN	AC
X6138	A/T	10	664	+	slaf	S	NA	NA	fish	NA	AA	NN	AT	AT	NN	NN	NN	NN	AA	AT	AT	AT	AT	AA	NN	AT	NN	NN	AA	NN	NN	AA	NN	NN	AT	AT	AT	AT	AT	AT	AT	AA	NN	NN	AA	NN	AT	NN	AT
X3239	A/G	10	664	+	slaf	S	NA	NA	fish	NA	AA	AG	AG	AG	NN	NN	AG	AA	NN	AG	AG	AG	AG	NN	NN	AG	AG	NN	AA	AA	AG	AA	AG	AG	AG	AG	AG	AG	AG	AG	AG	NN	AA	AG	NN	AA	AG	AG	AG
X6135	A/G	10	664	+	slaf	S	NA	NA	fish	NA	AG	NN	GG	NN	AG	AG	NN	AG	AG	NN	NN	NN	NN	AG	AG	NN	NN	AG	AG	AG	NN	AG	NN	NN	NN	GG	NN	NN	NN	NN	NN	AG	AG	NN	AG	AG	NN	NN	NN
X3187	A/G	10	664	+	slaf	S	NA	NA	fish	NA	AG	GG	NN	AG	AG	AG	NN	NN	NN	AG	GG	AG	GG	AG	GG	AG	AG	AG	AG	AG	AG	AG	GG	GG	GG	AG	AG	NN	GG	GG	AG	AG	GG	AG	AG	AG	NN	GG	NN
X918	A/G	10	766	+	slaf	S	NA	NA	fish	NA	GG	AG	AG	AG	GG	GG	GG	NN	GG	AG	AG	AG	AG	GG	GG	AG	AG	GG	GG	GG	AG	GG	NN	AG	AG	AG	AG	AG	AG	AG	AG	GG	GG	AG	GG	GG	AG	AG	AG
X6137	T/C	10	766	+	slaf	S	NA	NA	fish	NA	TT	NN	CT	CT	NN	NN	NN	NN	TT	CT	CT	CT	CT	TT	NN	CT	NN	NN	TT	NN	NN	TT	NN	NN	CT	CT	CT	CT	CT	CT	CT	TT	NN	NN	TT	NN	CT	NN	CT
X4549	A/G	10	766	+	slaf	S	NA	NA	fish	NA	AG	NN	NN	AG	AG	AG	NN	NN	NN	NN	NN	NN	NN	AA	AA	AG	AG	AG	AG	AG	NN	AG	AA	AA	NN	AG	AG	AG	AA	AA	NN	AG	AA	AG	AG	AG	NN	NN	NN
X2326	A/C	10	817	+	slaf	S	NA	NA	fish	NA	AC	CC	NN	AC	AC	AC	CC	NN	CC	AC	CC	AC	NN	NN	NN	AC	AC	AC	AC	AC	AC	AC	CC	CC	NN	AC	AC	AC	NN	NN	AC	AC	CC	NN	AC	AC	NN	NN	NN
X919	A/G	10	817	+	slaf	S	NA	NA	fish	NA	GG	AG	AG	AG	GG	GG	GG	NN	GG	AG	AG	AG	AG	GG	GG	AG	AG	GG	GG	GG	AG	GG	NN	AG	AG	AG	AG	AG	AG	AG	AG	GG	GG	AG	GG	GG	AG	AG	AG
X920	A/G	10	817	+	slaf	S	NA	NA	fish	NA	AA	AG	AG	AG	AA	AA	AA	NN	AA	AG	AG	AG	AG	AA	AA	AG	AG	AA	AA	AA	AG	AA	NN	AG	AG	AG	AG	AG	AG	AG	AG	AA	AA	AG	AA	AA	AG	AG	AG
X921	A/T	10	817	+	slaf	S	NA	NA	fish	NA	TT	AT	AT	AT	TT	TT	TT	NN	TT	AT	AT	AT	AT	TT	TT	AT	AT	TT	TT	TT	AT	TT	NN	AT	AT	AT	AT	AT	AT	AT	AT	TT	TT	AT	TT	TT	AT	AT	AT
X2898	T/C	10	817	+	slaf	S	NA	NA	fish	NA	TT	CT	CT	CT	TT	TT	CT	TT	TT	CT	CT	CT	CT	TT	TT	CT	CT	TT	TT	TT	CT	TT	CT	CT	CT	CT	CT	CT	CT	CT	CT	TT	TT	CT	TT	TT	CT	CT	CT
X3240	T/C	10	868	+	slaf	S	NA	NA	fish	NA	CT	CC	NN	CC	CT	CT	CC	CT	CT	NN	CC	NN	NN	NN	CT	CC	NN	NN	CT	CT	CC	CT	NN	CC	NN	CC	CC	NN	CC	CC	CC	CT	CT	NN	CT	CT	NN	NN	CC
X4985	A/G	10	1021	+	slaf	S	NA	NA	fish	NA	AA	AA	AA	AG	AA	NN	AG	AA	AA	AG	AG	AG	AG	AA	AA	AG	AG	AA	AA	AA	AG	AA	AG	AG	AG	AG	AG	AG	AG	AG	AG	AA	AA	AG	AA	AA	AG	AG	AG
X4986	A/G	10	1021	+	slaf	S	NA	NA	fish	NA	AG	AG	AG	GG	AG	AG	GG	AG	AG	GG	GG	GG	GG	AG	AG	GG	GG	AG	AG	AG	GG	AG	GG	GG	GG	GG	GG	GG	GG	GG	NN	AG	AG	GG	AG	AG	GG	GG	GG
X4785	A/C	10	1174	+	slaf	S	NA	NA	fish	NA	NN	CC	NN	AC	NN	CC	AC	CC	NN	AC	AC	AC	AC	CC	NN	AC	AC	NN	CC	CC	AC	AC	AC	AC	AC	AC	AC	AC	AC	AC	NN	CC	NN	AC	NN	CC	AC	AC	AC
X4782	T/C	10	1174	+	slaf	S	NA	NA	fish	NA	TT	TT	NN	CT	NN	TT	CT	TT	NN	CT	CT	CT	CT	TT	NN	CT	CT	NN	TT	TT	CT	CT	CT	CT	CT	CT	CT	CT	CT	CT	NN	TT	NN	CT	NN	TT	CT	CT	CT
X4781	T/C	10	1174	+	slaf	S	NA	NA	fish	NA	TT	TT	NN	CT	NN	TT	CT	TT	NN	CT	CT	CT	CT	TT	NN	CT	CT	NN	TT	TT	CT	CT	CT	CT	CT	CT	CT	CT	CT	CT	NN	TT	NN	CT	NN	TT	CT	CT	CT
X1581	T/G	10	1174	+	slaf	S	NA	NA	fish	NA	GG	GT	NN	GG	GG	GG	NN	GT	NN	GG	GT	NN	GT	GT	NN	GG	GG	GG	GG	GG	GG	GG	GT	GT	GT	GG	GG	GG	GT	GG	GG	GG	GT	GG	GG	GG	NN	GT	GT
X3189	A/G	10	1276	+	slaf	S	NA	NA	fish	NA	GG	GG	NN	AG	GG	GG	AG	NN	NN	AG	AG	AG	AG	NN	NN	AG	AG	GG	GG	NN	AG	AG	AG	AG	AG	AG	AG	AG	AG	AG	GG	NN	GG	AG	GG	GG	AG	AG	AG
X225	T/G	10	1276	+	slaf	S	NA	NA	fish	NA	GT	NN	GG	GT	GT	GT	NN	NN	NN	GT	NN	GT	GG	NN	NN	NN	GT	GT	GT	GT	GT	GT	GG	NN	GG	GT	GT	GT	NN	NN	GT	GT	GG	GT	GT	GT	NN	NN	NN
X224	A/G	10	1276	+	slaf	S	NA	NA	fish	NA	AG	NN	AA	AG	AG	AG	NN	NN	NN	AG	NN	AG	AA	NN	NN	NN	AG	AG	AG	AG	AG	AG	AA	NN	AA	AG	AG	AG	NN	NN	AG	AG	AA	AG	AG	AG	NN	NN	NN
X4784	C/G	10	1327	+	slaf	S	NA	NA	fish	NA	NN	GG	NN	CG	NN	GG	CG	GG	NN	CG	CG	CG	CG	GG	NN	CG	CG	NN	GG	GG	CG	CG	CG	CG	CG	CG	CG	CG	CG	CG	NN	NN	NN	CG	NN	GG	CG	CG	CG
X103	C/G	10	1327	+	slaf	S	NA	NA	fish	NA	CG	NN	NN	NN	CG	CG	NN	NN	NN	CG	NN	NN	CC	NN	CC	CG	CG	CG	CG	CG	CG	CG	NN	NN	CC	NN	CG	CC	NN	CC	CG	CG	CC	CG	NN	CG	NN	NN	CC
X4783	T/G	10	1327	+	slaf	S	NA	NA	fish	NA	GG	GG	NN	GT	NN	GG	GT	GG	NN	GT	GT	GT	GT	GG	NN	GT	GT	NN	GG	GG	GT	GT	GT	GT	GT	GT	GT	GT	GT	GT	NN	GG	NN	GT	NN	GG	GT	GT	GT
X1686	T/C	10	1327	+	slaf	S	NA	NA	fish	NA	CC	NN	NN	CT	NN	NN	CT	NN	CC	CT	CT	CT	CT	NN	CC	NN	CT	NN	CC	CC	CT	CT	CT	CT	CT	CT	CT	CT	CT	CT	NN	CC	CC	CT	NN	CC	CT	CT	CT
X3188	A/G	10	1327	+	slaf	S	NA	NA	fish	NA	GG	GG	NN	AG	GG	GG	AG	NN	NN	AG	AG	AG	AG	GG	GG	AG	AG	GG	GG	GG	AG	AG	AG	AG	AG	AG	AG	AG	AG	AG	GG	NN	GG	AG	GG	GG	AG	AG	AG
X4201	A/G	10	1327	+	slaf	S	NA	NA	fish	NA	AG	AA	AA	AG	AG	AG	AA	AA	AA	AG	AA	AG	AA	AA	AA	AG	AG	AG	AG	AG	AG	AG	AA	AA	NN	AG	AG	AA	AA	AA	AG	AG	AA	AG	AG	AG	AA	NN	AA
X1687	C/G	10	1327	+	slaf	S	NA	NA	fish	NA	CG	CG	CG	GG	CG	CG	GG	CG	CG	GG	GG	NN	GG	CG	CG	GG	GG	CG	CG	CG	GG	GG	GG	GG	NN	GG	GG	NN	GG	GG	CG	CG	CG	GG	CG	CG	GG	GG	GG
X4780	A/T	10	1327	+	slaf	S	NA	NA	fish	NA	TT	TT	NN	AT	NN	TT	AT	TT	NN	AT	AT	AT	AT	TT	NN	AT	AT	NN	TT	TT	AT	AT	AT	AT	AT	AT	AT	AT	AT	AT	NN	TT	NN	AT	NN	TT	AT	AT	AT
X1688	A/G	10	1327	+	slaf	S	NA	NA	fish	NA	AG	AG	AG	GG	AG	AG	GG	AG	AG	GG	GG	GG	GG	AG	AG	GG	GG	AG	AG	AG	GG	GG	GG	GG	NN	GG	GG	NN	GG	GG	AG	AG	AG	GG	AG	AG	GG	GG	GG
X393	T/G	10	1378	+	slaf	S	NA	NA	fish	NA	GG	GG	NN	GT	GG	GG	GT	NN	NN	GT	GT	NN	NN	GG	NN	GT	NN	GG	GG	GG	NN	NN	GT	NN	NN	NN	GT	GT	NN	NN	GG	GG	GG	NN	GG	GG	GT	NN	NN
X104	T/C	10	1378	+	slaf	S	NA	NA	fish	NA	CT	NN	NN	NN	CT	CT	NN	NN	NN	CT	NN	NN	TT	NN	TT	CT	CT	CT	CT	CT	CT	CT	NN	NN	TT	NN	CT	TT	NN	TT	CT	CT	TT	CT	NN	CT	NN	NN	TT
X1568	T/C	10	1429	+	slaf	S	NA	NA	fish	NA	CC	CT	CT	CC	CC	CC	CT	CT	CT	CC	CT	CC	CT	CT	CT	CC	CC	CC	CC	CC	CC	CC	CT	CT	CT	CC	CC	CT	CT	CT	CC	CC	CT	CC	CC	CC	CT	CT	CT
X6112	T/G	10	1429	+	slaf	S	NA	NA	fish	NA	GG	GT	GT	GG	GG	GG	GT	GT	GT	GG	GT	GG	GT	GT	GT	GG	GG	GG	GG	GG	GG	GG	GT	GT	GT	GG	GG	GT	GT	GT	GG	GG	GT	NN	GG	GG	GT	GT	GT
X2	T/C	10	1429	+	slaf	S	NA	NA	fish	NA	NN	CT	CT	NN	NN	NN	CT	CT	CT	NN	CT	NN	CT	CT	CT	TT	NN	NN	NN	NN	TT	NN	CT	CT	NN	NN	TT	CT	CT	CT	NN	TT	CT	NN	NN	TT	CT	CT	CT
X3124	A/G	10	1429	+	slaf	S	NA	NA	fish	NA	GG	AG	AG	GG	GG	GG	AG	AG	AG	NN	AG	GG	AG	AG	AG	GG	GG	GG	GG	GG	NN	GG	AG	AG	AG	GG	GG	AG	AG	AG	GG	GG	AG	GG	GG	GG	AG	AG	AG
X394	A/G	10	1429	+	slaf	S	NA	NA	fish	NA	AA	AA	NN	NN	AA	AA	AG	NN	NN	AG	AG	NN	NN	AA	NN	AG	NN	AA	AA	AA	AG	NN	AG	NN	NN	NN	AG	AG	NN	NN	AA	AA	AA	NN	AA	NN	AG	NN	NN
X2051	A/C	10	1787	+	slaf	S	NA	NA	fish	NA	AC	AA	NN	AC	AC	AC	AA	NN	NN	AC	AA	AC	AA	NN	AA	AC	AC	AC	AC	AC	AC	AC	AA	NN	NN	AC	AC	AA	NN	AA	AC	AC	AA	AC	AC	AC	AA	AA	AA
X1421	T/C	10	1787	+	slaf	S	NA	NA	fish	NA	TT	CT	CT	TT	TT	TT	CT	CT	CT	TT	CT	TT	CT	CT	CT	TT	TT	TT	TT	TT	TT	TT	CT	CT	CT	TT	TT	CT	CT	CT	TT	TT	CT	TT	TT	TT	CT	CT	CT
X1271	A/C	10	1787	+	slaf	S	NA	NA	fish	NA	AA	AC	AC	AA	AA	AA	AC	AC	AC	AA	AC	NN	AC	AC	AC	AA	AA	AA	AA	AA	AA	AA	AC	AC	NN	AA	AA	AC	AC	AC	AA	AA	AC	AA	AA	AA	AC	AC	AC
X5585	T/C	10	1787	+	slaf	S	NA	NA	fish	NA	NN	CT	CT	CT	CC	CT	CC	CT	CT	CC	CC	CC	CC	CT	CT	CC	CT	CT	CT	CT	CT	CC	NN	NN	CC	CC	CC	CC	CC	CT	NN	CT	CT	CC	CT	CT	CC	CC	NN
X3143	A/G	10	1787	+	slaf	S	NA	NA	fish	NA	GG	AG	AG	GG	GG	GG	AG	AG	AG	GG	AG	GG	AG	AG	AG	GG	GG	GG	GG	GG	GG	GG	AG	AG	AG	GG	GG	AG	AG	AG	GG	NN	AG	GG	GG	GG	AG	AG	AG
X5584	A/G	10	1787	+	slaf	S	NA	NA	fish	NA	NN	AG	AG	AG	AA	AG	AA	AG	AG	AA	AA	AA	AA	AG	AG	AA	AG	AG	AG	AG	AG	AA	NN	NN	AA	AA	AA	AA	AA	AG	NN	AG	AG	AA	AG	AG	AA	AA	NN
X1270	A/C	10	1940	+	slaf	S	NA	NA	fish	NA	AC	AA	AC	AC	AC	AC	AA	AA	AA	AC	AA	NN	AA	AA	AA	AC	AC	AC	AC	AC	AC	AC	AA	AA	NN	AC	AC	AA	AA	AA	AC	AC	AA	AC	AC	AC	AA	AA	AA
X5215	A/C	10	1940	+	slaf	S	NA	NA	fish	NA	AC	NN	CC	AC	AC	NN	NN	NN	CC	AC	CC	AC	NN	NN	CC	AC	AC	AC	AC	AC	AC	AC	NN	CC	NN	AC	AC	NN	NN	CC	AC	AC	CC	AC	AC	AC	CC	NN	NN
X4550	A/G	10	1940	+	slaf	S	NA	NA	fish	NA	AG	AG	AG	AG	AG	AG	NN	NN	AG	NN	NN	NN	NN	AG	AG	NN	AG	AG	AG	AG	AG	AA	AA	NN	AG	AA	AA	NN	AA	AG	AG	AG	AG	NN	AG	AG	NN	NN	AA
X2325	A/G	10	1940	+	slaf	S	NA	NA	fish	NA	GG	GG	GG	GG	NN	NN	AG	NN	GG	AG	AG	NN	AG	NN	NN	AG	NN	GG	GG	GG	GG	AG	AG	AG	NN	AG	AG	NN	AG	NN	NN	GG	GG	AG	NN	GG	AG	AG	AG
X6124	C/G	10	2042	+	slaf	S	NA	NA	fish	NA	CC	CG	CG	NN	CC	NN	CG	CG	CG	NN	CG	CC	CG	NN	CG	CC	NN	CC	CC	CC	CC	CC	CG	CG	CG	CC	CC	CG	CG	CG	CC	NN	CG	CC	CC	CC	CG	CG	CG
X5960	A/G	10	2042	+	slaf	S	NA	NA	fish	NA	AG	NN	NN	AG	AG	AG	GG	NN	NN	AG	GG	NN	GG	GG	NN	AG	AG	AG	AG	AG	AG	AG	GG	GG	NN	AG	AG	GG	GG	GG	AG	AG	GG	AG	AG	AG	NN	NN	GG
X782	T/C	10	2042	+	slaf	S	NA	NA	fish	NA	TT	CT	CT	TT	TT	TT	CT	CT	CT	TT	CT	TT	CT	CT	CT	TT	TT	TT	TT	TT	TT	TT	CT	CT	CT	TT	TT	CT	CT	CT	TT	TT	CT	TT	TT	TT	CT	CT	CT
X5025	T/C	10	2042	+	slaf	S	NA	NA	fish	NA	NN	NN	NN	NN	NN	NN	NN	NN	NN	CT	CT	CT	CT	NN	NN	CT	NN	NN	NN	CC	NN	CT	NN	CT	NN	CT	NN	CT	CT	CC	NN	NN	NN	CT	NN	NN	NN	CT	CT
X5959	A/C	10	2042	+	slaf	S	NA	NA	fish	NA	AC	NN	NN	AC	AC	AC	CC	NN	NN	AC	CC	NN	CC	CC	NN	AC	AC	AC	AC	AC	AC	AC	CC	CC	NN	AC	AC	CC	CC	CC	AC	AC	CC	AC	AC	AC	NN	NN	CC
X5024	T/C	10	2042	+	slaf	S	NA	NA	fish	NA	NN	NN	NN	NN	NN	TT	NN	NN	NN	CT	CT	CT	CT	NN	NN	CT	NN	NN	NN	TT	NN	CT	CT	CT	NN	CT	CT	CT	CT	TT	NN	NN	NN	CT	NN	NN	NN	CT	CT
X414	A/G	10	2042	+	slaf	S	NA	NA	fish	NA	NN	NN	NN	NN	NN	AA	AG	NN	AA	AG	AG	AG	AG	NN	AA	AG	NN	AA	NN	AA	AA	AG	AG	NN	NN	AG	AG	AG	AG	NN	AA	NN	AA	AG	AA	AA	AA	AG	AG
X226	C/G	10	2042	+	slaf	S	NA	NA	fish	NA	NN	NN	CC	CC	CC	CC	NN	NN	NN	CG	NN	CG	CG	NN	NN	CG	NN	CC	CC	CC	CC	CG	CG	CG	CC	CG	NN	NN	CG	NN	NN	NN	CC	NN	NN	CC	NN	CG	CG
X413	A/G	10	2042	+	slaf	S	NA	NA	fish	NA	NN	NN	NN	NN	NN	AA	AG	NN	AA	AG	AG	AG	AG	NN	AA	AG	NN	AA	NN	AA	AA	AG	AG	NN	NN	AG	AG	AG	AG	AA	AA	NN	AA	AG	AA	AA	AA	AG	AG
X227	A/G	10	2042	+	slaf	S	NA	NA	fish	NA	NN	NN	GG	GG	GG	GG	NN	NN	NN	AG	NN	AG	AG	NN	NN	AG	NN	GG	GG	GG	GG	AG	AG	AG	GG	AG	NN	NN	AG	NN	NN	NN	GG	NN	NN	GG	NN	AG	AG
X223	A/G	10	2042	+	slaf	S	NA	NA	fish	NA	NN	AG	AG	AG	AG	AG	NN	AG	AG	GG	NN	NN	GG	AG	AG	NN	NN	AG	AG	AG	AG	GG	GG	NN	AG	GG	GG	NN	NN	AG	AG	AG	AG	NN	AG	AG	AG	NN	NN
X4207	A/C/G	10	2144	+	slaf	S	NA	NA	fish	NA	AC	CG	CG	AC	NN	AC	GG	NN	NN	AG	GG	NN	NN	CG	NN	AG	NN	AC	AC	AC	AC	GG	NN	NN	NN	AG	AG	NN	NN	CG	NN	NN	CG	AG	AC	AC	NN	CG	NN
X571	A/C	10	2144	+	slaf	S	NA	NA	fish	NA	AC	AC	AC	AC	AC	AC	AA	AC	AC	AA	NN	NN	AA	AC	AC	AA	AC	AC	AC	AC	AC	AA	NN	AA	AC	AA	AA	NN	AA	AC	AC	AC	AC	NN	AC	AC	AC	AC	AA
X825	T/C	10	2144	+	slaf	S	NA	NA	fish	NA	NN	NN	CC	CC	NN	NN	NN	NN	CC	CT	CT	CT	CT	CC	CC	CT	NN	CC	NN	NN	CC	CT	NN	NN	NN	NN	CT	CT	CT	CC	CC	NN	CC	NN	CC	CC	CC	NN	NN
X1457	T/C	10	2144	+	slaf	S	NA	NA	fish	NA	CT	CT	CT	NN	CT	CT	TT	NN	CT	TT	TT	TT	TT	CT	CT	TT	CT	CT	CT	CT	CT	TT	NN	TT	CT	TT	TT	TT	TT	CT	CT	CT	CT	NN	CT	CT	CT	CT	NN
[truncated: 4,525 more rows]
[truncated: 59 more columns]
