# Supplementary material for: A High-Density Genetic Linkage Map and QTL Mapping for Sex in Black Tiger Shrimp (Penaeus monodon)
Source: Front Genet. 2019 Apr 9;10:326. doi: 10.3389/fgene.2019.00326 (PMC6465554; doi:10.3389/fgene.2019.00326)
Supplement: TABLE S4 — The genes located in the scaffolds containing the SNPs with the highest LOD in QTL mapping. [file Table_4.XLS]

## Sheet: SupTable 4
FamID	ID	FID	MID	Sex(1:male, 2:female)
PT	aa	P	M	1
PT	ab	P	M	2
PT	ac	P	M	1
PT	ad	P	M	1
PT	ae	P	M	2
PT	af	P	M	2
PT	ag	P	M	1
PT	ah	P	M	2
PT	ai	P	M	1
PT	aj	P	M	2
PT	ak	P	M	1
PT	al	P	M	2
PT	am	P	M	2
PT	an	P	M	1
PT	ao	P	M	2
PT	ap	P	M	2
PT	aq	P	M	1
PT	ar	P	M	2
PT	as	P	M	1
PT	at	P	M	1
PT	au	P	M	1
PT	av	P	M	2
PT	aw	P	M	2
PT	ax	P	M	2
PT	ay	P	M	1
PT	az	P	M	1
PT	ba	P	M	1
PT	bb	P	M	1
PT	bc	P	M	2
PT	bd	P	M	1
PT	be	P	M	2
PT	bf	P	M	1
PT	bg	P	M	1
PT	bh	P	M	1
PT	bi	P	M	2
PT	bj	P	M	1
PT	bk	P	M	2
PT	bl	P	M	1
PT	bm	P	M	2
PT	bn	P	M	2
PT	bo	P	M	1
PT	bp	P	M	1
PT	bq	P	M	2
PT	br	P	M	1
PT	bs	P	M	1
PT	bt	P	M	2
PT	bu	P	M	2
PT	bv	P	M	1
PT	bw	P	M	2
PT	bx	P	M	1
PT	by	P	M	2
PT	bz	P	M	2
PT	ca	P	M	1
PT	cb	P	M	1
PT	cc	P	M	1
PT	cd	P	M	2
PT	ce	P	M	1
PT	cf	P	M	2
PT	cg	P	M	1
PT	ch	P	M	2
PT	ci	P	M	1
PT	cj	P	M	1
PT	ck	P	M	2
PT	cl	P	M	1
PT	cm	P	M	2
PT	cn	P	M	2
PT	co	P	M	2
PT	cp	P	M	2
PT	cq	P	M	1
PT	cr	P	M	2
PT	cs	P	M	2
PT	ct	P	M	2
PT	cu	P	M	2
PT	cv	P	M	2
PT	cw	P	M	1
PT	cx	P	M	1
PT	cy	P	M	2
PT	cz	P	M	1
PT	da	P	M	1
PT	db	P	M	2
PT	dc	P	M	1
PT	dd	P	M	2
PT	de	P	M	1
PT	df	P	M	2
PT	dg	P	M	1
PT	dh	P	M	1
PT	di	P	M	1
PT	dj	P	M	2
PT	dk	P	M	2
PT	dl	P	M	1
PT	dm	P	M	2
PT	dn	P	M	2
PT	do	P	M	1
PT	dp	P	M	1
PT	dq	P	M	1
PT	dr	P	M	1
PT	ds	P	M	1
PT	dt	P	M	1
PT	M	0	0	2
PT	P	0	0	1
